# Supplementary material for: A systematic characterization of amino acid metabolism–related genes reveals molecular subtypes and a prognostic signature in bladder cancer
Source: Front Oncol. 2026 Feb 27;16:1754912. doi: 10.3389/fonc.2026.1754912 (PMC12982074; doi:10.3389/fonc.2026.1754912)
Supplement: Supplementary file 2 [file DataSheet2.xlsx]

## Sheet: Table S1
Differential Gene Expression Across Tissues in Single-Cell Data
Gene	p value	Direction
ACY1	0	BCa higher
BBOX1	5.89376e-72	BCa higher
CGA	0.00148864	BCa higher
DARS2	1.6579e-154	BCa higher
GRM7	7.56369e-10	BCa higher
IYD	4.41909e-53	BCa higher
NAALAD2	0.94341	BCa higher
PSMA2	3.49635e-91	BCa higher
PSPH	3.37419e-243	BCa higher
PYCR1	0	BCa higher
SLC1A6	1.83007e-222	BCa higher
SLC38A4	2.59583e-201	BCa higher
SLC6A17	2.64804e-06	BCa higher
SLC6A2	4.88496e-23	BCa higher
SLC7A11	1.87417e-41	BCa higher
SLC7A9	9.9098e-10	BCa higher

## Sheet: Table S2
Differential Gene Expression Across Cell Types in Single-Cell Data
Gene	Celltype	p value	Direction
ACY1	Epithelial cell	0.0016681	BCa higher
ACY1	Fibroblast	8.02017e-24	BCa higher
ACY1	Endothelial cell	0.0124846	BCa higher
ACY1	Mast cell	0.198427	BCa higher
ACY1	T/NK cell	7.3006e-41	BCa higher
ACY1	B cell	1.39259e-05	BCa higher
ACY1	Plasma cell	2.63309e-21	BCa higher
ACY1	Myeloid cell	6.92201e-14	BCa higher
BBOX1	Epithelial cell	1.61228e-06	BCa higher
BBOX1	Fibroblast	0.236604	BCa higher
BBOX1	Endothelial cell	0.614613	BCa higher
BBOX1	Mast cell	NA	NAT higher
BBOX1	T/NK cell	8.29969e-15	BCa higher
BBOX1	B cell	0.0031295	BCa higher
BBOX1	Plasma cell	5.05705e-10	BCa higher
BBOX1	Myeloid cell	NA	NAT higher
CGA	Epithelial cell	0.320456	BCa higher
CGA	Fibroblast	0.454283	BCa higher
CGA	Endothelial cell	NA	NAT higher
CGA	Mast cell	NA	NAT higher
CGA	T/NK cell	0.0384911	BCa higher
CGA	B cell	0.0031295	BCa higher
CGA	Plasma cell	0.343267	BCa higher
CGA	Myeloid cell	0.836806	NAT higher
DARS2	Epithelial cell	6.00808e-06	BCa higher
DARS2	Fibroblast	6.07054e-05	BCa higher
DARS2	Endothelial cell	0.063662	BCa higher
DARS2	Mast cell	0.129758	BCa higher
DARS2	T/NK cell	7.84003e-12	BCa higher
DARS2	B cell	0.050041	BCa higher
DARS2	Plasma cell	3.46946e-14	BCa higher
DARS2	Myeloid cell	1.60978e-06	BCa higher
GRM7	Epithelial cell	0.633563	BCa higher
GRM7	Fibroblast	0.946418	BCa higher
GRM7	Endothelial cell	0.750402	BCa higher
GRM7	Mast cell	0.38525	BCa higher
GRM7	T/NK cell	0.0662042	BCa higher
GRM7	B cell	0.0367051	BCa higher
GRM7	Plasma cell	0.076066	BCa higher
GRM7	Myeloid cell	0.536601	BCa higher
IYD	Epithelial cell	0.000106876	BCa higher
IYD	Fibroblast	0.194774	BCa higher
IYD	Endothelial cell	0.65253	BCa higher
IYD	Mast cell	NA	NAT higher
IYD	T/NK cell	0.00937044	BCa higher
IYD	B cell	NA	NAT higher
IYD	Plasma cell	0.076066	BCa higher
IYD	Myeloid cell	NA	NAT higher
NAALAD2	Epithelial cell	0.0556848	BCa higher
NAALAD2	Fibroblast	3.409e-37	NAT higher
NAALAD2	Endothelial cell	0.290136	BCa higher
NAALAD2	Mast cell	NA	NAT higher
NAALAD2	T/NK cell	0.547113	BCa higher
NAALAD2	B cell	0.355537	BCa higher
NAALAD2	Plasma cell	0.338519	BCa higher
NAALAD2	Myeloid cell	0.167103	BCa higher
PSMA2	Epithelial cell	0.000218696	BCa higher
PSMA2	Fibroblast	0.00142377	BCa higher
PSMA2	Endothelial cell	0.231621	BCa higher
PSMA2	Mast cell	0.464993	BCa higher
PSMA2	T/NK cell	1.05807e-10	BCa higher
PSMA2	B cell	0.00722815	BCa higher
PSMA2	Plasma cell	2.484e-14	BCa higher
PSMA2	Myeloid cell	0.385219	NAT higher
PSPH	Epithelial cell	1.1014e-08	BCa higher
PSPH	Fibroblast	1.96214e-11	BCa higher
PSPH	Endothelial cell	0.0721829	BCa higher
PSPH	Mast cell	0.607337	BCa higher
PSPH	T/NK cell	9.946e-24	BCa higher
PSPH	B cell	2.31824e-06	BCa higher
PSPH	Plasma cell	3.17189e-25	BCa higher
PSPH	Myeloid cell	0.131297	BCa higher
PYCR1	Epithelial cell	4.22627e-28	BCa higher
PYCR1	Fibroblast	4.5706e-19	BCa higher
PYCR1	Endothelial cell	0.000962688	BCa higher
PYCR1	Mast cell	0.0312065	BCa higher
PYCR1	T/NK cell	1.73281e-23	BCa higher
PYCR1	B cell	0.0585892	BCa higher
PYCR1	Plasma cell	0.000925806	NAT higher
PYCR1	Myeloid cell	0.000140046	BCa higher
SLC1A6	Epithelial cell	1.41096e-21	BCa higher
SLC1A6	Fibroblast	0.0101887	BCa higher
SLC1A6	Endothelial cell	0.250016	BCa higher
SLC1A6	Mast cell	0.0796069	BCa higher
SLC1A6	T/NK cell	2.33527e-06	BCa higher
SLC1A6	B cell	0.0367051	BCa higher
SLC1A6	Plasma cell	0.000380045	BCa higher
SLC1A6	Myeloid cell	0.0125468	BCa higher
SLC38A4	Epithelial cell	1.00853e-14	BCa higher
SLC38A4	Fibroblast	0.0264476	BCa higher
SLC38A4	Endothelial cell	0.476157	BCa higher
SLC38A4	Mast cell	0.0796069	BCa higher
SLC38A4	T/NK cell	1.99879e-07	BCa higher
SLC38A4	B cell	2.92465e-05	BCa higher
SLC38A4	Plasma cell	4.35785e-05	BCa higher
SLC38A4	Myeloid cell	0.0100717	BCa higher
SLC6A17	Epithelial cell	0.806997	BCa higher
SLC6A17	Fibroblast	0.112206	BCa higher
SLC6A17	Endothelial cell	0.138583	BCa higher
SLC6A17	Mast cell	NA	NAT higher
SLC6A17	T/NK cell	0.411404	BCa higher
SLC6A17	B cell	NA	NAT higher
SLC6A17	Plasma cell	NA	NAT higher
SLC6A17	Myeloid cell	0.533068	BCa higher
SLC6A2	Epithelial cell	0.121442	BCa higher
SLC6A2	Fibroblast	0.359363	BCa higher
SLC6A2	Endothelial cell	0.551225	BCa higher
SLC6A2	Mast cell	NA	NAT higher
SLC6A2	T/NK cell	0.0662042	BCa higher
SLC6A2	B cell	0.0367051	BCa higher
SLC6A2	Plasma cell	0.076066	BCa higher
SLC6A2	Myeloid cell	0.377912	BCa higher
SLC7A11	Epithelial cell	0.942579	BCa higher
SLC7A11	Fibroblast	2.03782e-06	NAT higher
SLC7A11	Endothelial cell	3.15492e-07	BCa higher
SLC7A11	Mast cell	0.0796069	BCa higher
SLC7A11	T/NK cell	3.34515e-05	BCa higher
SLC7A11	B cell	0.219602	BCa higher
SLC7A11	Plasma cell	0.245424	BCa higher
SLC7A11	Myeloid cell	2.20825e-05	NAT higher
SLC7A9	Epithelial cell	0.0914722	BCa higher
SLC7A9	Fibroblast	0.32214	BCa higher
SLC7A9	Endothelial cell	0.750402	BCa higher
SLC7A9	Mast cell	NA	NAT higher
SLC7A9	T/NK cell	0.245338	BCa higher
SLC7A9	B cell	NA	NAT higher
SLC7A9	Plasma cell	0.180036	BCa higher
SLC7A9	Myeloid cell	NA	NAT higher

## Sheet: Table S3
Baseline Clinical Features and Immunohistochemical Staining Scores in Bladder Cancer Patients (n=41)
Patient	Gender	Age	Smoking History	Grade	pT	pN	pM	DARS2		PSPH		SLC6A17
								adjacent score	Ca score	adjacent score	Ca score	adjacent score	Ca score
Patient 01	Male	57	Yes	High	T2a	N0	M0	2	6	4	6	9	8
Patient 02	Male	69	Yes	High	T3b	N0	M0	4	8	6	6	6	6
Patient 03	Male	67	No	High	T2b	N0	M0	4	6	2	4	4	6
Patient 04	Male	55	Yes	Low	T1	N0	M0	2	12	2	8	6	8
Patient 05	Male	52	Yes	High	T2a	N0	M0	4	6	3	6	8	12
Patient 06	Male	69	Yes	High	T3b	N0	M0	6	12	6	9	12	9
Patient 07	Male	63	No	Low	T1	N0	M0	4	9	3	9	8	6
Patient 08	Male	76	Yes	High	T3a	N0	M0	6	9	4	4	9	4
Patient 09	Male	76	Yes	High	T4a	N0	M0	4	8	3	6	8	6
Patient 10	Male	63	No	High	T4a	N2	M0	4	6	6	12	12	8
Patient 11	Male	53	Yes	High	T3a	N1	M0	6	8	6	9	9	8
Patient 12	Female	66	No	Low	T1	N0	M0	4	8	2	6	9	9
Patient 13	Female	47	No	High	T3b	N0	M0	8	12	9	12	6	9
Patient 14	Male	56	Yes	Low	T1	N0	M0	6	6	3	6	6	6
Patient 15	Male	51	Yes	High	T2a	N0	M0	2	6	4	6	8	6
Patient 16	Female	56	No	High	T1	N0	M0	3	6	3	4	6	3
Patient 17	Male	69	No	High	T3b	N0	M0	6	9	4	6	8	8
Patient 18	Male	71	Yes	High	T3a	N0	M0	4	9	4	8	4	6
Patient 19	Male	69	No	High	T3a	N2	M0	4	9	6	9	6	6
Patient 20	Male	81	Yes	Low	T1	N0	M0	4	6	4	8	12	8
Patient 21	Male	73	Yes	Low	T1	N0	M0	3	8	3	9	6	4
Patient 22	Male	64	No	High	T2b	N0	M0	6	8	4	4	8	8
Patient 23	Male	65	Yes	High	T2a	N0	M0	8	9	3	6	9	8
Patient 24	Male	69	Yes	Low	T1	N0	M0	4	6	4	12	6	6
Patient 25	Male	54	Yes	High	T2a	N0	M0	3	8	4	6	6	8
Patient 26	Male	69	Yes	High	T3a	N0	M0	6	9	6	8	4	6
Patient 27	Male	65	No	High	T4a	N0	M0	4	9	8	12	6	4
Patient 28	Male	85	Yes	High	T3b	N0	M0	3	8	6	9	9	6
Patient 29	Male	67	No	High	T1	N0	M0	3	6	4	4	8	6
Patient 30	Female	57	No	High	T3a	N0	M0	6	9	4	6	9	8
Patient 31	Male	74	Yes	High	T2b	N0	M0	4	8	6	6	9	9
Patient 32	Female	71	No	High	T1	N0	M0	2	4	2	4	4	4
Patient 33	Male	57	Yes	High	T1	N0	M0	4	6	4	6	6	3
Patient 34	Female	84	No	High	T1	N0	M0	3	8	4	4	6	4
Patient 35	Male	67	Yes	High	T1	N0	M0	4	4	3	4	4	3
Patient 36	Male	74	Yes	High	T2a	N0	M0	4	6	4	6	6	8
Patient 37	Male	66	Yes	High	T2a	N0	M0	3	8	3	4	8	8
Patient 38	Female	69	No	High	T1	N0	M0	6	4	6	8	9	8
Patient 39	Male	80	Yes	High	T1	N0	M0	6	9	4	4	6	3
Patient 40	Male	76	Yes	High	T3b	N2	M0	8	12	3	6	9	9
Patient 41	Male	79	Yes	High	T2b	N0	M0	4	6	4	6	8	9
