# Supplementary material for: A systematic characterization of amino acid metabolism–related genes reveals molecular subtypes and a prognostic signature in bladder cancer
Source: Front Oncol. 2026 Feb 27;16:1754912. doi: 10.3389/fonc.2026.1754912 (PMC12982074; doi:10.3389/fonc.2026.1754912)
Supplement: Supplementary file 3 [file DataSheet3.xlsx]

## Sheet: Table S1
Genes Associated with Univariate Regression Analysis of Disease-Specific Survival (DSS)
Gene	z	HR	HR.95L	HR.95H	pvalue
MT-CO3	-2.33156	0.999984	0.99997	0.999997	0.0197236
MT-CO1	-1.98486	0.999985	0.999971	1	0.0471602
FTL	2.70962	1.00002	1.00001	1.00004	0.00673593
S100A6	-2.12837	0.999962	0.999928	0.999997	0.0333063
MT-ND6	-2.16252	0.999951	0.999906	0.999995	0.0305778
S100P	-2.21871	0.999948	0.999902	0.999994	0.0265067
MT-ATP8	-2.13712	0.999924	0.999855	0.999994	0.0325884
RPS6	-2.10767	0.999827	0.999667	0.999988	0.0350592
GAPDH	3.09543	1.00018	1.00006	1.00029	0.00196527
HLA-B	-2.35251	0.999884	0.999788	0.999981	0.018647
KRT5	3.62907	1.00007	1.00003	1.0001	0.000284446
HLA-C	-2.25664	0.99984	0.999701	0.999979	0.0240306
HSP90AB1	2.19546	1.0002	1.00002	1.00038	0.0281305
EEF2	2.38306	1.00031	1.00005	1.00056	0.0171693
HLA-A	-1.9798	0.999862	0.999726	0.999999	0.0477256
PSAP	2.7288	1.00024	1.00007	1.00041	0.00635656
COL1A1	2.19117	1.00006	1.00001	1.00012	0.0284398
HLA-DRA	-2.29232	0.999851	0.999724	0.999978	0.0218869
KRT6A	2.17188	1.00005	1	1.00009	0.029865
KRT13	3.01348	1.00009	1.00003	1.00014	0.00258272
S100A10	2.03554	1.00011	1	1.00021	0.0417968
CD74	-2.44367	0.999791	0.999623	0.999959	0.0145386
CALR	2.71941	1.0004	1.00011	1.00068	0.00653977
ENO1	2.65673	1.00032	1.00008	1.00055	0.00789015
SPINK1	-2.14792	0.999837	0.999689	0.999986	0.0317204
HLA-DRB1	-2.11028	0.999818	0.99965	0.999987	0.0348341
LGALS1	4.07006	1.00022	1.00011	1.00032	4.70005e-05
ATP5F1B	2.40925	1.00053	1.0001	1.00096	0.0159853
HLA-E	-2.31498	0.999567	0.999201	0.999934	0.0206142
SNCG	-2.07153	0.999739	0.999493	0.999986	0.038309
TPI1	2.59941	1.00059	1.00014	1.00103	0.00933832
SPARC	2.60161	1.00018	1.00004	1.00032	0.00927884
COL1A2	2.44278	1.00014	1.00003	1.00026	0.0145747
ID1	-2.08065	0.999697	0.999412	0.999982	0.0374663
CHCHD2	3.17493	1.00063	1.00024	1.00102	0.00149874
PKM	3.02294	1.00055	1.00019	1.00091	0.00250335
HSPA8	2.51741	1.00061	1.00013	1.00108	0.011822
JUP	2.41085	1.00044	1.00008	1.0008	0.0159153
PERP	2.85174	1.00032	1.0001	1.00054	0.00434802
PTMS	2.98449	1.00045	1.00015	1.00075	0.00284049
BSG	1.98795	1.00075	1.00001	1.0015	0.0468172
GRN	2.22474	1.00062	1.00007	1.00117	0.026099
RPN2	2.50314	1.00067	1.00015	1.0012	0.0123098
BGN	2.18846	1.00021	1.00002	1.00041	0.0286361
HSP90B1	2.18208	1.00065	1.00007	1.00123	0.0291037
EIF1	3.39194	1.00161	1.00068	1.00255	0.000693996
HMGA1	2.14317	1.00037	1.00003	1.0007	0.0320993
YBX1	2.06256	1.00024	1.00001	1.00048	0.0391548
CFL1	2.39783	1.00086	1.00016	1.00157	0.0164924
LY6E	2.13914	1.00027	1.00002	1.00053	0.0324239
PRDX1	4.02091	1.00088	1.00045	1.00131	5.79743e-05
APOL1	-1.99354	0.999607	0.99922	0.999993	0.0462026
DAD1	3.52511	1.0013	1.00058	1.00202	0.000423302
P4HB	3.10196	1.001	1.00037	1.00163	0.00192243
FN1	5.29565	1.00048	1.0003	1.00066	1.18593e-07
COL6A2	2.78493	1.00031	1.00009	1.00053	0.00535394
MMP14	2.61985	1.00051	1.00013	1.0009	0.00879673
SPP1	2.8811	1.00005	1.00002	1.00009	0.00396286
LUM	2.16268	1.0003	1.00003	1.00057	0.0305655
PSMA7	2.68061	1.00135	1.00036	1.00234	0.00734883
OAZ1	2.11952	1.00099	1.00007	1.00192	0.0340464
KDELR1	2.66386	1.00172	1.00045	1.00299	0.00772491
APP	3.11765	1.00098	1.00037	1.0016	0.001823
SF3B5	2.37196	1.00134	1.00023	1.00244	0.0176938
YWHAQ	2.94982	1.00089	1.0003	1.00147	0.00317958
TNFAIP2	-1.96654	0.999388	0.998779	0.999998	0.0492359
DDOST	2.31538	1.00111	1.00017	1.00206	0.0205924
PRDX6	3.98842	1.00145	1.00074	1.00217	6.65158e-05
LYPD3	3.45228	1.00061	1.00026	1.00096	0.000555866
GNB2	2.20006	1.00153	1.00017	1.00289	0.0278023
COL6A1	3.39277	1.00036	1.00015	1.00056	0.000691899
RPL21	2.23207	1.0012	1.00015	1.00226	0.0256103
ANXA1	3.13073	1.00053	1.0002	1.00086	0.00174375
BANF1	2.0327	1.00117	1.00004	1.0023	0.0420828
XRCC6	2.53442	1.00176	1.0004	1.00312	0.0112632
CSDE1	2.19083	1.00143	1.00015	1.00272	0.0284638
AP2M1	2.55779	1.00178	1.00042	1.00314	0.010534
CCT3	1.99097	1.00115	1.00002	1.00228	0.0464837
EFHD2	-2.23604	0.998468	0.997126	0.999811	0.0253493
GDF15	-1.99624	0.999378	0.998768	0.999989	0.0459079
PTGES3	2.36841	1.00167	1.00029	1.00306	0.0178647
GANAB	3.15418	1.00197	1.00075	1.0032	0.00160949
APLP2	1.96255	1.00116	1	1.00232	0.0496985
ANXA2	3.4578	1.00122	1.00053	1.00192	0.000544609
CD9	2.04816	1.00105	1.00005	1.00206	0.0405441
SCD	2.42471	1.00041	1.00008	1.00074	0.0153207
SLC2A1	3.19288	1.00065	1.00025	1.00106	0.00140862
FSCN1	2.54282	1.00057	1.00013	1.00101	0.0109961
PSMB5	4.02504	1.00241	1.00124	1.00359	5.6965e-05
TIMP3	2.67883	1.00059	1.00016	1.00102	0.00738794
NIBAN2	3.25426	1.00136	1.00054	1.00218	0.00113689
POLR2L	2.05225	1.00119	1.00005	1.00233	0.0401452
PGD	3.06186	1.00066	1.00024	1.00108	0.00219964
TALDO1	4.10064	1.00148	1.00077	1.00219	4.12016e-05
RTL8C	2.43559	1.00151	1.00029	1.00273	0.0148674
LMNA	2.529	1.00167	1.00037	1.00296	0.0114387
APEX1	2.61697	1.0022	1.00055	1.00384	0.00887146
SLC1A5	3.56985	1.00116	1.00052	1.0018	0.00035718
VSIG2	-2.77317	0.998845	0.998029	0.999661	0.00555129
PPIB	2.71252	1.00233	1.00065	1.00402	0.00667735
KRT4	4.54521	1.00038	1.00022	1.00055	5.48799e-06
LAMB3	2.14614	1.00061	1.00005	1.00116	0.0318619
PRNP	3.09948	1.00102	1.00038	1.00167	0.00193863
KDELR2	2.33011	1.0019	1.0003	1.00351	0.0198001
ERH	2.0354	1.00184	1.00007	1.00362	0.0418103
GATA3	-2.6413	0.998801	0.997911	0.99969	0.00825878
SURF4	2.54617	1.0022	1.00051	1.0039	0.0108913
DYNLL1	2.46601	1.00293	1.0006	1.00527	0.0136629
PRKCSH	2.39404	1.00268	1.00048	1.00487	0.0166638
ANXA5	4.07949	1.00166	1.00086	1.00246	4.51348e-05
SPRR3	4.69122	1.0005	1.00029	1.00071	2.71581e-06
AP2S1	2.56466	1.00175	1.00041	1.00309	0.0103278
TOMM7	2.37513	1.00249	1.00043	1.00454	0.0175428
SNRPC	2.06414	1.00173	1.00009	1.00338	0.0390049
NCL	2.4332	1.00218	1.00042	1.00394	0.014966
TMED9	2.54375	1.00262	1.0006	1.00465	0.010967
PPIA	1.98125	1.00229	1.00002	1.00456	0.0475635
ATP1B3	3.03515	1.00105	1.00037	1.00173	0.00240418
YWHAG	2.12715	1.00195	1.00015	1.00374	0.0334073
CCT6A	3.76577	1.00151	1.00073	1.0023	0.000166033
PLTP	2.35004	1.00096	1.00016	1.00177	0.0187711
RAN	2.5325	1.00231	1.00052	1.0041	0.0113252
NQO1	3.06872	1.0009	1.00033	1.00148	0.00214981
IDH1	-2.53743	0.998393	0.997154	0.999634	0.0111671
GNB1	2.16671	1.00236	1.00023	1.0045	0.030257
ARHGDIA	2.87135	1.003	1.00095	1.00505	0.00408727
NDRG1	2.05611	1.00063	1.00003	1.00124	0.0397723
DSP	2.49373	1.00051	1.00011	1.0009	0.0126408
PSMC3	2.93546	1.00302	1.001	1.00504	0.0033305
C6orf62	-2.58805	0.997174	0.995039	0.999313	0.00965212
AKR1B1	3.22731	1.00096	1.00038	1.00154	0.00124959
UCP2	-2.41971	0.998355	0.997025	0.999687	0.0155328
TMEM109	4.67738	1.0027	1.00157	1.00383	2.9057e-06
EIF4G1	2.84081	1.00306	1.00095	1.00517	0.00449988
DRAP1	2.23541	1.00204	1.00025	1.00383	0.0253906
VIM	3.38279	1.00054	1.00023	1.00085	0.000717536
PRPF19	3.96433	1.00287	1.00145	1.00429	7.36032e-05
NPM1	2.7384	1.00262	1.00074	1.0045	0.00617396
PSMD2	2.32913	1.0019	1.0003	1.0035	0.019852
ALYREF	2.56333	1.00256	1.0006	1.00453	0.0103673
CLIC3	5.02297	1.00068	1.00042	1.00095	5.08775e-07
EID1	2.09666	1.00245	1.00016	1.00475	0.036024
PLAU	2.40658	1.00068	1.00013	1.00123	0.0161028
TM4SF1	2.60274	1.001	1.00025	1.00175	0.00924827
TMED10	2.90526	1.00393	1.00128	1.00659	0.00366951
XBP1	-2.04665	0.997926	0.995944	0.999912	0.0406929
PLD3	2.10068	1.00104	1.00007	1.00201	0.035669
AKR1B10	2.48212	1.00029	1.00006	1.00052	0.0130605
HTRA1	2.88352	1.00099	1.00032	1.00166	0.00393263
CYP4B1	-2.51425	0.998746	0.99777	0.999724	0.0119287
CXCL10	-2.15913	0.999141	0.998363	0.999921	0.0308399
NUDC	1.96521	1.00268	1.00001	1.00535	0.0493901
STRAP	2.67538	1.00297	1.00079	1.00516	0.00746453
CNN3	2.5989	1.0013	1.00032	1.00229	0.00935228
NUCKS1	4.80475	1.00247	1.00146	1.00348	1.54946e-06
NENF	3.80952	1.00394	1.00191	1.00597	0.000139238
PRPF6	2.95069	1.00438	1.00147	1.0073	0.00317063
SERPINH1	3.02278	1.00202	1.00071	1.00334	0.00250463
CLSTN1	2.9037	1.00214	1.0007	1.00359	0.00368785
LAMC2	2.15288	1.00022	1.00002	1.00043	0.0313281
ST13	2.09447	1.00271	1.00017	1.00526	0.0362179
SRM	2.85447	1.00295	1.00092	1.00498	0.00431088
PLS3	3.17774	1.00193	1.00074	1.00313	0.0014843
EPHX1	2.13447	1.00082	1.00007	1.00157	0.0328045
ALAS1	-2.24191	0.997766	0.995817	0.999719	0.024967
RCC2	1.96964	1.00201	1.00001	1.00401	0.0488792
DHCR24	2.52223	1.00115	1.00026	1.00204	0.0116614
IVL	2.2849	1.00072	1.0001	1.00133	0.0223187
CHPF	3.06741	1.00196	1.00071	1.00321	0.00215919
CKAP4	2.98112	1.00248	1.00085	1.00411	0.00287194
GJA1	2.78874	1.00113	1.00033	1.00192	0.00529138
GET3	2.85915	1.00482	1.00151	1.00813	0.00424782
ATP6V0B	3.37267	1.00396	1.00166	1.00626	0.000744424
ABRACL	-2.72373	0.99657	0.994109	0.999037	0.00645501
ATRAID	1.97582	1.00321	1.00003	1.0064	0.0481753
KRTDAP	3.70177	1.00029	1.00014	1.00044	0.000214102
CD99	1.9776	1.00155	1.00001	1.00309	0.0479738
TGFBI	3.49654	1.00076	1.00033	1.00119	0.00047133
CKB	2.60053	1.00054	1.00013	1.00095	0.00930807
MTPN	2.96346	1.00359	1.00122	1.00598	0.00304199
RRBP1	2.32806	1.00244	1.00039	1.0045	0.0199089
STIP1	2.36286	1.00285	1.00049	1.00522	0.0181344
PRDX4	2.7145	1.00257	1.00071	1.00443	0.00663756
FASN	2.58909	1.0014	1.00034	1.00246	0.00962303
AHCY	5.19828	1.00274	1.0017	1.00377	2.01145e-07
TNFRSF12A	2.4062	1.00177	1.00033	1.00322	0.0161195
ELF3	-2.53789	0.997762	0.996037	0.99949	0.0111524
TUBA1A	3.58588	1.00074	1.00034	1.00114	0.000335945
AHNAK	6.7347	1.00266	1.00188	1.00343	1.64263e-11
TKT	3.3182	1.00224	1.00092	1.00357	0.000905998
ATP5PB	2.00555	1.00365	1.00008	1.00723	0.0449047
PYGB	2.43696	1.00141	1.00028	1.00255	0.0148113
SLC3A2	2.60037	1.00178	1.00044	1.00312	0.00931228
CENPB	2.17092	1.00314	1.00031	1.00599	0.0299376
GSN	2.37098	1.00181	1.00031	1.0033	0.0177412
KRT23	3.50086	1.00093	1.00041	1.00145	0.00046376
CDC20	2.06132	1.0017	1.00008	1.00332	0.0392726
WARS1	-2.1699	0.998751	0.997625	0.999879	0.0300147
PDIA6	2.69978	1.00266	1.00073	1.0046	0.00693853
CXCL14	2.4828	1.00026	1.00005	1.00046	0.0130354
SERINC1	2.47239	1.00357	1.00074	1.00642	0.0134212
THBS1	2.05416	1.00116	1.00005	1.00227	0.0399607
HDLBP	3.48939	1.00502	1.0022	1.00785	0.000484121
ADIPOR1	2.84303	1.00465	1.00144	1.00787	0.00446862
RNF187	3.52239	1.00562	1.00249	1.00876	0.000427675
SERBP1	3.19035	1.00463	1.00178	1.00748	0.00142099
CSE1L	3.05632	1.00383	1.00137	1.00629	0.00224075
COPS6	2.41911	1.00378	1.00072	1.00685	0.0155584
VAMP3	2.50918	1.00449	1.00098	1.008	0.0121011
CALM1	4.09947	1.00631	1.00329	1.00933	4.14095e-05
NFE2L1	2.8285	1.00331	1.00101	1.00561	0.00467665
CD44	2.21734	1.00106	1.00012	1.002	0.0266
GLUL	2.07416	1.00162	1.00009	1.00315	0.0380648
CAPS	-2.25678	0.998095	0.996443	0.999749	0.0240217
SLC9A3R1	4.113	1.00257	1.00135	1.0038	3.90555e-05
ARCN1	2.82005	1.0051	1.00155	1.00866	0.00480165
ATP5F1A	2.2277	1.00293	1.00035	1.00551	0.0259007
RAB1B	2.77661	1.00546	1.0016	1.00932	0.00549292
PUF60	2.12238	1.00343	1.00026	1.00662	0.0338054
SLC25A3	2.90065	1.00563	1.00182	1.00945	0.00372388
SERPINB5	2.79655	1.00132	1.0004	1.00225	0.00516511
PLEC	2.41857	1.00238	1.00045	1.00432	0.0155815
PFN2	2.63132	1.00237	1.0006	1.00414	0.00850528
RAD23A	2.25475	1.00388	1.00051	1.00726	0.0241488
CDC34	2.4734	1.0028	1.00058	1.00502	0.0133836
NPM3	3.0922	1.0029	1.00106	1.00475	0.00198676
SUMO3	2.06774	1.00316	1.00016	1.00616	0.0386645
EIF4H	2.77278	1.00538	1.00157	1.0092	0.00555805
PLOD1	2.60539	1.00195	1.00048	1.00342	0.00917705
CLTC	3.63461	1.00502	1.00231	1.00773	0.000278398
C1QBP	2.01715	1.00262	1.00007	1.00517	0.0436803
GPC1	4.97952	1.00215	1.0013	1.003	6.37432e-07
RHOD	2.89026	1.00123	1.0004	1.00206	0.00384927
DCXR	2.83651	1.00319	1.00099	1.0054	0.00456091
SERPINF1	2.05402	1.00116	1.00005	1.00226	0.0399736
METTL7A	-1.97269	0.998164	0.996344	0.999988	0.0485312
GRB2	2.02316	1.00419	1.00013	1.00826	0.0430565
SARS1	3.55173	1.00701	1.00313	1.0109	0.000382708
TUBA1B	3.11134	1.00271	1.001	1.00442	0.00186242
PEF1	2.10118	1.00329	1.00022	1.00636	0.0356255
EMC7	2.57848	1.00576	1.00138	1.01016	0.00992368
TPD52L2	2.79708	1.00516	1.00154	1.00879	0.00515673
SDF4	2.10426	1.00466	1.00032	1.00903	0.0353559
ORMDL3	-2.6049	0.995619	0.992335	0.998913	0.00919021
MRPL37	2.34278	1.00289	1.00047	1.00532	0.0191404
G6PD	4.25774	1.00136	1.00073	1.00199	2.06508e-05
CLIC4	2.32959	1.00193	1.00031	1.00356	0.0198278
NONO	2.22658	1.00212	1.00025	1.00399	0.0259752
DNAJC8	1.97148	1.00454	1.00003	1.00908	0.0486687
CES1	2.67998	1.00038	1.0001	1.00066	0.00736261
COLGALT1	2.73207	1.00376	1.00106	1.00646	0.00629381
TMC4	-2.08784	0.997471	0.995103	0.999845	0.036812
LRRC59	2.96568	1.0044	1.00149	1.00731	0.00302014
USP5	3.432	1.00687	1.00294	1.01082	0.000599137
SND1	3.32879	1.0064	1.00263	1.01018	0.000872245
HLA-DPA1	-2.20558	0.998248	0.996693	0.999805	0.0274132
COPS7A	2.22023	1.0054	1.00063	1.0102	0.0264034
CUEDC2	2.597	1.00395	1.00097	1.00694	0.00940426
TMX2	2.58921	1.00494	1.0012	1.00869	0.00961974
GTF3A	2.09945	1.00372	1.00025	1.00721	0.0357772
NOLC1	2.404	1.00407	1.00075	1.00739	0.0162169
SNX17	3.49135	1.00861	1.00377	1.01348	0.000480592
PKP1	2.08447	1.00063	1.00004	1.00123	0.0371174
CALU	3.32151	1.00389	1.00159	1.00619	0.000895311
FARSA	2.75808	1.00547	1.00158	1.00938	0.00581411
TFDP1	2.18766	1.00249	1.00026	1.00473	0.0286945
ACLY	3.95498	1.0057	1.00287	1.00854	7.65408e-05
DHX9	2.82272	1.00521	1.00159	1.00885	0.00476177
HK1	2.82816	1.00458	1.0014	1.00777	0.00468164
CTNNB1	2.1211	1.00333	1.00025	1.00641	0.0339136
BAG3	2.30297	1.00314	1.00047	1.00582	0.0212805
PSMB8	-2.46928	0.996956	0.994547	0.999371	0.0135385
EIF3B	2.56458	1.00459	1.00108	1.00811	0.0103301
YIF1A	4.20275	1.00732	1.0039	1.01075	2.63693e-05
EIF3A	2.40356	1.00407	1.00075	1.0074	0.0162362
NCCRP1	2.28421	1.00065	1.00009	1.00121	0.022359
ISLR	2.58132	1.00072	1.00017	1.00127	0.00984233
SSRP1	2.83146	1.00429	1.00132	1.00727	0.00463366
IGFBP6	2.27151	1.00049	1.00007	1.00092	0.0231162
POLD2	2.98431	1.00363	1.00124	1.00602	0.00284218
MMP9	3.14069	1.00014	1.00005	1.00023	0.0016855
TSPAN15	-1.9891	0.997288	0.994623	0.99996	0.0466901
CTHRC1	2.17805	1.00119	1.00012	1.00226	0.0294021
MAPKAPK2	2.94398	1.00569	1.0019	1.00949	0.00324025
COL5A2	3.6029	1.00161	1.00073	1.00249	0.000314693
FKBP10	4.18	1.00235	1.00125	1.00346	2.91509e-05
TGFB1	2.21047	1.00227	1.00026	1.00429	0.0270727
COL5A1	2.84911	1.00115	1.00036	1.00194	0.00438416
THRAP3	2.31051	1.00585	1.00089	1.01084	0.0208599
POLR2E	2.68306	1.00706	1.0019	1.01226	0.0072952
RHCG	3.26164	1.00085	1.00034	1.00136	0.00110769
REEP4	2.71885	1.00378	1.00105	1.00651	0.00655087
NR2F6	-2.26394	0.995429	0.991489	0.999385	0.0235776
COL6A3	2.5558	1.00134	1.00031	1.00237	0.0105944
SUMF2	5.13129	1.00435	1.00269	1.00602	2.87769e-07
ATP5PD	2.63554	1.00701	1.00179	1.01226	0.00840047
PYGL	2.75724	1.00269	1.00078	1.00461	0.00582919
LRP10	2.28508	1.00409	1.00058	1.00761	0.0223079
MORF4L1	2.24564	1.00508	1.00064	1.00953	0.0247273
SLC35B2	2.81786	1.00367	1.00112	1.00623	0.00483452
ATP5MC1	2.31593	1.00491	1.00075	1.00908	0.0205623
IARS2	3.4435	1.00512	1.0022	1.00804	0.000574246
MYO1C	2.6142	1.00472	1.00118	1.00827	0.00894355
NOTCH3	4.3629	1.00382	1.0021	1.00554	1.28348e-05
HCFC1R1	1.96677	1.00285	1.00001	1.00569	0.0492097
APOL2	-3.07492	0.995195	0.992145	0.998255	0.00210556
COPRS	2.29944	1.00368	1.00054	1.00682	0.0214799
FLII	2.03376	1.00396	1.00014	1.00779	0.041976
RAB6A	2.2526	1.00415	1.00054	1.00777	0.0242842
PPARG	-2.14912	0.997353	0.994946	0.999767	0.0316253
S100A3	2.03858	1.00007	1	1.00013	0.0414915
SF3B2	2.28369	1.00598	1.00085	1.01115	0.0223895
CBR1	2.11584	1.00114	1.00008	1.0022	0.0343584
MAP7D1	3.00198	1.00497	1.00172	1.00822	0.00268226
STAP2	-2.44945	0.995332	0.991612	0.999065	0.0143076
SNX12	2.6599	1.00597	1.00157	1.01039	0.00781628
CHI3L1	2.24344	1.00019	1.00002	1.00036	0.0248683
CTSS	-2.09543	0.997089	0.994374	0.999812	0.0361329
TBX3	-2.18813	0.997694	0.995632	0.999759	0.0286603
ZDHHC5	2.0662	1.00557	1.00029	1.01089	0.0388097
AKR7A2	3.21056	1.00329	1.00128	1.0053	0.00132476
BCAT2	-2.38244	0.996409	0.993464	0.999362	0.0171985
NCLN	3.24713	1.00476	1.00188	1.00765	0.00116575
NRBP1	2.91802	1.00712	1.00233	1.01193	0.0035226
ACTR1A	2.41937	1.00745	1.00141	1.01352	0.0155474
MAOA	-2.3073	0.997117	0.994675	0.999565	0.0210378
COL4A1	3.27904	1.00272	1.00109	1.00435	0.00104159
NOP56	2.49948	1.00512	1.0011	1.00916	0.0124376
AP2B1	2.97978	1.00599	1.00205	1.00995	0.00288457
SSR3	2.32667	1.00521	1.00082	1.00963	0.0199826
PSME3	1.98597	1.00484	1.00006	1.00963	0.0470361
AHCYL1	2.02394	1.00427	1.00013	1.00842	0.0429758
ACSL5	-2.68453	0.996151	0.99335	0.99896	0.00726318
OGDH	2.25256	1.00484	1.00063	1.00907	0.0242869
LMNB2	2.84977	1.00398	1.00124	1.00673	0.00437508
HMGB3	2.05739	1.00302	1.00014	1.00591	0.0396483
PM20D1	-2.21165	0.998421	0.997023	0.99982	0.0269906
ICMT	2.76021	1.00666	1.00193	1.01141	0.00577634
MRTO4	2.6176	1.00616	1.00155	1.0108	0.00885501
SH3GLB2	-2.89037	0.993562	0.989219	0.997923	0.00384794
SLC25A11	2.85867	1.00675	1.00212	1.01141	0.00425419
WASF2	2.42387	1.00302	1.00058	1.00547	0.0153561
BOP1	2.23393	1.003	1.00037	1.00565	0.0254878
VPS25	3.12471	1.00821	1.00305	1.01339	0.00177981
TMEM9	4.16349	1.00767	1.00405	1.0113	3.13426e-05
TUBB6	2.35687	1.00169	1.00028	1.0031	0.0184299
PLIN3	2.75672	1.00525	1.00151	1.009	0.00583848
HLA-DMA	-2.82978	0.996186	0.993553	0.998826	0.00465793
NPTN	2.51674	1.00519	1.00115	1.00925	0.0118446
ETF1	3.01858	1.00856	1.00299	1.01416	0.0025396
GSR	2.30048	1.00224	1.00033	1.00416	0.0214209
TMEM51	-3.12915	0.992842	0.988384	0.997319	0.00175312
CDC42EP5	-2.75513	0.996313	0.993698	0.998934	0.00586689
CCNL2	-2.28158	0.99549	0.991632	0.999363	0.0225143
MPZL1	3.4899	1.00552	1.00242	1.00864	0.0004832
TUBA1C	2.35189	1.00442	1.00074	1.00813	0.0186781
COASY	2.20145	1.00634	1.00069	1.01203	0.0277042
LAMC1	3.9449	1.00513	1.00258	1.00768	7.98344e-05
TUBG1	2.26313	1.00462	1.00062	1.00865	0.0236276
GID8	2.18498	1.00548	1.00056	1.01042	0.0288903
RBCK1	-2.09125	0.99374	0.987908	0.999606	0.0365059
ALKBH5	2.41141	1.00553	1.00103	1.01004	0.0158909
PRPF8	2.9384	1.00662	1.0022	1.01106	0.00329911
ANAPC11	2.00165	1.00497	1.0001	1.00986	0.0453223
ENG	2.48229	1.00409	1.00086	1.00733	0.0130543
SAT2	-2.13325	0.994747	0.989946	0.999572	0.0329046
ALDH18A1	2.47947	1.00607	1.00127	1.01089	0.0131577
PTGFRN	2.18953	1.00263	1.00028	1.00499	0.0285582
VDAC2	3.01741	1.00608	1.00213	1.01005	0.00254946
SCAMP2	2.55802	1.00721	1.00168	1.01276	0.010527
SCYL1	3.36703	1.01205	1.00502	1.01914	0.000759815
EPRS1	3.27779	1.00572	1.0023	1.00916	0.00104624
ITGB5	2.19732	1.00281	1.0003	1.00533	0.0279973
CAPN2	3.94984	1.00611	1.00307	1.00915	7.82047e-05
PITHD1	2.29009	1.00608	1.00087	1.0113	0.0220164
FAM162A	-1.99789	0.996336	0.992754	0.99993	0.0457282
ATIC	2.45867	1.00608	1.00123	1.01096	0.0139454
UBE2D2	2.46417	1.00881	1.0018	1.01588	0.0137332
GBP2	-2.78532	0.994254	0.99023	0.998294	0.00534751
PPL	2.85702	1.00317	1.00099	1.00535	0.00427634
DEGS1	3.48043	1.00237	1.00104	1.00371	0.000500611
KPNA2	2.69467	1.00489	1.00133	1.00846	0.00704589
FBP1	-3.54117	0.994045	0.990764	0.997337	0.000398359
BATF	-2.34447	0.995395	0.991562	0.999243	0.0190542
REEP6	2.46453	1.00185	1.00038	1.00332	0.0137193
ECE1	2.03861	1.00402	1.00015	1.00789	0.0414892
SZRD1	2.57638	1.0092	1.00219	1.01625	0.00998412
IQGAP1	3.18152	1.00622	1.00238	1.01007	0.00146502
LARP1	2.29467	1.006	1.00087	1.01115	0.021752
EIF3I	2.67154	1.00935	1.00248	1.01627	0.00755041
KPNB1	3.15626	1.00709	1.00268	1.01152	0.00159809
DUSP2	-3.02923	0.993317	0.989017	0.997636	0.00245176
EMP1	4.21773	1.00417	1.00223	1.00612	2.46776e-05
UNC93B1	-2.1084	0.994875	0.990134	0.999638	0.0349962
RNH1	2.54364	1.00676	1.00155	1.01199	0.0109705
OAS1	-3.31499	0.993459	0.989612	0.997321	0.00091646
MCM4	2.34898	1.00315	1.00052	1.00578	0.0188252
CYB5R1	2.99373	1.00315	1.00109	1.00522	0.00275588
LMAN1	2.91379	1.00618	1.00202	1.01036	0.00357066
DDX21	2.4843	1.00417	1.00088	1.00748	0.0129807
UBL7	2.40994	1.00664	1.00124	1.01208	0.0159553
GPS1	2.3305	1.00789	1.00125	1.01458	0.0197796
SERPINB3	3.2723	1.00145	1.00058	1.00232	0.00106677
NOC2L	2.151	1.00557	1.00049	1.01068	0.0314765
COL4A2	3.00903	1.00332	1.00116	1.00549	0.00262085
SNW1	2.57253	1.00801	1.0019	1.01416	0.0100958
CD82	2.07271	1.00269	1.00015	1.00524	0.0381989
GBP1	-2.14478	0.997764	0.995725	0.999807	0.0319707
ERBB3	-2.16656	0.995796	0.992008	0.999598	0.0302685
EIF4A3	2.67088	1.00798	1.00212	1.01388	0.00756536
CRTAP	3.11259	1.00777	1.00287	1.01269	0.00185451
SPTSSB	-1.96742	0.997843	0.995699	0.999992	0.049135
ERI3	3.25829	1.00874	1.00348	1.01404	0.00112085
OXA1L	2.08563	1.0061	1.00037	1.01187	0.0370119
SART1	3.09026	1.00736	1.00269	1.01206	0.00199984
PSMB9	-2.27242	0.997336	0.995044	0.999633	0.023061
RAB34	2.50827	1.00397	1.00087	1.00707	0.0121323
ID2	-2.85726	0.994897	0.991412	0.998395	0.00427318
PREB	1.96433	1.00597	1.00001	1.01196	0.0494921
ARL4D	1.96544	1.00206	1.00001	1.00411	0.0493639
ZWINT	2.19468	1.00346	1.00037	1.00656	0.0281869
IMPDH1	3.94382	1.00568	1.00286	1.00852	8.01922e-05
TOR3A	2.04533	1.00465	1.00019	1.00913	0.0408227
DSG3	2.92274	1.0008	1.00026	1.00134	0.00346965
CCDC137	2.00164	1.00616	1.00013	1.01223	0.0453229
ALG3	2.26161	1.00592	1.00079	1.01109	0.0237217
HNRNPU	2.03821	1.00763	1.00029	1.01503	0.0415293
CD276	3.22431	1.00695	1.00272	1.0112	0.00126277
PPIC	2.48286	1.00571	1.0012	1.01023	0.0130331
PAPSS1	2.24655	1.00496	1.00063	1.0093	0.0246686
LENG8	-2.41711	0.993724	0.988665	0.99881	0.0156443
DLST	1.96392	1.0054	1.00001	1.01081	0.0495398
FIBP	2.39845	1.00708	1.00129	1.01289	0.0164648
DSC3	3.63891	1.00152	1.0007	1.00234	0.000273793
PGAM1	2.35409	1.00398	1.00067	1.00731	0.0185681
DDB1	4.45107	1.00985	1.0055	1.01422	8.54438e-06
NCAPD2	2.47755	1.00509	1.00106	1.00914	0.0132288
GGT6	-2.67249	0.99541	0.992058	0.998774	0.007529
SLC44A4	-2.25976	0.997055	0.994508	0.999609	0.023836
EIF3J	2.41039	1.00803	1.0015	1.01461	0.0159356
IVNS1ABP	2.60643	1.00346	1.00086	1.00607	0.00914918
ACP5	2.60543	1.00038	1.00009	1.00066	0.00917579
IER5	2.01018	1.00318	1.00008	1.0063	0.0444124
MRPS7	2.24011	1.00813	1.00101	1.01531	0.0250837
SUPT16H	3.11063	1.00615	1.00227	1.01005	0.00186691
EMP3	3.46913	1.00254	1.0011	1.00398	0.000522147
GNG12	2.07587	1.00422	1.00023	1.00821	0.0379055
UBTF	2.59043	1.01012	1.00245	1.01785	0.0095855
RER1	2.00046	1.00791	1.00016	1.01571	0.0454509
ITGB1	2.04985	1.00381	1.00017	1.00746	0.0403788
DNAJC5	2.61158	1.00645	1.00161	1.01132	0.00901252
HSDL2	-2.05937	0.994773	0.989823	0.999747	0.0394589
AP3D1	2.20111	1.00759	1.00083	1.0144	0.0277285
GJB5	2.54063	1.00351	1.0008	1.00623	0.0110654
PWP1	2.40976	1.00855	1.00159	1.01556	0.015963
HLA-F	-2.19616	0.997148	0.99461	0.999693	0.0280806
ATP1A1	3.19416	1.00467	1.0018	1.00754	0.00140236
ARPC5	2.54034	1.00834	1.0019	1.01483	0.0110745
RFC2	2.22342	1.00516	1.00061	1.00974	0.0261873
NRDC	3.37906	1.00916	1.00384	1.01452	0.000727354
PLEKHM2	3.06256	1.01079	1.00387	1.01776	0.00219455
ELOVL5	2.2482	1.00266	1.00034	1.00498	0.0245633
FKBP9	4.68259	1.00967	1.00561	1.01374	2.83278e-06
TECR	3.93963	1.01173	1.00588	1.01761	8.16062e-05
RAB20	-2.15865	0.994173	0.988913	0.999462	0.030877
CACYBP	3.47692	1.00834	1.00363	1.01307	0.000507208
CORO1C	2.34459	1.00512	1.00084	1.00941	0.0190479
TXLNA	2.28125	1.00649	1.00091	1.0121	0.0225335
SELENOK	-2.09477	0.990727	0.98213	0.999401	0.0361915
RPS6KA4	2.59404	1.00561	1.00137	1.00988	0.00948542
TBX2	-2.45715	0.996245	0.99326	0.999239	0.0140043
TRAF7	2.60951	1.00818	1.00203	1.01437	0.00906729
B3GAT3	2.88317	1.00699	1.00223	1.01177	0.00393699
CUL1	3.20056	1.00968	1.00374	1.01565	0.00137159
IMP4	2.69958	1.00951	1.0026	1.01647	0.00694274
COG4	1.97858	1.00384	1.00004	1.00765	0.047863
TRIM26	-2.12051	0.992476	0.985572	0.999428	0.0339627
ANKRD10	-2.71408	0.991034	0.98461	0.997501	0.00664596
FOXA1	-2.38676	0.995721	0.992221	0.999233	0.0169976
SFRP4	2.0599	1.0009	1.00004	1.00176	0.039408
PMEPA1	2.5524	1.00214	1.0005	1.00378	0.0106982
HES4	-2.19164	0.995769	0.992001	0.999552	0.0284053
RRM1	2.14496	1.00378	1.00033	1.00724	0.0319559
MAPK3	2.14204	1.00559	1.00047	1.01073	0.0321902
IPO7	2.32801	1.00571	1.0009	1.01054	0.0199116
RTF2	2.39723	1.01002	1.00182	1.01829	0.0165195
PFKP	2.95983	1.00476	1.0016	1.00792	0.00307808
MARVELD1	2.96119	1.00499	1.00169	1.00831	0.00306452
FZD6	3.59972	1.00606	1.00275	1.00937	0.000318564
DBN1	2.57241	1.00351	1.00084	1.0062	0.0100993
BIRC5	2.67843	1.00529	1.00142	1.00918	0.00739688
TXNRD1	3.66414	1.00262	1.00122	1.00402	0.000248175
ARGLU1	-2.16208	0.99367	0.987966	0.999407	0.0306118
COL12A1	2.28529	1.00227	1.00032	1.00422	0.0222955
BHLHE41	-2.40747	0.995239	0.991381	0.999113	0.0160636
NAMPT	2.4431	1.00323	1.00064	1.00583	0.0145619
RAB31	2.03349	1.00317	1.00011	1.00623	0.0420027
ESD	3.3839	1.00934	1.00392	1.01479	0.000714632
INTS1	2.6766	1.00818	1.00218	1.01421	0.00743726
EPHB6	-2.0931	0.996827	0.993864	0.999798	0.0363402
TSN	2.06151	1.00765	1.00038	1.01498	0.0392547
HTATIP2	2.11038	1.00501	1.00036	1.00969	0.0348254
AK3	-2.82864	0.989543	0.982361	0.996777	0.00467469
JAG1	3.80294	1.00442	1.00214	1.00671	0.000142988
PTDSS1	2.02776	1.00542	1.00018	1.01069	0.0425845
SEC31A	2.53338	1.00969	1.00219	1.01726	0.0112969
TNC	2.44458	1.00163	1.00032	1.00294	0.014502
RAB5C	2.10494	1.00944	1.00065	1.01832	0.0352968
RPA1	2.35473	1.00592	1.00099	1.01087	0.0185364
TTLL12	2.31009	1.00548	1.00083	1.01016	0.0208833
LSM3	-2.02317	0.993059	0.98638	0.999782	0.0430557
KLF10	2.35389	1.00452	1.00075	1.00829	0.018578
PLBD2	2.22776	1.00575	1.00069	1.01084	0.0258967
FAM168B	2.01369	1.00552	1.00015	1.01093	0.0440424
PTPN1	2.56633	1.00753	1.00177	1.01331	0.0102782
TPP1	2.41353	1.00642	1.0012	1.01166	0.0157989
STMP1	2.31992	1.00773	1.00119	1.0143	0.0203451
GOLGA5	2.13578	1.00832	1.00068	1.01601	0.0326972
CRK	2.16181	1.00782	1.00073	1.01496	0.030633
SF3B3	2.79825	1.0064	1.00191	1.0109	0.005138
COPS3	3.63009	1.00942	1.00432	1.01454	0.000283327
DDX49	2.05671	1.00808	1.00038	1.01584	0.0397139
MRC2	1.97766	1.00187	1.00002	1.00373	0.0479673
UCHL1	4.76571	1.00169	1.00099	1.00238	1.88186e-06
C14orf119	2.05421	1.00742	1.00034	1.01454	0.0399554
ARL2	2.48145	1.00673	1.00141	1.01209	0.013085
LRRC42	2.07025	1.00416	1.00022	1.00812	0.0384289
CTSE	-2.39159	0.995039	0.990992	0.999103	0.0167754
PITX1	4.01321	1.00259	1.00132	1.00385	5.9899e-05
LPCAT4	-1.96083	0.994813	0.989655	0.999998	0.0498993
AKIRIN2	2.20159	1.00869	1.00095	1.01649	0.0276943
SRPRB	3.22565	1.01207	1.00472	1.01947	0.00125688
GINM1	2.80098	1.0108	1.00323	1.01843	0.00509484
LAMP2	2.7883	1.00686	1.00203	1.01171	0.00529858
PLXNB1	-2.67839	0.991978	0.986149	0.997842	0.0073976
ZC3H12A	-2.02402	0.995576	0.991311	0.99986	0.042968
CNP	3.2803	1.01043	1.00419	1.01672	0.00103698
CD2AP	-2.12424	0.993536	0.987609	0.999499	0.0336502
CAST	3.89451	1.00544	1.0027	1.00819	9.83962e-05
CHPF2	3.83771	1.01147	1.00559	1.01737	0.000124189
SULF2	2.95992	1.00183	1.00062	1.00304	0.00307721
GMNN	-2.16479	0.994167	0.988916	0.999447	0.0304038
MMP13	2.77223	1.00041	1.00012	1.00069	0.00556742
YKT6	2.43878	1.00636	1.00125	1.01151	0.014737
XPO6	3.41969	1.01201	1.00511	1.01896	0.000626914
PTK7	3.09084	1.0023	1.00084	1.00377	0.00199593
SON	2.26745	1.008	1.00108	1.01496	0.023363
TIPRL	2.10891	1.00633	1.00045	1.01225	0.0349527
RGCC	3.45428	1.00603	1.0026	1.00946	0.000551758
BTBD16	-2.23893	0.996679	0.993781	0.999586	0.0251605
ADSS2	2.02133	1.00757	1.00023	1.01497	0.0432459
IP6K2	-3.11359	0.9878	0.980196	0.995462	0.00184828
ESYT2	2.58377	1.00589	1.00142	1.01037	0.00977264
MBD2	2.10787	1.0075	1.00052	1.01452	0.0350426
SNX6	2.20749	1.0075	1.00084	1.01421	0.0272797
PITPNA	2.36262	1.01002	1.0017	1.01842	0.0181464
IPO5	2.42586	1.00695	1.00133	1.01259	0.0152721
SAR1A	2.10232	1.00871	1.00059	1.01689	0.0355252
USP22	2.23638	1.00382	1.00047	1.00717	0.0253266
PLCD3	-2.12006	0.995321	0.991015	0.999646	0.0340009
SPAG7	2.24613	1.00855	1.00109	1.01607	0.0246957
SRP68	2.96308	1.01337	1.00451	1.02231	0.00304575
PRKDC	3.02602	1.00521	1.00183	1.00861	0.002478
TMEM179B	2.28728	1.00991	1.00141	1.01848	0.0221797
NID1	2.27262	1.00289	1.0004	1.00538	0.0230489
ACBD3	2.43324	1.00959	1.00186	1.01739	0.0149643
UTP18	3.32116	1.01125	1.0046	1.01795	0.00089643
IFI27L2	1.99322	1.00382	1.00006	1.00759	0.0462375
FN3KRP	2.30475	1.00839	1.00125	1.01558	0.0211806
MMP15	-2.4278	0.992603	0.986672	0.99857	0.0151907
PCMT1	2.3599	1.00804	1.00136	1.01476	0.0182798
ARL4C	3.49111	1.00555	1.00243	1.00868	0.000481027
SPTAN1	2.79871	1.00973	1.00291	1.0166	0.00513068
DTX4	-2.01125	0.995323	0.990786	0.99988	0.0442989
MAP2K1	3.64585	1.01285	1.00592	1.01982	0.00026651
ACER2	-2.03052	0.996722	0.993568	0.999886	0.0423036
TP53I3	2.13175	1.00592	1.00048	1.01139	0.0330272
ST3GAL4	-2.1108	0.995227	0.990816	0.999658	0.0347895
UBE2A	2.06981	1.00963	1.00051	1.01884	0.0384704
CERCAM	4.66314	1.00715	1.00414	1.01016	3.11419e-06
TIMM17A	2.05877	1.00986	1.00047	1.01934	0.0395166
RIC8A	2.71047	1.01048	1.00289	1.01813	0.00671886
RBM38	3.06118	1.00518	1.00186	1.0085	0.00220463
TMEM167A	2.22516	1.01119	1.00133	1.02115	0.0260702
PSMG1	3.37471	1.00781	1.00327	1.01237	0.000738942
FKBP3	2.78982	1.01002	1.00297	1.01712	0.00527366
ATP6V1A	3.74007	1.01406	1.00667	1.0215	0.000183966
FERMT1	2.53557	1.00485	1.0011	1.00862	0.0112266
IARS1	2.62598	1.00807	1.00204	1.01414	0.00863987
PAFAH1B2	2.58145	1.01245	1.00298	1.022	0.0098386
DMKN	3.38431	1.00201	1.00085	1.00317	0.00071357
DDX50	2.53825	1.00929	1.00211	1.01653	0.0111408
B4GALT2	2.12873	1.00777	1.00061	1.01498	0.0332766
PSMB10	-2.77158	0.99142	0.985397	0.99748	0.00557851
NDRG3	2.22997	1.00891	1.00107	1.0168	0.0257496
LRPPRC	2.11922	1.00755	1.00057	1.01459	0.0340723
HDHD3	-2.53442	0.989434	0.981339	0.997595	0.0112633
RNF145	2.26542	1.00484	1.00065	1.00905	0.0234872
CARD11	-3.22007	0.991373	0.986158	0.996615	0.00128157
NPLOC4	2.34651	1.01024	1.00168	1.01887	0.0189503
RFXANK	2.0491	1.01008	1.00044	1.01982	0.0404522
EPHB4	2.30475	1.00585	1.00087	1.01086	0.0211803
ATP2B4	3.01074	1.00655	1.00228	1.01084	0.00260613
AARS1	2.7025	1.00796	1.00218	1.01377	0.00688203
ATP8B1	-2.20814	0.993764	0.988261	0.999297	0.0272345
UROD	2.62665	1.01159	1.00293	1.02032	0.00862291
EIF2S1	2.69854	1.00929	1.00253	1.01609	0.00696439
PTPN6	-3.23676	0.983588	0.973781	0.993494	0.00120895
MCAM	2.67307	1.00531	1.00141	1.00922	0.00751604
SUPT6H	3.07689	1.01248	1.00451	1.0205	0.0020917
CPXM1	2.36473	1.00083	1.00014	1.00151	0.018043
CKAP5	2.6117	1.00778	1.00194	1.01366	0.00900927
DEDD2	-2.11328	0.989307	0.979493	0.99922	0.034577
MFGE8	2.30134	1.00376	1.00056	1.00698	0.0213723
EIF3M	2.73602	1.00646	1.00183	1.01112	0.00621876
RPL26L1	1.98672	1.00785	1.00011	1.01566	0.0469535
AP2A1	2.41172	1.00998	1.00186	1.01816	0.0158774
PHLDA1	2.16124	1.0034	1.00032	1.00649	0.0306767
AKAP17A	-2.31019	0.990599	0.982692	0.998569	0.0208775
DUSP3	1.98115	1.00724	1.00008	1.01445	0.0475744
XPOT	3.28898	1.00799	1.00322	1.01279	0.0010055
MYO1D	2.00091	1.0041	1.00008	1.00813	0.0454025
SLC44A3	-2.1409	0.993933	0.98841	0.999486	0.0322818
LTBP1	3.09564	1.00391	1.00143	1.00639	0.00196385
PHGDH	2.27608	1.00146	1.0002	1.00271	0.022841
MFN2	2.33196	1.00891	1.00142	1.01646	0.0197029
MYLIP	-2.14085	0.994102	0.988733	0.9995	0.0322865
THAP11	2.29848	1.00822	1.00121	1.01528	0.0215347
CRNN	4.47344	1.00606	1.0034	1.00872	7.69697e-06
DDX24	2.5772	1.01125	1.00268	1.0199	0.00996057
HACD2	2.4015	1.00648	1.00119	1.01179	0.0163281
CFDP1	2.29061	1.0073	1.00105	1.01359	0.021986
UBE2T	2.01273	1.00393	1.0001	1.00778	0.0441426
ECM1	3.96872	1.00283	1.00143	1.00423	7.22586e-05
EFTUD2	3.27829	1.01505	1.00602	1.02415	0.00104438
TMPRSS2	-2.04416	0.996298	0.992761	0.999847	0.0409374
GOLT1A	-3.2258	0.991805	0.986858	0.996776	0.00125619
VHL	-2.8068	0.987737	0.979263	0.996284	0.00500364
PPP2CB	2.48085	1.01067	1.00223	1.01919	0.0131071
LGALS9	-2.34498	0.993939	0.988902	0.999002	0.0190281
DEF6	-2.35771	0.989399	0.980673	0.998204	0.018388
CGN	-2.29917	0.994253	0.989381	0.99915	0.0214952
CXCL11	-2.18459	0.99652	0.993407	0.999642	0.0289192
ZNF750	2.36131	1.00359	1.00061	1.00658	0.0182106
CEP20	2.83039	1.00949	1.00291	1.01611	0.00464909
HID1	-2.29825	0.993691	0.988341	0.999069	0.0215477
CLK1	-2.14947	0.990136	0.981227	0.999126	0.0315975
CNIH1	3.34885	1.01694	1.00699	1.02699	0.000811481
NT5C3B	3.94337	1.01296	1.0065	1.01946	8.03444e-05
SKA2	2.98845	1.01004	1.00344	1.01668	0.00280393
OLA1	2.5802	1.01147	1.00275	1.02028	0.00987418
TLE2	-2.64307	0.992934	0.987727	0.998169	0.0082158
FRG1	2.05268	1.00923	1.00042	1.01813	0.0401037
PYCR1	2.64687	1.00419	1.00109	1.0073	0.00812418
TIA1	-2.90468	0.987404	0.978994	0.995886	0.00367626
VPS26A	2.02478	1.00884	1.00028	1.01748	0.0428897
ATAD3A	2.20013	1.00696	1.00076	1.0132	0.0277975
ATP6V1D	2.14914	1.00952	1.00083	1.01827	0.031623
TMEM101	2.39798	1.01162	1.00211	1.02122	0.016486
C11orf24	2.5164	1.00599	1.00132	1.01068	0.011856
ATP13A2	2.86542	1.01154	1.00363	1.0195	0.00416461
APOL4	-2.50844	0.994615	0.990427	0.99882	0.0121266
GLG1	3.19129	1.00976	1.00376	1.01581	0.00141639
CHST14	2.87187	1.01017	1.00322	1.01717	0.00408057
GNA12	2.83773	1.00474	1.00146	1.00803	0.00454357
NUDT1	2.11854	1.00704	1.00053	1.01359	0.0341294
ZDHHC16	2.34073	1.01358	1.0022	1.02509	0.0192459
LRP1	3.42998	1.00648	1.00277	1.01021	0.000603621
PDGFRB	3.37946	1.0053	1.00222	1.00839	0.000726274
PIGS	3.95943	1.01229	1.00619	1.01842	7.51289e-05
SMARCA4	2.02549	1.00904	1.00029	1.01787	0.042817
SNAI2	5.06825	1.00526	1.00322	1.00729	4.0149e-07
PNMA1	2.78911	1.00568	1.00168	1.00968	0.00528533
CYFIP1	2.95643	1.01334	1.00448	1.02227	0.00311226
UNC45A	2.18215	1.01348	1.00136	1.02574	0.0290981
SMARCA5	2.18462	1.00741	1.00076	1.01411	0.0289164
SPSB1	2.06563	1.00638	1.00033	1.01247	0.0388633
UBA7	-2.91657	0.989365	0.982281	0.996499	0.00353902
FAM114A1	2.06905	1.00837	1.00044	1.01636	0.0385414
CHID1	2.06895	1.00863	1.00045	1.01687	0.0385508
PNKD	-2.1234	0.990294	0.981419	0.99925	0.03372
ATP6V0D1	3.15027	1.01097	1.00413	1.01786	0.00163122
FHL3	2.41703	1.00638	1.0012	1.01158	0.0156477
COL18A1	3.80415	1.00551	1.00267	1.00836	0.000142293
PPP1R37	-1.99362	0.991822	0.983847	0.999861	0.0461936
TCTN3	2.82809	1.01516	1.00463	1.02579	0.00468271
METTL9	2.47293	1.01292	1.00267	1.02328	0.0134011
PAPOLA	1.989	1.01146	1.00017	1.02288	0.0467007
MEST	2.55158	1.00166	1.00039	1.00294	0.0107237
MAD2L2	2.55836	1.0059	1.00138	1.01044	0.0105169
GALM	-2.66005	0.98925	0.981402	0.997159	0.00781291
AKR1C1	2.56495	1.00138	1.00033	1.00244	0.0103191
FBXO6	-2.73047	0.987981	0.979443	0.996594	0.00632439
TMX1	2.42934	1.01012	1.00195	1.01837	0.0151263
LGALS7B	2.12051	1.00081	1.00006	1.00155	0.0339627
CYP4F22	-2.00479	0.996245	0.992588	0.999916	0.0449857
RNF26	2.21434	1.00849	1.00097	1.01606	0.0268057
VWF	2.84107	1.00543	1.00168	1.00919	0.00449626
GPR137B	2.06153	1.00545	1.00027	1.01066	0.0392523
CTNNBIP1	2.19473	1.00861	1.00092	1.01636	0.0281833
CHMP4C	-2.17279	0.990941	0.98284	0.999109	0.0297961
LAMB1	2.02018	1.00591	1.00018	1.01169	0.0433648
CRB3	-2.8324	0.988383	0.980423	0.996407	0.00462
MAN2B1	2.17187	1.00906	1.00088	1.01731	0.0298658
MPG	2.57954	1.0141	1.00337	1.02495	0.00989324
CAPN5	-3.19721	0.990401	0.984562	0.996274	0.00138762
MCMBP	2.00448	1.01004	1.00022	1.01995	0.0450188
MAN1B1	2.06436	1.00874	1.00044	1.01712	0.0389836
SELENBP1	-2.50358	0.993714	0.98882	0.998632	0.0122942
GZMA	2.3944	1.00051	1.00009	1.00092	0.0166476
PRKACA	2.70394	1.01403	1.00384	1.02433	0.00685231
SMG7	3.03309	1.01552	1.00546	1.02567	0.00242066
RBM6	-2.63913	0.985493	0.974855	0.996246	0.00831201
KIAA0100	2.5695	1.00938	1.00222	1.01659	0.0101845
SGTA	2.74257	1.01006	1.00286	1.01731	0.00609607
EEF1AKNMT	2.74668	1.00665	1.0019	1.01143	0.0060201
TIMM9	1.9815	1.01048	1.00011	1.02095	0.0475351
ELOA	2.68805	1.01139	1.00307	1.01978	0.00718716
ZFP91	2.29795	1.0119	1.00174	1.02215	0.0215644
MMP3	2.2231	1.00057	1.00007	1.00106	0.0262088
SDCBP2	-2.67184	0.992345	0.986767	0.997955	0.00754362
SETD3	3.25773	1.02049	1.00811	1.03302	0.00112308
NCAPH2	2.8233	1.01127	1.00343	1.01916	0.00475314
COL15A1	2.40003	1.00478	1.00088	1.00871	0.0163939
DUSP12	2.01513	1.00516	1.00014	1.0102	0.0438913
NOTUM	2.30788	1.00022	1.00003	1.00041	0.0210057
UBL3	2.69194	1.00593	1.00161	1.01026	0.0071038
HIP1R	-3.10616	0.983077	0.972546	0.993722	0.00189536
CFAP20	2.87613	1.01288	1.00408	1.02175	0.00402582
AURKA	2.18247	1.00698	1.00071	1.01328	0.029075
ACTR10	3.10276	1.01922	1.00704	1.03155	0.00191726
B3GALT6	2.09862	1.00934	1.00061	1.01815	0.0358507
HSPA6	4.06088	1.00168	1.00087	1.00249	4.88874e-05
SNAPC2	2.91362	1.01308	1.00426	1.02197	0.00357262
LRRC41	2.10521	1.01123	1.00077	1.02179	0.0352732
SCRN1	3.22795	1.0087	1.00341	1.01401	0.00124681
CCNA2	2.36336	1.00675	1.00115	1.01239	0.0181102
BICDL2	-2.59545	0.991459	0.985057	0.997902	0.00944661
MAP4K4	2.09014	1.00686	1.00043	1.01333	0.0366054
TPR	3.20248	1.01254	1.00485	1.02029	0.00136249
ABHD4	2.4321	1.0078	1.00151	1.01413	0.0150115
YARS1	2.71062	1.01287	1.00355	1.02229	0.00671568
CTSK	2.92501	1.00158	1.00052	1.00264	0.00344446
THY1	2.17422	1.00372	1.00037	1.00709	0.0296889
DCTN2	2.31461	1.01315	1.002	1.02442	0.0206342
MAPK6	2.12014	1.00688	1.00052	1.01329	0.033994
P3H4	4.18762	1.00887	1.00471	1.01305	2.81901e-05
GBP3	-2.57384	0.990459	0.983255	0.997716	0.0100576
CLEC11A	2.18912	1.00156	1.00016	1.00296	0.0285883
ENDOD1	2.39949	1.00648	1.00118	1.01181	0.0164177
SMPD1	2.79029	1.00986	1.00292	1.01684	0.00526608
PARD3	3.76065	1.01485	1.00708	1.02267	0.000169469
RTL8B	2.11082	1.00878	1.00063	1.01701	0.0347881
PRPS1	2.18519	1.00943	1.00097	1.01797	0.0288752
CACFD1	-1.9728	0.990583	0.981315	0.999938	0.0485184
MMS19	3.65199	1.02174	1.01001	1.0336	0.000260212
SLC7A8	2.00501	1.00303	1.00007	1.00601	0.0449617
PRSS23	3.30366	1.00649	1.00264	1.01036	0.000954309
SEMA4C	2.35536	1.00681	1.00114	1.01252	0.0185045
ANLN	4.3359	1.01043	1.0057	1.01518	1.45162e-05
HSPG2	2.47151	1.00576	1.00119	1.01034	0.0134546
TRIP12	2.09235	1.00977	1.00062	1.019	0.036407
NKIRAS2	3.06143	1.01998	1.00714	1.03298	0.0022028
TOR1AIP1	2.65124	1.01091	1.00283	1.01905	0.00801966
GBP4	-2.51656	0.993727	0.988869	0.998609	0.0118507
THAP7	-2.20527	0.985827	0.9734	0.998414	0.0274355
PPP3CA	2.08919	1.00919	1.00057	1.01788	0.0366904
DAPK1	-1.96149	0.99336	0.98677	0.999995	0.0498224
ABCE1	2.63732	1.00786	1.00201	1.01374	0.00835645
ABCC1	3.62655	1.00575	1.00264	1.00887	0.000287234
EFR3A	2.34061	1.01072	1.00174	1.01979	0.019252
TIMELESS	2.48137	1.00831	1.00174	1.01491	0.0130879
GART	2.19242	1.01017	1.00107	1.01934	0.0283489
KCTD3	3.35539	1.01245	1.00516	1.01979	0.000792519
CARM1	3.48464	1.02025	1.00881	1.03181	0.000492807
UBTD1	3.82133	1.01124	1.00546	1.01706	0.000132735
FAM207A	2.09561	1.00819	1.00053	1.01592	0.036117
CDCA4	3.28016	1.01121	1.0045	1.01797	0.00103748
RGS19	2.31081	1.00972	1.00147	1.01804	0.0208432
RDH10	2.75478	1.00378	1.00109	1.00648	0.00587318
TP53INP2	2.23971	1.00362	1.00045	1.00679	0.02511
PATZ1	-2.45281	0.988518	0.979438	0.997682	0.0141746
SRA1	2.13147	1.01339	1.00107	1.02586	0.0330503
CNOT1	2.41459	1.00731	1.00137	1.01328	0.0157528
SLC39A9	3.32602	1.01958	1.008	1.0313	0.000880966
LGALS4	-2.00033	0.993236	0.986654	0.999863	0.0454651
RIPK2	-2.46555	0.986246	0.975448	0.997164	0.0136805
UBE2G1	2.37471	1.01249	1.00217	1.02291	0.0175625
FDXR	2.08212	1.00858	1.0005	1.01673	0.0373311
NRBF2	2.41501	1.01198	1.00225	1.02181	0.0157348
CCNG2	-1.98647	0.992201	0.984566	0.999896	0.0469808
SHROOM1	-2.78107	0.986593	0.977252	0.996023	0.00541796
SGK1	2.21086	1.00408	1.00046	1.00771	0.0270457
HDAC7	-2.116	0.98605	0.973302	0.998965	0.0343444
EMC10	2.09069	1.00934	1.00058	1.01817	0.0365561
UBE3C	2.27061	1.01213	1.00165	1.02272	0.0231708
CCDC6	2.03083	1.01067	1.00037	1.02107	0.0422718
TBC1D9B	1.96298	1.01174	1.00002	1.02359	0.0496489
ATL3	2.09257	1.00912	1.00058	1.01774	0.0363876
STXBP2	-2.55378	0.982379	0.969066	0.995875	0.0106562
XPO7	2.76827	1.01054	1.00307	1.01808	0.00563553
SLC66A2	2.09295	1.01004	1.00063	1.01953	0.0363536
RRM2	2.98309	1.00516	1.00177	1.00856	0.00285351
DCAF6	2.00714	1.00747	1.00017	1.01481	0.0447348
GMPS	2.44719	1.01154	1.00229	1.02087	0.0143976
GCLM	2.77659	1.00356	1.00105	1.00608	0.00549329
FOXM1	2.32432	1.00689	1.00108	1.01273	0.0201081
ANAPC5	2.30758	1.01567	1.00234	1.02917	0.0210224
NCOA3	1.97555	1.0065	1.00005	1.01298	0.0482059
NDC1	2.09976	1.00907	1.0006	1.01761	0.0357496
ELAC2	2.69291	1.01737	1.0047	1.03021	0.00708314
PRKCI	2.02254	1.00796	1.00025	1.01574	0.0431205
WDR26	2.46941	1.01758	1.0036	1.03175	0.0135336
C6orf136	-2.44542	0.983161	0.969869	0.996634	0.0144685
TTC3	2.04408	1.0091	1.00037	1.0179	0.0409452
SIL1	2.53495	1.0103	1.00233	1.01833	0.0112462
CXorf56	1.97765	1.01289	1.00011	1.02584	0.0479688
FYTTD1	2.04062	1.0115	1.00045	1.02266	0.0412882
HAUS1	2.27118	1.0062	1.00085	1.01158	0.023136
LYPD6B	-2.04682	0.992576	0.985518	0.999684	0.0406762
RAC3	3.84717	1.00774	1.00379	1.0117	0.000119492
FXR1	2.40265	1.01484	1.00272	1.02712	0.0162768
F13A1	2.75922	1.00124	1.00036	1.00212	0.00579389
GMIP	-2.50864	0.984538	0.972624	0.996598	0.0121196
KCTD20	3.30217	1.0195	1.00788	1.03125	0.000959397
UBR7	2.7033	1.00992	1.00272	1.01717	0.00686548
C1RL	-2.05804	0.988437	0.977549	0.999446	0.039586
TRMT2A	-2.14399	0.983969	0.969539	0.998614	0.0320337
DNTTIP2	2.92796	1.01036	1.00341	1.01736	0.00341196
VPS18	2.90236	1.01749	1.00564	1.02947	0.00370366
MRPS14	2.18458	1.01236	1.00126	1.02359	0.0289198
DDX39B	-2.77914	0.98628	0.976718	0.995936	0.00545032
AP3B1	2.19724	1.01471	1.00158	1.02801	0.0280033
SORT1	3.14032	1.00968	1.00363	1.01577	0.00168763
LTBP2	2.15284	1.00447	1.0004	1.00855	0.0313316
ANO1	3.61543	1.0045	1.00206	1.00694	0.000299848
NIPSNAP2	2.54663	1.00811	1.00186	1.0144	0.0108767
SLC7A1	2.08501	1.00442	1.00026	1.0086	0.0370685
UBLCP1	2.19519	1.01178	1.00126	1.02241	0.0281497
WASHC5	2.14368	1.01009	1.00086	1.0194	0.0320585
CLASRP	-2.2691	0.98311	0.968751	0.997682	0.0232625
RRP1B	2.04334	1.00859	1.00035	1.01691	0.0410193
UBE2Q2	2.14637	1.00889	1.00077	1.01709	0.0318433
ITPRID2	4.43482	1.01142	1.00636	1.01651	9.2149e-06
ACADS	-2.43119	0.983844	0.97101	0.996848	0.0150492
LEO1	2.62288	1.01713	1.0043	1.03012	0.00871888
SMYD2	3.16366	1.01683	1.00637	1.0274	0.00155799
CPE	2.54187	1.00208	1.00048	1.00368	0.0110262
DENND2D	-3.62778	0.980637	0.970333	0.991051	0.000285874
DCTN1	2.50306	1.01199	1.00259	1.02148	0.0123125
VPS37C	2.55085	1.01259	1.0029	1.02238	0.0107461
BICD2	3.06504	1.00942	1.00339	1.01549	0.00217639
NKG7	-1.98585	0.995716	0.991505	0.999944	0.0470499
ATF6	3.76206	1.0119	1.00568	1.01816	0.00016852
POF1B	-2.17713	0.993082	0.986896	0.999308	0.0294707
DOLK	2.34955	1.01331	1.0022	1.02455	0.0187963
SMC1A	2.36236	1.00955	1.00162	1.01755	0.0181591
KPNA6	2.89241	1.01722	1.00552	1.02905	0.00382305
PAM	4.01611	1.00786	1.00402	1.01172	5.91656e-05
ZNF486	-2.27307	0.993968	0.988795	0.999167	0.0230218
AKT1	2.0485	1.01301	1.00056	1.02561	0.0405109
RNF40	2.71742	1.01296	1.0036	1.02242	0.00657934
ABCC3	-1.9627	0.993907	0.98786	0.999991	0.0496805
DDAH1	-1.98499	0.992765	0.985672	0.999908	0.0471461
ETV6	-2.32504	0.984429	0.971491	0.997539	0.0200701
XYLT2	2.35114	1.01237	1.00205	1.02279	0.0187161
FEM1B	2.04924	1.01094	1.00047	1.02152	0.0404384
STX6	2.77719	1.01714	1.00501	1.02942	0.00548314
GTF3C1	2.50874	1.01423	1.0031	1.02549	0.0121162
NRSN2	2.85559	1.00929	1.0029	1.01571	0.0042957
PEDS1	2.1023	1.00964	1.00065	1.01871	0.0355271
TFAP2C	3.13973	1.00776	1.00291	1.01263	0.00169103
EIF1AD	2.34953	1.0143	1.00236	1.02639	0.0187972
OLFML2B	2.30303	1.00344	1.00051	1.00638	0.0212774
CDKN2D	2.09995	1.00624	1.00042	1.01211	0.0357336
RDX	2.27972	1.0059	1.00083	1.011	0.0226242
SLC31A1	2.03137	1.01131	1.0004	1.02234	0.0422174
LDLR	2.92921	1.00736	1.00243	1.01231	0.0033983
INTS5	2.57502	1.01713	1.00406	1.03036	0.0100235
SPON2	2.07317	1.00396	1.00022	1.00772	0.0381561
KMT5A	2.56016	1.01872	1.00436	1.03329	0.0104623
CKAP2	2.32165	1.00777	1.00121	1.01437	0.0202517
TRIM27	-2.25624	0.983709	0.969773	0.997845	0.0240554
IRAK2	-2.34543	0.991094	0.983712	0.998531	0.019005
SRPX	4.12504	1.00439	1.0023	1.00648	3.70669e-05
CDC5L	2.4243	1.00848	1.00162	1.01539	0.0153378
SLC66A3	2.11496	1.00864	1.00063	1.01671	0.0344331
SORBS3	4.09513	1.01566	1.00813	1.02324	4.21927e-05
APOL6	-2.15949	0.991751	0.984323	0.999235	0.0308125
TMCO4	-2.82083	0.981228	0.968392	0.994233	0.00478997
SLC25A13	1.99269	1.01042	1.00017	1.02078	0.0462954
IPO13	3.31863	1.01758	1.00716	1.02811	0.000904611
FCF1	2.19229	1.01448	1.00152	1.0276	0.0283583
CDK10	-2.06085	0.986336	0.973515	0.999327	0.0393177
LAMA3	2.60185	1.00188	1.00046	1.00329	0.00927218
NUP98	2.21727	1.01396	1.00161	1.02646	0.0266049
ATRN	2.4342	1.01228	1.00238	1.02228	0.0149246
BAG5	2.13661	1.01475	1.00121	1.02847	0.0326294
COPG2	1.969	1.01014	1.00005	1.02033	0.048953
GRWD1	2.33015	1.01718	1.00271	1.03187	0.019798
EFEMP2	2.08632	1.00555	1.00034	1.01079	0.0369497
CAD	3.54592	1.01594	1.0071	1.02485	0.000391238
CDC42BPB	2.67566	1.01311	1.00349	1.02283	0.00745821
NUP188	3.23924	1.01599	1.00628	1.02579	0.00119848
NUP205	2.4261	1.0113	1.00216	1.02052	0.0152619
ENGASE	-3.27923	0.982343	0.971939	0.992859	0.00104091
RCE1	2.18482	1.01004	1.00103	1.01912	0.0289017
BLMH	2.5153	1.00867	1.00191	1.01549	0.0118932
TNFRSF14	-3.15085	0.981489	0.970148	0.992963	0.00162796
POGLUT3	2.33185	1.00682	1.00109	1.01259	0.0197084
TXNL4A	2.90275	1.01761	1.00569	1.02967	0.00369905
ERGIC1	2.04324	1.01447	1.00059	1.02854	0.0410284
PTHLH	2.52793	1.00164	1.00037	1.00292	0.0114736
PLXND1	2.54054	1.00519	1.00118	1.00921	0.0110682
TPST1	3.84224	1.01061	1.00519	1.01607	0.000121915
COA5	-1.99564	0.983979	0.968494	0.999711	0.0459736
STUB1	2.36324	1.01635	1.00277	1.03011	0.0181157
A2ML1	3.30281	1.00261	1.00106	1.00416	0.000957221
NES	4.55179	1.0091	1.00517	1.01305	5.31913e-06
MFSD12	2.77779	1.00738	1.00217	1.01262	0.00547302
TOX4	3.46152	1.02583	1.01112	1.04075	0.000537128
HERPUD2	3.03715	1.02585	1.00909	1.04289	0.00238823
COPS8	2.1868	1.01655	1.0017	1.03162	0.0287568
RBP1	4.09013	1.00455	1.00237	1.00674	4.31133e-05
SVIL	2.32214	1.00695	1.00108	1.01285	0.0202255
WNK1	3.12072	1.01398	1.00518	1.02287	0.00180407
RHOQ	-1.97317	0.986283	0.972843	0.999908	0.0484761
STC1	2.6717	1.00308	1.00082	1.00534	0.0075468
ARHGEF10L	-2.26935	0.987172	0.976225	0.998241	0.0232468
AAAS	2.13505	1.01916	1.00156	1.03707	0.0327569
EIF4E2	2.13503	1.02025	1.00165	1.03921	0.0327585
MFSD2A	-2.19279	0.990418	0.98193	0.998978	0.0283229
RPE	2.14051	1.01236	1.00104	1.0238	0.0323132
GALK1	4.45003	1.01991	1.01109	1.02881	8.58588e-06
ATP6V1B2	3.40651	1.01449	1.00613	1.02292	0.000657996
NME1	1.98409	1.01254	1.00015	1.02507	0.0472453
SEL1L	2.03968	1.01405	1.00055	1.02774	0.0413817
HECTD1	2.57048	1.01424	1.00336	1.02523	0.0101558
MTMR14	-2.13182	0.982473	0.96663	0.998576	0.0330212
RHPN1	-2.14394	0.991468	0.983731	0.999265	0.032038
RTP4	-2.99264	0.988539	0.981105	0.99603	0.00276571
LANCL1	2.70496	1.01367	1.00375	1.0237	0.00683129
SPAG4	-2.6336	0.988003	0.979168	0.996918	0.0084486
NSMF	3.54	1.00275	1.00122	1.00427	0.000400129
MCM2	2.64505	1.0081	1.00209	1.01415	0.00816791
MYL6B	2.23817	1.00595	1.00074	1.01119	0.0252099
NEDD8	2.50772	1.01414	1.00307	1.02534	0.0121514
SLC2A3	3.78586	1.00634	1.00305	1.00963	0.000153179
NOMO1	3.40533	1.01783	1.00753	1.02823	0.000660833
OAZ2	3.11769	1.02389	1.00881	1.03921	0.00182276
MLST8	2.3287	1.02066	1.00324	1.03837	0.0198748
COL16A1	2.37457	1.00572	1.001	1.01047	0.0175693
FAM220A	2.12602	1.01175	1.00091	1.02271	0.0335016
NDN	2.10551	1.00619	1.00043	1.012	0.0352468
PNP	2.76527	1.01294	1.00375	1.02221	0.00568754
NFIC	3.4123	1.01105	1.00469	1.01745	0.000644178
IRF1	-2.64095	0.989251	0.981348	0.997217	0.00826736
DYNC1H1	4.19608	1.01884	1.01	1.02776	2.71579e-05
CSF1R	2.71081	1.00397	1.0011	1.00684	0.006712
WASH6P	-2.18412	0.993551	0.987799	0.999336	0.0289533
CD93	2.70932	1.00572	1.00158	1.00987	0.00674216
OLR1	3.37254	1.00291	1.00122	1.00461	0.000744787
ACAA1	-2.13735	0.98563	0.972634	0.998799	0.0325697
PANX1	2.44287	1.00877	1.00173	1.01586	0.014571
NR2F2	2.16913	1.00686	1.00066	1.0131	0.0300725
EXOC4	2.39968	1.01804	1.00328	1.03301	0.0164095
COPS4	2.19739	1.01557	1.00167	1.02966	0.0279929
TMPRSS11E	2.44667	1.0027	1.00054	1.00487	0.0144184
DIPK2A	2.31248	1.00706	1.00107	1.01308	0.0207514
PPME1	2.80881	1.01433	1.00431	1.02445	0.00497251
ADK	2.29288	1.00789	1.00114	1.01468	0.0218547
SUZ12	2.06921	1.01161	1.00061	1.02274	0.0385264
TNPO1	2.74198	1.01482	1.0042	1.02555	0.00610695
DUSP10	2.53333	1.0025	1.00057	1.00444	0.0112983
SEPTIN7	2.98609	1.02258	1.0077	1.03768	0.00282571
RAE1	3.04425	1.02146	1.00759	1.03551	0.00233262
COPS2	2.74004	1.02418	1.00682	1.04183	0.00614318
VCAN	2.36006	1.00362	1.00061	1.00663	0.0182718
SLC66A1	2.19287	1.01568	1.00165	1.02991	0.0283169
GSDMB	-4.25425	0.976942	0.966498	0.987498	2.09751e-05
RSRP1	-2.49388	0.984717	0.97287	0.996708	0.0126357
MMGT1	2.12983	1.0131	1.00104	1.02531	0.0331857
CREB3L1	2.18889	1.00388	1.0004	1.00736	0.0286049
STIM1	2.57195	1.01471	1.00348	1.02606	0.0101127
ARHGEF18	-2.00774	0.984736	0.97006	0.999634	0.0446714
ODF2	2.00895	1.01397	1.00034	1.02779	0.0445428
ORMDL1	-2.68751	0.973887	0.955275	0.992863	0.0071988
MED19	2.84784	1.0188	1.00582	1.03194	0.00440169
BACE2	2.33229	1.00862	1.00137	1.01592	0.0196853
DUSP14	3.71619	1.01471	1.00692	1.02255	0.000202252
RMDN3	2.08523	1.01594	1.00095	1.03115	0.0370485
NCBP1	2.17846	1.01454	1.00145	1.02779	0.029372
ACAT2	2.00858	1.00801	1.00019	1.01588	0.0445818
CHSY1	2.4743	1.01245	1.00258	1.02242	0.0133496
TRIM65	3.65971	1.02363	1.0109	1.03651	0.000252505
SMIM3	2.24821	1.00621	1.00079	1.01165	0.0245629
RCAN1	2.16856	1.00581	1.00056	1.0111	0.030116
TGFBR1	2.42239	1.00546	1.00104	1.0099	0.0154188
PARP3	-2.59487	0.984503	0.972957	0.996186	0.0094627
CD3D	-2.66869	0.990838	0.984163	0.997559	0.0076148
HES6	2.37821	1.0005	1.00009	1.00092	0.0173969
HCAR2	2.89333	1.00663	1.00214	1.01115	0.00381176
KCTD2	2.11041	1.01343	1.00095	1.02606	0.0348227
KREMEN1	2.49868	1.00845	1.00182	1.01513	0.0124658
TMEM183A	2.25362	1.02002	1.00259	1.03775	0.0242199
HIPK3	2.72786	1.01189	1.00333	1.02052	0.00637461
ANPEP	2.30312	1.0014	1.00021	1.0026	0.0212719
SPHK1	2.54665	1.00572	1.00132	1.01015	0.0108764
CSNK1A1	1.9862	1.01039	1.00014	1.02076	0.0470113
MPRIP	2.13762	1.0101	1.00084	1.01945	0.0325473
RBMS1	2.16856	1.01574	1.0015	1.03018	0.0301159
NUP133	2.63723	1.01944	1.00496	1.03414	0.00835869
BTN2A1	-2.33752	0.981208	0.965723	0.99694	0.0194122
B4GAT1	2.75576	1.01359	1.0039	1.02336	0.00585553
CDKN2C	2.11008	1.00281	1.0002	1.00543	0.0348512
RIN2	2.35137	1.01082	1.00179	1.01993	0.0187042
TAF1C	-2.64636	0.979453	0.964507	0.99463	0.00813629
EMC1	3.74274	1.02364	1.01119	1.03625	0.000182023
LZIC	1.9975	1.0152	1.00028	1.03034	0.0457706
TNK2	-2.47698	0.983011	0.969773	0.99643	0.0132499
TMEM185B	2.42463	1.01454	1.00277	1.02645	0.0153239
PDCD11	2.83126	1.0198	1.00605	1.03373	0.00463655
CCDC86	2.44815	1.01119	1.00222	1.02023	0.0143592
TSPAN9	3.16453	1.01322	1.00501	1.02149	0.00155335
TRAP1	2.37748	1.01638	1.00286	1.03009	0.0174314
POLB	-2.14361	0.98676	0.974808	0.998859	0.0320645
KIF11	2.65881	1.01123	1.00294	1.01959	0.00784162
SLC2A8	-2.52304	0.983599	0.971045	0.996316	0.0116346
GTF2H3	2.13329	1.0132	1.00107	1.02549	0.0329006
G3BP1	2.70447	1.02195	1.006	1.03816	0.00684142
TMEM158	3.65488	1.00571	1.00265	1.00879	0.000257303
KCNK6	2.83809	1.00947	1.00292	1.01607	0.00453847
KLHL21	2.71678	1.01349	1.00374	1.02334	0.00659206
LSS	2.9967	1.0141	1.00485	1.02342	0.00272915
PSEN1	2.29759	1.01949	1.00284	1.03641	0.0215849
TMED3	2.20375	1.01241	1.00137	1.02358	0.0275419
BMP1	2.35334	1.00845	1.00141	1.01554	0.0186057
PRKAR2A	3.16167	1.01904	1.00719	1.03102	0.00156868
OFD1	-2.45021	0.979364	0.963165	0.995837	0.0142774
GPX7	2.61415	1.00717	1.00179	1.01258	0.00894499
NCKAP1	2.22064	1.01466	1.00171	1.02778	0.0263755
NADSYN1	-2.34263	0.984957	0.972545	0.997527	0.0191485
STMN3	3.73474	1.00517	1.00245	1.00789	0.00018791
LOXL2	2.57445	1.00587	1.0014	1.01035	0.0100401
MYH10	3.06863	1.00512	1.00185	1.00841	0.00215044
UGGT1	2.56649	1.01542	1.00362	1.02736	0.0102735
SH3PXD2A	2.92958	1.01307	1.00431	1.02192	0.00339417
TXNDC15	2.36332	1.01978	1.00335	1.03648	0.0181122
TMOD3	2.11217	1.01277	1.00092	1.02477	0.0346719
RCOR1	3.55419	1.01743	1.00778	1.02717	0.000379142
FAF1	2.46801	1.01609	1.00329	1.02906	0.0135866
TULP3	2.23146	1.01357	1.00164	1.02563	0.0256506
ARL14	-2.75088	0.987556	0.978784	0.996406	0.00594347
MFF	2.69793	1.01659	1.00451	1.02881	0.00697718
MTHFD1L	2.60958	1.0115	1.00285	1.02022	0.00906536
EXT2	2.72661	1.01255	1.00351	1.02168	0.00639882
SPAG9	2.47855	1.00922	1.00192	1.01658	0.0131917
HDAC5	2.99058	1.01807	1.00619	1.03009	0.00278453
PPFIBP2	-2.82426	0.98581	0.976082	0.995636	0.00473892
RCN2	1.99694	1.01405	1.00026	1.02803	0.0458315
P3H1	3.106	1.0089	1.00328	1.01456	0.00189634
FAM193B	-2.48363	0.979693	0.96396	0.995684	0.013005
CENPF	2.52826	1.01074	1.00241	1.01915	0.0114631
AGA	2.91827	1.01939	1.00633	1.03262	0.00351983
HNMT	-2.10055	0.988855	0.978568	0.99925	0.0356803
PCGF3	-2.14789	0.984301	0.970191	0.998616	0.0317221
ELL2	2.7802	1.01225	1.0036	1.02098	0.00543255
PEG10	2.0321	1.00166	1.00006	1.00326	0.042143
TJP3	-2.76341	0.987235	0.97828	0.996272	0.00572001
PIK3C2B	-3.01005	0.981124	0.969025	0.993374	0.00261201
TBC1D8	-2.25821	0.987182	0.97619	0.998298	0.0239326
DLGAP5	2.33331	1.00915	1.00146	1.01689	0.0196316
GOPC	2.28964	1.01788	1.00256	1.03345	0.0220424
TEAD4	2.71831	1.00963	1.00268	1.01664	0.0065616
OASL	-2.07891	0.992706	0.985878	0.999581	0.0376259
PVR	1.98381	1.00727	1.00009	1.0145	0.0472765
KLC2	2.69104	1.0201	1.00542	1.03499	0.00712298
TPGS2	2.19085	1.01361	1.00143	1.02594	0.0284626
UBR5	2.32136	1.01058	1.00164	1.01959	0.0202673
EIF2B3	2.9964	1.02016	1.00693	1.03357	0.00273185
F2R	2.81685	1.00868	1.00263	1.01477	0.00484968
RFWD3	2.03982	1.01115	1.00043	1.02199	0.0413678
C1QTNF6	2.40859	1.00637	1.00118	1.01159	0.0160145
CISD1	2.10703	1.01182	1.00082	1.02294	0.0351146
INCENP	2.34519	1.01239	1.00202	1.02286	0.0190172
STAB1	2.63417	1.0019	1.00049	1.00332	0.00843426
CENPU	2.03758	1.00807	1.00031	1.01588	0.0415917
TSR1	2.07722	1.01418	1.0008	1.02775	0.0377808
TMX4	2.58929	1.01099	1.00266	1.01939	0.00961754
MST1R	-3.05655	0.986416	0.977802	0.995105	0.00223902
DNAJB11	2.1041	1.01071	1.00073	1.02078	0.0353695
IPO9	2.92767	1.0163	1.00536	1.02737	0.00341509
XPO5	2.66778	1.01443	1.00381	1.02516	0.00763537
RNF2	2.7662	1.01941	1.00562	1.03339	0.00567145
GSTA4	3.40866	1.00686	1.00291	1.01082	0.000652822
MGAT5	3.60546	1.01558	1.00708	1.02414	0.000311597
ARHGAP35	2.09675	1.0126	1.00082	1.02453	0.0360161
AP2A2	3.25641	1.02514	1.00994	1.04058	0.0011283
SOX2	3.05367	1.00122	1.00044	1.002	0.00226058
XPNPEP1	2.60839	1.02441	1.00601	1.04315	0.00909697
COPZ2	3.33101	1.00867	1.00356	1.0138	0.000865323
TNS3	2.06504	1.00492	1.00025	1.00961	0.0389195
PXDN	2.56364	1.00417	1.00098	1.00736	0.0103581
NCDN	2.83647	1.02191	1.00672	1.03732	0.00456158
HLA-DOA	-2.17027	0.992748	0.986244	0.999295	0.0299867
TIMM22	2.96234	1.025	1.00839	1.04189	0.00305308
CXCL12	2.73777	1.00398	1.00113	1.00685	0.00618579
THOP1	4.47609	1.0187	1.01047	1.027	7.60212e-06
ARHGAP27	-2.39815	0.981992	0.967516	0.996685	0.016478
GPR160	-2.79249	0.986574	0.977258	0.995978	0.00523036
KDSR	3.07038	1.02449	1.00879	1.04044	0.00213789
ADAM9	2.48705	1.00741	1.00157	1.01329	0.0128809
ITCH	2.02244	1.0045	1.00014	1.00889	0.0431314
FRMD6	2.83552	1.01204	1.0037	1.02044	0.00457505
FARSB	2.29612	1.01211	1.00176	1.02256	0.0216693
CRACR2B	-2.22521	0.990451	0.982115	0.998857	0.026067
SNX2	2.95832	1.01653	1.00555	1.02763	0.00309317
SS18L2	-2.38889	0.975048	0.955041	0.995473	0.0168995
PAFAH1B1	2.41926	1.02376	1.00447	1.04342	0.0155521
FOXK2	2.96855	1.02765	1.00931	1.04633	0.00299213
PRPSAP1	2.01896	1.02017	1.00058	1.04014	0.0434916
XPO1	2.36025	1.02242	1.00377	1.04143	0.0182625
ZNF512B	2.73692	1.01539	1.00434	1.02655	0.00620173
PFKM	2.90188	1.0195	1.00629	1.03289	0.00370926
LLGL1	2.28822	1.01448	1.00206	1.02705	0.0221245
TBCD	3.82381	1.0286	1.01384	1.04358	0.000131407
EXOC2	1.96134	1.01738	1.00001	1.03505	0.0498397
EPHB3	2.66414	1.00618	1.00163	1.01075	0.00771864
PBK	3.07651	1.00806	1.00292	1.01322	0.00209441
ELN	2.26388	1.00492	1.00066	1.00919	0.0235815
FAM20C	3.13162	1.00874	1.00326	1.01425	0.00173842
RNF216	2.01847	1.01701	1.00049	1.03381	0.0435423
SFXN1	2.42843	1.01954	1.00374	1.03558	0.0151643
CCDC174	-2.79162	0.971272	0.951598	0.991354	0.00524452
CAMSAP2	3.22262	1.02038	1.00794	1.03297	0.00127022
SELENOI	1.98998	1.01315	1.0002	1.02628	0.0465929
ZW10	2.69993	1.0216	1.00587	1.03757	0.00693539
AGFG1	2.55825	1.01622	1.00377	1.02882	0.0105201
TPPP3	3.68224	1.00295	1.00138	1.00452	0.000231195
KLHDC10	2.78238	1.02236	1.00656	1.03841	0.00539619
ETV7	-2.56853	0.987436	0.977955	0.997009	0.0102132
ME1	3.62292	1.00789	1.00361	1.01218	0.000291294
ALKBH3	2.87755	1.02435	1.0077	1.04127	0.00400774
ZDHHC4	2.33667	1.01589	1.00254	1.02941	0.0194562
ANKRD52	2.44602	1.01537	1.00303	1.02785	0.0144441
SGCB	2.80069	1.01228	1.00367	1.02096	0.00509928
C5orf24	1.98586	1.01713	1.00022	1.03432	0.0470492
WWC3	3.91497	1.01195	1.00595	1.01799	9.04159e-05
TRIM16	3.77488	1.01849	1.00885	1.02822	0.000160086
PTPRM	-2.87675	0.982298	0.970418	0.994324	0.00401793
SLC49A4	2.04761	1.01293	1.00055	1.02547	0.040598
OLFML2A	2.24237	1.00556	1.0007	1.01044	0.0249377
DPYSL2	3.25666	1.00898	1.00357	1.01442	0.00112731
RASD1	2.85009	1.00282	1.00088	1.00476	0.0043707
COA7	2.53656	1.01775	1.00401	1.03167	0.0111947
CPOX	2.33645	1.01462	1.00234	1.02705	0.019468
UBE4B	2.36849	1.01743	1.00298	1.03208	0.017861
NTS	3.75807	1.00062	1.0003	1.00094	0.000171228
SEC23A	2.96266	1.019	1.00639	1.03177	0.0030499
JKAMP	2.88572	1.02675	1.00851	1.04533	0.00390525
KCNG1	2.4886	1.00426	1.0009	1.00763	0.0128248
TAF6	2.04577	1.01688	1.0007	1.03332	0.040779
TBC1D23	2.21593	1.02085	1.00239	1.03966	0.0266964
CYP4F12	-2.73517	0.987007	0.9778	0.9963	0.00623473
NGDN	2.49643	1.01804	1.00385	1.03243	0.012545
PPP2R5D	2.69923	1.01069	1.00292	1.01852	0.00694999
KCNJ15	-2.38741	0.989225	0.980466	0.998062	0.0169676
PSKH1	1.99861	1.01109	1.00021	1.02209	0.0456502
EIF2D	3.31115	1.03448	1.01393	1.05545	0.000929136
ARSD	-2.66366	0.981944	0.968867	0.995198	0.00772957
LMBR1L	-2.37363	0.976435	0.957395	0.995853	0.0176142
CHMP6	2.5884	1.02243	1.0054	1.03974	0.00964232
DHX8	2.78062	1.02481	1.00726	1.04267	0.00542544
ZRSR2	-2.65765	0.970506	0.949314	0.992172	0.00786873
INTS10	2.11022	1.01805	1.00127	1.0351	0.0348391
TUBB2B	2.99163	1.00133	1.00046	1.0022	0.00277495
RAB22A	2.64817	1.02532	1.00652	1.04447	0.00809294
HAT1	2.13241	1.01749	1.0014	1.03384	0.0329734
PHETA2	2.62691	1.01516	1.00383	1.02663	0.00861629
OXCT1	2.54306	1.00733	1.00168	1.01302	0.0109885
PSMD1	4.05463	1.04304	1.02201	1.06451	5.02139e-05
MTSS1	2.71327	1.01266	1.0035	1.02191	0.00666222
ARRDC2	-2.42844	0.977458	0.959635	0.995611	0.0151637
MLPH	-2.04823	0.989743	0.980027	0.999556	0.0405378
DDX46	2.13926	1.01746	1.00145	1.03371	0.0324142
SNX8	1.97205	1.01072	1.00007	1.02148	0.0486042
MXRA7	3.63588	1.01631	1.00748	1.02521	0.000277037
ARL3	2.51851	1.01702	1.00375	1.03046	0.0117852
C20orf96	-2.23547	0.985781	0.97348	0.998237	0.0253867
C6orf120	2.45329	1.01944	1.00388	1.03524	0.0141556
BTN3A1	-2.53335	0.983322	0.970609	0.9962	0.0112977
RAP2A	3.09327	1.01884	1.00686	1.03096	0.00197963
KIFAP3	3.64936	1.01604	1.00739	1.02476	0.000262899
MAPK8IP3	-2.73247	0.979316	0.964743	0.994108	0.00628605
SNF8	2.12634	1.02069	1.0016	1.04014	0.0334746
VIPAS39	2.586	1.02511	1.00602	1.04456	0.00970978
PSPH	2.65045	1.00647	1.00168	1.01129	0.00803836
APOBEC3G	-2.711	0.983737	0.972144	0.995468	0.00670805
DLAT	2.05075	1.01247	1.00055	1.02454	0.0402914
UTP14A	2.71673	1.02585	1.00713	1.0449	0.00659294
GEMIN8	-2.37646	0.973931	0.952943	0.995381	0.0174794
MLLT11	3.25089	1.00676	1.00268	1.01085	0.00115046
IGF2	2.77224	1.00288	1.00084	1.00491	0.0055672
ACVR1	3.85447	1.02624	1.01281	1.03984	0.000115981
TEAD1	2.05788	1.01346	1.00064	1.02646	0.0396017
CDKAL1	2.6396	1.00457	1.00117	1.00797	0.00830031
KLHDC7A	-2.94654	0.986289	0.977273	0.995388	0.00321355
RABEPK	2.40203	1.02417	1.00441	1.04433	0.0163043
UBN1	2.99538	1.0274	1.00939	1.04573	0.00274105
CD2	-2.10797	0.991706	0.984057	0.999415	0.0350335
MED13	2.07239	1.01526	1.00082	1.0299	0.0382291
GPX8	2.50056	1.01013	1.00218	1.01814	0.0123997
EMC2	1.96843	1.01952	1.00008	1.03933	0.0490187
PDGFB	2.25195	1.00947	1.00122	1.01778	0.0243252
RPRD1A	1.97833	1.01651	1.00015	1.03314	0.0478913
GBE1	2.57719	1.01447	1.00345	1.02562	0.00996077
RRP12	2.53407	1.02205	1.00495	1.03945	0.0112748
VAPB	2.45272	1.01972	1.00393	1.03577	0.014178
SRP54	2.82279	1.02974	1.009	1.05091	0.00476083
EDEM3	2.98709	1.02158	1.00737	1.036	0.00281645
SLC30A5	2.21155	1.02402	1.0027	1.04579	0.0269976
KATNB1	2.4865	1.02026	1.00426	1.03652	0.0129006
NFKBIZ	-2.3489	0.982929	0.968908	0.997153	0.0188288
PARN	2.74405	1.02739	1.00775	1.04741	0.00606868
ABHD17B	-2.12758	0.980665	0.963184	0.998463	0.0333721
NOXA1	-2.10126	0.987561	0.976099	0.999159	0.0356186
NR1H3	-2.14041	0.982122	0.966033	0.99848	0.0323213
GPR157	3.3417	1.01299	1.00535	1.02069	0.000832662
SERPINB13	2.26014	1.00227	1.0003	1.00425	0.0238128
HDDC2	3.09041	1.02762	1.01002	1.04553	0.00199883
ARMH3	2.84185	1.03724	1.01141	1.06373	0.00448529
HEXD	-1.97128	0.982392	0.965193	0.999898	0.0486922
KRT24	3.62124	1.00097	1.00045	1.0015	0.000293189
MAP3K8	-2.32851	0.980898	0.965102	0.996952	0.0198852
MAFG	3.97626	1.02527	1.01274	1.03796	7.00079e-05
IGF2R	4.31771	1.02447	1.01329	1.03578	1.57656e-05
WBP4	2.28304	1.02457	1.00344	1.04614	0.0224281
FCHSD2	1.9872	1.01853	1.00025	1.03715	0.0469005
SFT2D2	2.37914	1.01366	1.00239	1.02504	0.0173529
ELOVL6	-2.28756	0.985739	0.973682	0.997945	0.0221629
SLC4A1AP	2.10816	1.02351	1.00164	1.04587	0.0350169
PLEKHA6	-2.10074	0.985591	0.972335	0.999028	0.0356639
DNAAF5	2.02428	1.01809	1.00057	1.03593	0.0429411
PLS1	-2.18434	0.985883	0.973387	0.998541	0.0289374
NUP155	1.97955	1.01148	1.00011	1.02298	0.0477543
PLA2G15	2.40358	1.0155	1.00284	1.02832	0.0162356
ASAP1	2.27616	1.01206	1.00167	1.02256	0.0228366
PRMT5	4.0449	1.02143	1.01099	1.03198	5.23462e-05
MLF1	2.1194	1.00922	1.00069	1.01782	0.0340568
TCF12	2.44022	1.01616	1.00316	1.02934	0.0146784
MSH6	2.79057	1.01743	1.00516	1.02985	0.00526157
PCED1B	-2.56193	0.977629	0.960853	0.994698	0.0104092
RASA1	2.46064	1.01066	1.00216	1.01924	0.013869
CTPS1	3.16776	1.0107	1.00407	1.01738	0.00153621
SH3D19	2.17659	1.01788	1.00177	1.03426	0.0295115
CSPG4	4.7262	1.00726	1.00424	1.01029	2.28756e-06
SH3BP4	3.00754	1.01528	1.00529	1.02536	0.00263374
SIX2	3.49215	1.00838	1.00367	1.01311	0.000479152
WASHC2A	2.03627	1.02004	1.00074	1.03971	0.0417228
DPH5	2.7268	1.02819	1.00785	1.04893	0.00639526
AMOTL1	2.86254	1.01215	1.00381	1.02055	0.0042026
FAM168A	2.63426	1.01755	1.00446	1.0308	0.00843204
GTF2A1	3.2102	1.0233	1.00901	1.0378	0.00132641
ORC3	1.98692	1.01967	1.00026	1.03944	0.0469309
APOL3	-2.21893	0.987238	0.976101	0.998502	0.0264916
CHST11	2.09109	1.00813	1.00051	1.0158	0.0365196
TMX3	2.24899	1.02392	1.00304	1.04523	0.0245133
MAP4K5	2.29973	1.02696	1.00394	1.05052	0.0214633
RAD9A	-2.10653	0.980545	0.962784	0.998634	0.035158
NUP160	2.18613	1.01797	1.00184	1.03436	0.0288064
LAMA4	2.53378	1.01071	1.00242	1.01908	0.0112839
EIPR1	2.16828	1.01927	1.00184	1.03701	0.0301375
SMIM4	-1.99932	0.97813	0.957154	0.999565	0.0455738
OGFOD1	3.0291	1.04455	1.0155	1.07443	0.00245282
KLF13	2.52102	1.01202	1.00266	1.02146	0.0117016
SCFD2	2.73116	1.02865	1.00801	1.04972	0.00631127
MIF4GD	2.43956	1.02152	1.0042	1.03915	0.0147053
CCNO	-1.99394	0.98762	0.975601	0.999788	0.0461588
SDE2	2.16214	1.02062	1.00191	1.03967	0.0306071
TRIM37	2.01098	1.01505	1.00038	1.02994	0.0443272
RGL3	-2.52423	0.986294	0.975782	0.99692	0.0115954
MSANTD3	2.51724	1.01927	1.00424	1.03454	0.0118277
PHF20	2.29762	1.02272	1.00331	1.0425	0.0215832
SPTBN2	3.66846	1.01401	1.0065	1.02158	0.000244013
PELO	2.16196	1.01986	1.00184	1.0382	0.0306216
TMEM104	3.43764	1.02998	1.01278	1.04748	0.000586818
MSC	2.37694	1.00555	1.00097	1.01015	0.0174572
MBOAT2	5.30035	1.01734	1.01089	1.02382	1.15581e-07
C1orf216	2.04643	1.0141	1.00059	1.02779	0.0407138
CSGALNACT2	3.0203	1.02509	1.00874	1.04171	0.00252523
NDUFS1	2.12308	1.01966	1.0015	1.03815	0.0337469
UBR4	2.29323	1.0181	1.00261	1.03382	0.0218348
MTOR	3.03631	1.02872	1.01009	1.04769	0.00239493
TNNT1	1.9749	1.00358	1.00003	1.00716	0.048279
ADAM19	2.52795	1.00571	1.00128	1.01016	0.011473
NEDD1	1.98037	1.00892	1.00009	1.01782	0.0476621
PRR11	2.67561	1.01614	1.00429	1.02813	0.00745928
ACBD6	2.56743	1.03286	1.00768	1.05866	0.0102455
OSBPL8	2.46999	1.01915	1.00392	1.0346	0.0135116
PLIN4	-2.81128	0.979289	0.965104	0.993682	0.00493451
DICER1	2.85747	1.02777	1.00864	1.04726	0.0042704
UCHL5	5.37372	1.02958	1.01869	1.04059	7.71276e-08
FJX1	3.47311	1.00849	1.00369	1.01331	0.00051447
MIGA2	-3.04636	0.964744	0.942721	0.987282	0.00231627
CNPY4	3.06211	1.01491	1.00534	1.02457	0.00219782
CLIP1	2.48801	1.02166	1.00456	1.03906	0.0128459
B3GNT9	2.90088	1.01837	1.00592	1.03097	0.00372112
RBBP5	3.66831	1.02006	1.00929	1.03094	0.000244163
LIMCH1	-2.56037	0.982991	0.970166	0.995985	0.010456
RILP	-2.11182	0.978741	0.959416	0.998456	0.0347019
HEG1	2.49308	1.01107	1.00236	1.01986	0.0126641
MECR	3.21512	1.04084	1.01575	1.06655	0.00130389
ZNF83	-2.18329	0.979749	0.96192	0.997909	0.0290143
CFAP126	2.16926	1.01057	1.00102	1.02022	0.0300633
GLA	2.59971	1.01618	1.00396	1.02856	0.00933026
IMPACT	2.43998	1.02085	1.00407	1.03791	0.0146881
NUP93	2.12903	1.01969	1.00155	1.03816	0.0332514
FAM104A	2.25221	1.02563	1.00329	1.04847	0.0243087
ULBP2	2.15892	1.0077	1.00071	1.01475	0.0308564
SMC2	2.98612	1.01429	1.00489	1.02379	0.00282537
RBBP8NL	-2.60124	0.982624	0.969731	0.995688	0.00928883
CLCN7	2.00447	1.02041	1.00045	1.04078	0.0450201
LHFPL6	3.93121	1.01656	1.00827	1.02491	8.45182e-05
AGPS	3.07813	1.02963	1.01066	1.04895	0.00208305
SEC24D	2.30687	1.01907	1.00284	1.03555	0.0210619
GGH	2.15114	1.00173	1.00015	1.0033	0.0314654
DCBLD2	2.02487	1.00365	1.00012	1.0072	0.0428804
SETMAR	-2.55509	0.973534	0.953709	0.993772	0.0106162
ZC3HC1	2.08696	1.02517	1.00151	1.04939	0.0368921
CERK	3.77284	1.01416	1.00678	1.02159	0.000161397
ARHGAP21	2.36296	1.01801	1.00305	1.03319	0.0181294
WDR45	-2.25068	0.969116	0.942998	0.995956	0.0244056
MIB1	3.18044	1.02884	1.01097	1.04703	0.00147053
PARP2	1.97036	1.01856	1.0001	1.03736	0.0487973
HLA-DMB	-2.35413	0.987427	0.97708	0.997884	0.018566
RELL1	2.66882	1.0114	1.00302	1.01985	0.00761186
RFLNB	3.80606	1.01028	1.00497	1.01561	0.000141197
PRPSAP2	2.36599	1.0194	1.0033	1.03576	0.0179822
TLK1	2.18794	1.02208	1.00228	1.04226	0.0286743
QSOX2	2.96546	1.01476	1.00498	1.02463	0.00302231
CCER2	2.1429	1.00032	1.00003	1.0006	0.0321212
CBX5	2.36935	1.01098	1.00189	1.02015	0.0178193
FAT2	2.70757	1.00653	1.0018	1.01128	0.00677782
COMMD9	2.90756	1.02232	1.00722	1.03765	0.00364261
SEC14L1	2.92319	1.02262	1.0074	1.03808	0.00346463
ITFG1	2.62048	1.02405	1.00601	1.04242	0.00878053
DEGS2	-2.57935	0.98557	0.974745	0.996516	0.00989867
SIN3A	2.36984	1.03057	1.00522	1.05656	0.017796
ZNF592	2.0072	1.0225	1.00052	1.04496	0.0447288
P4HA2	2.5284	1.0148	1.00331	1.02641	0.0114583
STRN3	1.98502	1.02204	1.00028	1.04427	0.0471423
TTC37	2.86339	1.02854	1.00892	1.04855	0.00419135
WNT10A	2.58815	1.00666	1.00161	1.01173	0.00964931
VANGL1	2.00655	1.01415	1.00033	1.02817	0.0447976
IKBKB	-2.12663	0.974597	0.951757	0.997985	0.033451
SPRY4	2.50571	1.00484	1.00105	1.00863	0.0122206
AHCTF1	2.8096	1.02587	1.00775	1.04431	0.00496033
NCAPG2	2.30942	1.01516	1.00228	1.0282	0.0209203
H1-4	2.62215	1.00102	1.00026	1.00179	0.00873768
PUS7	3.44079	1.02714	1.01159	1.04292	0.000580029
ATAT1	-2.60862	0.976492	0.959195	0.994102	0.00909071
KIF23	3.03604	1.02484	1.00873	1.0412	0.00239711
WIPI1	2.52332	1.02113	1.00468	1.03785	0.0116252
CD3E	-2.03271	0.990082	0.980612	0.999643	0.0420816
SPOCK1	3.87792	1.00932	1.0046	1.01406	0.000105352
RAB11FIP5	2.19594	1.0183	1.00195	1.03492	0.0280962
NOTCH2	2.699	1.00999	1.00273	1.01731	0.00695489
RNF141	2.47532	1.02024	1.00418	1.03656	0.0133118
DLX5	2.80437	1.00318	1.00096	1.00541	0.00504156
PLEKHG3	2.49342	1.01887	1.00401	1.03395	0.0126519
IKBIP	2.99961	1.02396	1.00824	1.03992	0.00270324
LGALSL	2.09965	1.01031	1.00068	1.02003	0.0357599
PNCK	-2.13268	0.990662	0.982156	0.99924	0.0329514
ANKRD22	-2.85523	0.980292	0.966989	0.993778	0.00430051
DNAJC7	2.11164	1.03351	1.00237	1.06562	0.0347172
MYO10	2.12022	1.00921	1.00069	1.01781	0.0339872
NBAS	3.88951	1.03365	1.01655	1.05103	0.000100446
VILL	-2.37766	0.986134	0.974848	0.99755	0.017423
ECHDC2	-3.16522	0.963275	0.941213	0.985853	0.00154966
DNAJB4	3.5694	1.02503	1.01121	1.03904	0.000357804
THBS3	2.32037	1.00828	1.00128	1.01532	0.0203211
OTUD4	2.05505	1.0174	1.0008	1.03427	0.0398744
AKAP10	2.17146	1.01377	1.00133	1.02637	0.0298965
PTPN9	2.15464	1.02942	1.00262	1.05693	0.0311899
FA2H	-2.59873	0.982223	0.969025	0.995601	0.00935704
PRMT6	2.52022	1.01976	1.00436	1.03539	0.0117283
KCTD9	2.54959	1.02016	1.00463	1.03592	0.0107851
ARHGAP18	2.01075	1.01579	1.0004	1.03143	0.0443514
ITPRIP	2.86719	1.02051	1.00645	1.03477	0.00414139
XXYLT1	3.37001	1.02349	1.00976	1.03741	0.000751659
RBP7	3.10843	1.00347	1.00128	1.00566	0.00188081
INHBA	2.1411	1.00597	1.0005	1.01146	0.0322658
TMEM209	2.11663	1.02353	1.00172	1.04581	0.0342911
INTS7	2.73152	1.0296	1.00827	1.05137	0.0063043
TRAM2	3.00889	1.0138	1.00479	1.02289	0.00262206
PRAG1	2.01451	1.01417	1.00038	1.02814	0.0439558
DMWD	2.54579	1.02949	1.00671	1.05279	0.0109029
RECQL	2.76139	1.02203	1.00635	1.03797	0.00575565
COL5A3	4.52538	1.01274	1.0072	1.01831	6.02869e-06
TRMT1L	2.01497	1.02386	1.00064	1.04762	0.0439078
TMEM131	2.43312	1.02204	1.00425	1.04014	0.0149692
DARS2	3.26506	1.02078	1.00825	1.03346	0.00109442
SLC1A6	2.97433	1.00561	1.00191	1.00933	0.00293631
ARL4A	2.94214	1.01452	1.00482	1.02431	0.00325953
SKA1	2.01151	1.0148	1.00038	1.02942	0.0442721
NUP58	2.43116	1.02248	1.00432	1.04097	0.0150504
CELSR2	2.30247	1.00817	1.00121	1.01518	0.0213089
TRIO	2.40294	1.01653	1.00303	1.03021	0.016264
UCK2	2.83	1.01823	1.00557	1.03105	0.00465481
TRIM38	-3.14981	0.958777	0.933988	0.984223	0.00163378
FBN1	3.40225	1.01212	1.00512	1.01917	0.000668331
IGF1R	2.86436	1.0182	1.00571	1.03085	0.00417851
HSH2D	-3.21333	0.972812	0.956592	0.989306	0.00131206
STRIP1	2.0141	1.0263	1.0007	1.05256	0.0439993
PRSS56	2.6999	1.00042	1.00011	1.00072	0.00693603
TOR1AIP2	3.20972	1.01723	1.00668	1.0279	0.00132866
ALDH3A2	3.51313	1.01247	1.00549	1.01949	0.000442857
CYTH3	4.3483	1.02293	1.01253	1.03344	1.37195e-05
ARRDC4	2.11263	1.00971	1.0007	1.01881	0.0346328
ALPL	3.30366	1.00621	1.00252	1.00991	0.000954299
HMMR	2.01184	1.01245	1.00032	1.02474	0.0442365
DPY19L1	2.55675	1.02415	1.00559	1.04306	0.0105656
EIF2AK3	-2.30938	0.973022	0.950697	0.995871	0.0209225
CINP	2.11433	1.02843	1.00205	1.05551	0.0344868
MTHFD1	2.25331	1.01976	1.00255	1.03726	0.0242393
C1orf21	2.01138	1.01381	1.00035	1.02745	0.0442854
HEATR3	2.37142	1.02585	1.00444	1.04772	0.0177198
CCNT2	-2.24529	0.974943	0.953583	0.99678	0.0247498
COL8A1	3.48165	1.01029	1.00449	1.01614	0.000498333
ROBO1	2.10601	1.00769	1.00053	1.0149	0.0352031
FAM83C	3.4055	1.0093	1.00394	1.01469	0.00066044
SLC27A2	-2.57918	0.982723	0.969794	0.995825	0.00990364
IDUA	-2.45045	0.977302	0.959519	0.995415	0.0142677
CXorf38	-2.41707	0.964062	0.93587	0.993102	0.0156461
CD109	5.67178	1.01556	1.01016	1.021	1.41321e-08
CPM	2.00465	1.00393	1.00009	1.0078	0.0450005
ZNF823	-2.84255	0.974865	0.957904	0.992127	0.00447548
UFSP2	2.11702	1.02676	1.00196	1.05217	0.0342577
TFAP2A	2.68715	1.01368	1.00368	1.02378	0.00720644
ME3	-3.09121	0.970526	0.95229	0.989111	0.00199344
RAB3D	2.05988	1.01231	1.00059	1.02416	0.0394103
NEK9	2.40055	1.02468	1.00449	1.04529	0.0163704
ABCA1	2.12281	1.01003	1.00077	1.01937	0.03377
CPSF2	3.68307	1.04742	1.02191	1.07357	0.000230443
RPAP1	2.65205	1.03243	1.00836	1.05707	0.00800057
PHKB	2.26898	1.02434	1.00328	1.04584	0.0232695
SLC35F5	2.25946	1.02868	1.00376	1.05423	0.0238549
MORC4	2.28791	1.01798	1.00256	1.03363	0.022143
FOXJ2	2.20271	1.02643	1.00288	1.05053	0.0276151
DIS3L	2.15487	1.02572	1.0023	1.0497	0.0311719
MAPRE2	2.62468	1.01459	1.00367	1.02562	0.00867306
SLC1A4	2.30169	1.01029	1.00152	1.01914	0.0213526
ASCC3	2.68063	1.02339	1.00623	1.04083	0.00734844
VPS26C	2.48768	1.01626	1.00343	1.02926	0.0128578
DHRS4L2	2.86429	1.0294	1.00919	1.05002	0.00417942
VPS35L	2.50507	1.02059	1.00444	1.03699	0.0122429
GFM2	2.59172	1.02855	1.00689	1.05068	0.00954985
RBM23	1.97363	1.02389	1.00016	1.04818	0.0484236
SLC38A7	2.15459	1.0274	1.00244	1.05297	0.0311939
DNMBP	-2.46108	0.973112	0.952217	0.994466	0.0138519
KCTD15	2.39027	1.01198	1.00215	1.02191	0.0168362
NXPH4	2.5957	1.00688	1.00168	1.01211	0.00943976
SLC45A3	-3.15339	0.972029	0.955039	0.989321	0.00161383
BCL9L	2.49404	1.02072	1.0044	1.03731	0.0126299
UBXN7	2.32953	1.02583	1.00405	1.04807	0.0198309
RIOX1	2.62683	1.0345	1.00865	1.06102	0.00861843
FZD1	2.14396	1.00632	1.00054	1.01214	0.0320365
PRKAB2	2.06084	1.02229	1.00108	1.04396	0.0393179
BAIAP2	3.10502	1.01908	1.00699	1.0313	0.00190266
ABCB10	2.91296	1.03183	1.0103	1.05381	0.00358025
CIB2	2.11663	1.0151	1.00111	1.02929	0.0342915
TSPAN7	3.42228	1.0053	1.00226	1.00835	0.000620977
PTDSS2	2.59041	1.02543	1.00613	1.0451	0.00958612
NSUN6	-2.84214	0.965216	0.941936	0.989071	0.00448124
SHFL	-2.3233	0.971634	0.948331	0.99551	0.0201629
POLR3D	3.36747	1.02873	1.01191	1.04582	0.000758621
H2AC20	1.96712	1.00233	1.00001	1.00465	0.0491689
FGFRL1	2.62018	1.01008	1.00253	1.01768	0.0087883
ASPSCR1	2.22599	1.0025	1.0003	1.0047	0.0260146
SYDE1	3.31811	1.01905	1.00775	1.03048	0.000906277
SPOCD1	-2.05615	0.989101	0.978822	0.999487	0.0397683
MFSD9	-2.68597	0.965934	0.94181	0.990675	0.00723195
LOX	2.66301	1.01012	1.00266	1.01763	0.00774443
MAP3K3	2.22385	1.02387	1.0028	1.04538	0.0261588
CLIP2	2.47115	1.01773	1.00364	1.03201	0.0134678
SETD7	2.41702	1.02613	1.00489	1.04781	0.0156482
PAQR8	-3.17001	0.970591	0.952842	0.98867	0.00152433
NLE1	2.61601	1.0196	1.00488	1.03454	0.00889639
CEP85	3.16523	1.02297	1.00869	1.03746	0.0015496
MITD1	-3.14162	0.944425	0.911329	0.978723	0.00168016
EIF2AK4	3.94915	1.05131	1.02552	1.07775	7.84294e-05
STYX	3.47359	1.05028	1.02161	1.07976	0.000513536
ADAMTSL4	2.37509	1.00667	1.00116	1.01221	0.0175446
ZNF639	2.02937	1.02527	1.00085	1.05028	0.0424204
PPFIBP1	3.11471	1.02441	1.00898	1.04007	0.00184124
NSD1	3.07052	1.03168	1.01135	1.05243	0.00213687
HEATR1	2.07993	1.01907	1.00109	1.03736	0.0375322
MMAB	2.22243	1.02163	1.00253	1.04109	0.0262543
TEX2	3.58122	1.03926	1.01759	1.06139	0.000341996
GPR68	2.46322	1.00777	1.00158	1.01399	0.0137697
GEMIN5	3.09016	1.03971	1.01434	1.06571	0.0020005
KIRREL1	2.37622	1.01098	1.00192	1.02013	0.0174911
SLC38A4	-2.27145	0.987534	0.976903	0.998281	0.0231196
WDR81	2.72745	1.02689	1.0075	1.04667	0.0063825
PGF	2.95909	1.01059	1.00356	1.01766	0.00308544
COL8A2	1.96287	1.00532	1.00001	1.01067	0.0496617
ZSCAN16	-3.13706	0.96452	0.942994	0.986537	0.00170654
CCDC24	-2.32202	0.972277	0.949476	0.995626	0.0202319
NAAA	2.59082	1.02036	1.00492	1.03603	0.00957472
KITLG	2.57287	1.00836	1.00199	1.01478	0.0100858
LURAP1L	2.54031	1.01017	1.00231	1.01808	0.0110755
PKD2	2.06197	1.01535	1.00075	1.03016	0.0392104
KCNK5	-2.45414	0.981843	0.96758	0.996317	0.0141224
AGL	2.39724	1.02058	1.00372	1.03772	0.0165192
WNT5B	2.42554	1.00247	1.00047	1.00446	0.0152857
CFAP97	2.53051	1.02857	1.00637	1.05126	0.0113895
BATF2	-2.12142	0.988171	0.977367	0.999095	0.0338862
CCL4	-1.99884	0.98898	0.978293	0.999785	0.0456257
TAF1B	1.96308	1.01376	1.00002	1.02769	0.0496369
HTT	2.15134	1.02628	1.00231	1.05082	0.0314495
AGPAT5	2.59461	1.01597	1.00388	1.0282	0.00946986
CCDC14	-2.28676	0.974258	0.952723	0.99628	0.0222096
AHNAK2	3.6414	1.00924	1.00426	1.01425	0.000271164
LARS1	2.79893	1.03472	1.01028	1.05975	0.0051273
USP25	2.27445	1.00845	1.00116	1.01578	0.0229387
TGFB3	2.17098	1.01021	1.00099	1.01951	0.0299324
MAPK11	2.50186	1.01549	1.00334	1.0278	0.0123542
ANAPC4	-2.36314	0.958099	0.924683	0.992724	0.0181207
EXD2	2.25936	1.02871	1.00376	1.05428	0.0238609
MACF1	2.36083	1.01727	1.00291	1.03184	0.0182339
COL11A1	2.75348	1.00378	1.00109	1.00648	0.0058966
ATG9A	3.08825	1.03067	1.0111	1.05062	0.00201338
AP1M1	2.34171	1.03526	1.00566	1.06572	0.0191957
ATP6V0A1	4.14468	1.04368	1.02279	1.06499	3.40293e-05
WDR41	3.20818	1.04222	1.01622	1.06889	0.0013358
NPC1	3.1133	1.01625	1.00599	1.02661	0.00185007
SPRYD7	3.12269	1.03608	1.01329	1.05939	0.00179206
MAP1B	4.40351	1.01517	1.00839	1.02199	1.06511e-05
BUB1B	2.26695	1.0184	1.00247	1.03458	0.0233935
MT1A	3.06181	1.00544	1.00196	1.00894	0.00220001
MFAP5	2.47159	1.00432	1.00089	1.00776	0.0134515
EIF2B2	2.28108	1.0339	1.0047	1.06395	0.022544
COX11	2.15681	1.02816	1.00254	1.05443	0.0310202
HAUS2	2.82275	1.03329	1.01006	1.05705	0.00476131
SH2B3	2.66699	1.01904	1.00501	1.03326	0.00765332
SAMD8	2.53162	1.025	1.00559	1.04478	0.0113536
MAN2A1	3.30118	1.02898	1.01167	1.04658	0.000962793
KLHL7	2.29434	1.03124	1.00449	1.0587	0.0217708
CELSR1	3.62695	1.01821	1.00833	1.02819	0.000286793
POLR1H	-2.20479	0.965502	0.935835	0.996109	0.0274686
R3HDM1	2.18741	1.02827	1.0029	1.05428	0.0287123
MAZ	2.07207	1.02052	1.0011	1.04032	0.0382587
SOGA1	4.09339	1.03992	1.02061	1.05959	4.25118e-05
DTL	2.95611	1.02361	1.00789	1.03957	0.00311544
FBXO2	2.7718	1.0033	1.00097	1.00564	0.00557479
ZSCAN9	-3.2466	0.954088	0.927398	0.981547	0.00116794
PFAS	2.08255	1.02046	1.00119	1.0401	0.0372926
REPS1	2.76203	1.0423	1.0121	1.0734	0.00574424
SPRED1	2.18799	1.01884	1.00195	1.03601	0.0286701
MED6	2.54221	1.04214	1.0095	1.07585	0.0110154
ABCB8	2.51122	1.03787	1.00819	1.06841	0.0120316
H3C2	2.86362	1.00146	1.00046	1.00246	0.00418832
KLHL5	2.15908	1.01823	1.00167	1.03507	0.030844
SNTB2	2.27338	1.03055	1.00416	1.05764	0.0230036
HARS1	2.24935	1.04129	1.00522	1.07866	0.0244901
DOCK9	2.137	1.01982	1.00163	1.03834	0.0325983
CTIF	2.44673	1.02914	1.00573	1.05309	0.014416
EXOC5	2.9017	1.02755	1.00886	1.04659	0.00371145
BARX2	4.21414	1.01131	1.00603	1.01661	2.50729e-05
FAH	2.18945	1.01567	1.00163	1.0299	0.0285643
FCHSD1	-2.12959	0.966868	0.937346	0.99732	0.0332056
TRIM35	2.51674	1.02772	1.00607	1.04983	0.0118446
MAP3K4	2.57622	1.03073	1.00727	1.05474	0.00998873
NKTR	-2.20588	0.971282	0.946458	0.996757	0.0273923
PCNT	2.06495	1.02363	1.00119	1.04658	0.0389274
UBXN2A	2.33804	1.03199	1.00511	1.0596	0.0193851
ANKH	3.018	1.00928	1.00324	1.01535	0.00254447
ADCY3	3.17401	1.01797	1.00683	1.02922	0.00150347
SIDT2	2.50412	1.03433	1.00736	1.06203	0.0122757
CASQ1	-2.87447	0.979322	0.965469	0.993374	0.0040471
WDR3	2.05561	1.02425	1.00112	1.04791	0.0398197
GALNT6	2.27715	1.01153	1.0016	1.02157	0.0227774
GNLY	-2.45321	0.985701	0.974424	0.997108	0.0141586
QSER1	3.06632	1.01639	1.00588	1.027	0.00216712
PIGZ	-2.52839	0.976866	0.959301	0.994752	0.0114588
METRN	2.51152	1.01356	1.00296	1.02426	0.0120213
NCAPH	1.96401	1.01456	1.00003	1.0293	0.0495285
TPD52L1	4.71254	1.01682	1.00979	1.0239	2.44645e-06
ZNF737	-2.24794	0.984827	0.971786	0.998043	0.0245803
WDR76	2.06066	1.01561	1.00076	1.03068	0.0393353
URB1	2.96636	1.03034	1.01019	1.05089	0.00301351
TOP3A	2.07478	1.01851	1.00102	1.03631	0.0380071
MCM3AP	2.68519	1.02641	1.00706	1.04612	0.00724883
ENOX2	2.23277	1.03194	1.00385	1.06082	0.025564
APBB1IP	-2.03437	0.989647	0.979774	0.999619	0.0419146
ZWILCH	2.72942	1.03774	1.0105	1.06571	0.00634461
STIM2	-2.02606	0.964238	0.930861	0.998813	0.0427585
SPIRE2	-2.71146	0.975254	0.957749	0.993079	0.00669878
FUT11	2.95332	1.02949	1.00983	1.04955	0.00314371
OSR2	2.99023	1.00971	1.00334	1.01613	0.00278766
ARVCF	-2.4224	0.974315	0.954017	0.995045	0.0154182
ACAT1	2.1543	1.0193	1.00173	1.03718	0.0312165
CDC73	4.54847	1.05492	1.03089	1.0795	5.40382e-06
RPTOR	2.29922	1.04142	1.00601	1.07808	0.0214922
ZNF106	2.68864	1.03079	1.00825	1.05384	0.00717429
PGM3	2.08023	1.02875	1.00164	1.05659	0.0375043
ERC1	2.63268	1.01754	1.00445	1.0308	0.00847149
C1orf159	-2.27778	0.965046	0.935948	0.995048	0.02274
DIPK1A	2.2325	1.02092	1.00253	1.03964	0.0255822
TEX10	2.18154	1.03101	1.00311	1.05969	0.0291437
BNIP1	2.02893	1.03176	1.00106	1.06339	0.0424652
CHD8	2.57083	1.03428	1.00804	1.0612	0.0101454
SLC7A11	2.56554	1.00373	1.00088	1.00659	0.0103015
NOL9	2.44512	1.03384	1.00662	1.06179	0.0144806
TMCO3	2.02026	1.02032	1.0006	1.04042	0.0433569
PEX3	2.03835	1.02809	1.00107	1.05585	0.0415154
ZFP90	2.6208	1.02979	1.00743	1.05265	0.00877245
TRPV2	2.81437	1.00869	1.00263	1.01478	0.00488726
PPP3CC	2.71275	1.03591	1.00984	1.06266	0.00667274
MFSD11	4.52109	1.03951	1.0222	1.05712	6.15229e-06
CHST15	3.36319	1.01543	1.00641	1.02453	0.000770466
SIPA1L2	4.0689	1.0306	1.01574	1.04567	4.72361e-05
EXTL3	3.61233	1.03242	1.0147	1.05045	0.000303454
RABEP1	2.36136	1.02841	1.00477	1.05261	0.0182079
EGFL6	-2.16421	0.981422	0.964895	0.998232	0.0304484
CCNYL1	2.25344	1.01255	1.00163	1.0236	0.0242315
HSD17B2	-2.42185	0.984391	0.971938	0.997004	0.0154418
CEP350	3.56865	1.02617	1.01171	1.04084	0.000358826
ENPP2	1.98836	1.00372	1.00005	1.0074	0.0467718
SMAD4	2.51159	1.03415	1.0074	1.0616	0.0120188
TOX3	-2.383	0.985722	0.974131	0.99745	0.0171721
JDP2	2.84735	1.02074	1.00642	1.03527	0.00440844
UACA	3.30925	1.02874	1.01162	1.04615	0.000935473
KLHL20	2.80746	1.02401	1.00719	1.04112	0.00499339
EHBP1	5.59871	1.04815	1.03104	1.06555	2.15956e-08
EMILIN2	3.13603	1.00783	1.00293	1.01275	0.00171252
NR3C1	2.4287	1.01989	1.00381	1.03622	0.0151529
TMEM106B	2.08685	1.02444	1.00147	1.04794	0.036902
TNFAIP6	2.24188	1.01181	1.00148	1.02226	0.0249694
TDP1	2.26192	1.03567	1.00469	1.0676	0.0237026
NIPAL3	2.59806	1.0265	1.00644	1.04696	0.0093753
LATS2	2.41317	1.02742	1.00509	1.05024	0.0158142
CD7	-2.74854	0.979257	0.964728	0.994004	0.00598609
CHAF1B	2.73158	1.02017	1.00566	1.03489	0.0063031
DAAM1	2.81005	1.01508	1.00454	1.02574	0.00495342
DHRS4	3.26399	1.04241	1.01673	1.06873	0.00109856
TASP1	2.47562	1.03825	1.00785	1.06956	0.0133004
RGL1	2.65105	1.01271	1.0033	1.02222	0.00802411
EFHD1	2.30591	1.00278	1.00042	1.00516	0.0211157
SEC22C	2.03655	1.02632	1.00098	1.0523	0.0416953
CCN4	2.75443	1.00765	1.0022	1.01313	0.00587937
TRIP11	3.02318	1.04566	1.01583	1.07637	0.00250135
ETFB	4.44558	1.03925	1.02176	1.05704	8.76531e-06
WDR47	2.22135	1.02697	1.00314	1.05136	0.026327
ARHGEF17	2.14933	1.02083	1.00182	1.04021	0.0316081
FKBP14	2.77155	1.02599	1.00754	1.04477	0.00557898
GBF1	2.42564	1.04673	1.00881	1.08608	0.0152814
NDE1	2.47098	1.02313	1.00474	1.04186	0.0134744
AK4	2.49876	1.0152	1.00326	1.02728	0.012463
PRKCH	2.17223	1.03598	1.00346	1.06956	0.0298382
DDX10	4.87719	1.04159	1.02467	1.05879	1.0761e-06
B3GALNT1	-2.01231	0.979825	0.960565	0.99947	0.0441875
CAPN8	-2.59313	0.984252	0.972514	0.996132	0.0095107
RNF144A	2.35487	1.01749	1.00291	1.03229	0.0185292
RNGTT	2.22934	1.02357	1.00282	1.04475	0.0257912
ABCB7	2.30912	1.027	1.00404	1.0505	0.0209367
SH2D2A	-2.41136	0.972805	0.951246	0.994852	0.015893
ZNF532	3.39024	1.03063	1.01281	1.04877	0.000698327
ATF7IP2	-2.19407	0.979507	0.961555	0.997793	0.0282306
LEAP2	-2.16207	0.969889	0.943377	0.997146	0.0306131
HIF1AN	2.20899	1.03632	1.00403	1.06964	0.0271751
METTL7B	2.23735	1.00502	1.00062	1.00944	0.0252632
BTRC	2.28775	1.03724	1.00525	1.07024	0.0221523
ORC1	3.0967	1.03098	1.01126	1.05108	0.00195688
AQR	1.9917	1.03408	1.00053	1.06876	0.0464041
GLCE	4.12464	1.02971	1.01548	1.04413	3.71322e-05
SAV1	2.94382	1.03623	1.01196	1.06107	0.0032419
CAVIN3	2.88884	1.01553	1.00497	1.0262	0.00386668
FAM43A	4.20045	1.02439	1.01294	1.03598	2.66388e-05
CSAD	-2.58874	0.966255	0.941466	0.991697	0.00963288
HBS1L	2.09358	1.01199	1.00076	1.02334	0.0362972
TCFL5	2.42581	1.02959	1.00562	1.05414	0.0152742
LTN1	2.22695	1.02704	1.0032	1.05145	0.0259506
CTDSPL2	1.9926	1.03024	1.00049	1.06088	0.0463052
HEYL	5.77765	1.03095	1.02034	1.04166	7.57517e-09
ERN2	-2.72814	0.981298	0.968079	0.994698	0.00636928
RIOX2	2.81722	1.04703	1.01408	1.08105	0.00484411
POGLUT2	2.47308	1.02077	1.00427	1.03754	0.0133955
EPDR1	2.70807	1.01495	1.00411	1.02591	0.00676763
COX4I2	2.70232	1.00828	1.00227	1.01432	0.00688565
SLC12A2	2.08808	1.01955	1.00119	1.03824	0.0367907
SNX19	2.0813	1.03158	1.00181	1.06223	0.0374063
PPT2	3.9217	1.02784	1.01383	1.04205	8.79274e-05
GFPT2	3.06309	1.00807	1.0029	1.01327	0.00219063
NUAK2	2.60897	1.01023	1.00253	1.01798	0.00908143
SUSD2	2.93632	1.0103	1.00341	1.01723	0.00332126
FBXO42	2.42178	1.04455	1.00835	1.08206	0.0154445
TCAIM	-2.63486	0.951986	0.917772	0.987476	0.00841711
MRPS17	2.11966	1.02352	1.00175	1.04576	0.0340344
SENP3	2.27666	1.03922	1.00537	1.07421	0.0228064
ZNF143	2.07844	1.04609	1.00257	1.0915	0.037669
RHBG	-2.2359	0.985432	0.972837	0.998191	0.0253584
CENATAC	-2.16587	0.965341	0.935013	0.996652	0.0303211
NCAPD3	2.14257	1.02381	1.00201	1.04609	0.032148
DYSF	2.44711	1.02031	1.00401	1.03688	0.0144005
CMSS1	2.25123	1.02668	1.00341	1.05049	0.0243712
C6orf15	2.70483	1.00108	1.0003	1.00187	0.00683391
ZNF165	-2.78838	0.962525	0.937027	0.988716	0.00529717
TRIM16L	5.50477	1.01612	1.01035	1.02192	3.69657e-08
ZNF770	2.92159	1.0219	1.00716	1.03686	0.00348254
STS	2.53032	1.01074	1.00241	1.01914	0.011396
TBCCD1	1.98058	1.01346	1.00014	1.02696	0.0476386
DCLRE1B	2.23135	1.03096	1.00372	1.05894	0.0256579
SOST	3.24229	1.00267	1.00105	1.00429	0.00118572
POLR3A	2.31183	1.03306	1.00496	1.06195	0.0207872
FKRP	2.12952	1.04107	1.00321	1.08036	0.0332111
NIN	3.60877	1.05097	1.02298	1.07974	0.000307649
ADAM12	2.49736	1.00984	1.00211	1.01764	0.0125124
ESPL1	1.96691	1.01994	1.00007	1.0402	0.0491939
C17orf80	2.41231	1.03687	1.00681	1.06783	0.015852
MSH3	2.19635	1.03678	1.00389	1.07074	0.0280666
EXO1	2.72301	1.0198	1.00551	1.0343	0.00646898
SLC22A23	2.2312	1.01459	1.00176	1.02758	0.025668
ZNF600	-2.06543	0.968883	0.94025	0.998387	0.0388825
INHBB	4.73066	1.02587	1.01507	1.03678	2.23788e-06
NRP2	2.75496	1.01567	1.0045	1.02697	0.00586985
CENPBD1	2.51911	1.03159	1.00693	1.05686	0.0117651
ADAM17	3.17958	1.03083	1.01172	1.05031	0.00147491
RINT1	1.99524	1.03029	1.00053	1.06093	0.0460162
P2RY6	3.53282	1.0134	1.00594	1.0209	0.000411151
NETO2	2.27148	1.01622	1.00221	1.03044	0.0231181
FCGBP	3.49188	1.00361	1.00158	1.00564	0.000479629
GEMIN2	2.12851	1.02524	1.00198	1.04904	0.0332952
NOP9	2.13529	1.02767	1.00224	1.05375	0.0327377
MNAT1	2.73612	1.02941	1.00826	1.05101	0.0062168
SYNE2	2.14322	1.01873	1.00159	1.03617	0.0320955
TSPAN8	-2.46146	0.974432	0.954542	0.994737	0.0138374
ZNF496	2.03667	1.02541	1.00095	1.05048	0.0416834
SLC6A9	2.20028	1.01948	1.00211	1.03716	0.0277867
RREB1	2.00797	1.03349	1.00079	1.06726	0.0446468
GBP6	2.03707	1.0045	1.00017	1.00885	0.041643
HSD17B12	2.77664	1.04204	1.01219	1.07278	0.00549235
TSPAN5	3.27307	1.02458	1.00979	1.03959	0.00106386
KRT79	2.53183	1.00394	1.00089	1.00701	0.0113468
WBP1	-2.14272	0.972325	0.947681	0.997609	0.0321356
ZNF841	-2.59456	0.962893	0.935777	0.990794	0.00947133
RO60	5.38393	1.02159	1.01368	1.02956	7.28785e-08
ZFP64	3.40581	1.05261	1.022	1.08413	0.000659683
NPAS2	-3.54183	0.950788	0.924604	0.977714	0.000397365
MZF1	-2.68447	0.954291	0.922243	0.987452	0.0072644
DYM	4.35451	1.05645	1.03066	1.08289	1.33365e-05
SATB1	-2.09248	0.975283	0.952686	0.998416	0.0363953
DENND1C	-3.15634	0.946409	0.914587	0.979339	0.00159762
RBL1	2.70561	1.03552	1.00967	1.06203	0.00681791
C11orf53	4.0292	1.00901	1.00462	1.01343	5.5968e-05
ACP6	-3.16418	0.959706	0.935566	0.984469	0.00155523
MIA2	3.14467	1.04462	1.01658	1.07342	0.00166277
SKAP1	-2.26006	0.975848	0.955376	0.996759	0.0238174
FAM83G	2.68067	1.01643	1.00439	1.02862	0.00734758
SMAD1	2.17412	1.03094	1.00301	1.05965	0.0296964
SUGT1	2.42806	1.04458	1.00844	1.082	0.0151799
HAUS4	2.69373	1.0339	1.00912	1.05928	0.00706571
KLF7	1.96854	1.01967	1.00008	1.03964	0.0490063
CAP2	2.04939	1.01082	1.00047	1.02127	0.0404236
SDCCAG8	2.94014	1.05925	1.01938	1.10069	0.00328067
VSIG10L	3.71885	1.0099	1.00467	1.01515	0.000200132
PIGV	2.77816	1.05298	1.01532	1.09204	0.00546672
FOLR1	2.44299	1.00193	1.00038	1.00348	0.0145663
RIOK2	2.63499	1.05214	1.01311	1.09268	0.00841389
MSX1	3.03205	1.00274	1.00097	1.00451	0.00242899
SNX24	4.12719	1.02498	1.01304	1.03707	3.67225e-05
ST7	2.4066	1.04688	1.00854	1.08668	0.0161016
C16orf70	3.3401	1.0337	1.01379	1.054	0.000837477
OR2I1P	-2.48301	0.98327	0.970262	0.996452	0.0130278
MTMR2	3.00749	1.06291	1.02148	1.10602	0.00263418
ATF7	2.0742	1.04336	1.00234	1.08606	0.0380611
MAP2K5	2.42605	1.05783	1.01086	1.10698	0.0152641
RRP15	2.5745	1.04643	1.01089	1.08322	0.0100386
NAA30	2.3018	1.04506	1.00657	1.08503	0.0213467
LYPD6	-2.07844	0.977841	0.957396	0.998724	0.0376693
ASPM	4.74035	1.03042	1.01773	1.04326	2.13354e-06
EDNRA	3.23751	1.02413	1.00945	1.03902	0.00120578
SPDL1	2.4949	1.03542	1.00749	1.06412	0.0125994
GLT8D2	2.17559	1.01355	1.00134	1.02592	0.0295858
CDH11	2.02507	1.00928	1.0003	1.01834	0.0428604
CLIP4	2.18334	1.02324	1.00235	1.04457	0.0290107
TNFAIP8L1	2.20588	1.03064	1.00337	1.05865	0.0273924
TSEN15	2.25596	1.0359	1.00464	1.06814	0.0240732
RCOR2	2.48565	1.00707	1.00149	1.01267	0.0129315
WDHD1	2.79235	1.02896	1.00855	1.04978	0.00523269
FAM83B	3.51295	1.02315	1.01017	1.03629	0.000443156
PRMT3	1.96325	1.03536	1.00006	1.07191	0.0496169
SMCR8	2.01713	1.02619	1.00073	1.05229	0.0436817
MALL	2.07433	1.00868	1.00048	1.01694	0.0380486
LAG3	-2.01043	0.985938	0.972419	0.999645	0.0443855
RAB3IL1	2.18008	1.01562	1.00157	1.02987	0.0292514
ZNF44	-2.43445	0.968761	0.944321	0.993833	0.0149144
NEFL	4.38292	1.00344	1.0019	1.00498	1.17101e-05
CCDC159	-2.00401	0.960655	0.923673	0.999118	0.0450693
HERC2	3.85071	1.05492	1.0266	1.08402	0.000117774
SHCBP1	2.37385	1.02663	1.00459	1.04916	0.0176039
ARIH1	3.39563	1.06877	1.02852	1.1106	0.000684712
TFPI	2.74946	1.01638	1.00468	1.02822	0.00596942
WIF1	1.98172	1.00132	1.00001	1.00262	0.0475104
H1-5	2.75641	1.00107	1.00031	1.00183	0.00584388
RNF207	-2.11416	0.971792	0.946353	0.997915	0.0345014
CLN6	2.58415	1.02375	1.00569	1.04214	0.00976202
H2AC13	3.111	1.00247	1.00091	1.00402	0.00186452
AGER	-2.56107	0.95856	0.92801	0.990116	0.010435
SEMA6B	2.01644	1.01978	1.00055	1.03938	0.0437544
ATP10D	3.51054	1.02786	1.01221	1.04375	0.000447204
VPS13D	2.18429	1.03912	1.00395	1.07553	0.0289409
PHYKPL	-2.05691	0.955113	0.914217	0.997838	0.0396948
IKZF3	-2.70309	0.96436	0.939314	0.990073	0.00686984
SCEL	3.35145	1.00922	1.00382	1.01464	0.000803905
CDK6	3.4441	1.02145	1.00919	1.03385	0.000572972
RRAGD	2.00076	1.01483	1.0003	1.02957	0.0454186
RAD51C	2.83081	1.04758	1.0144	1.08185	0.00464307
SLC25A15	3.03646	1.036	1.01262	1.05992	0.00239377
ATP8B2	3.28351	1.00912	1.00367	1.0146	0.00102524
USP34	1.97173	1.02793	1.00016	1.05647	0.048641
CLDN9	2.37373	1.00412	1.00072	1.00753	0.0176095
IPP	1.98635	1.02912	1.00038	1.05867	0.0469943
SRMS	-2.41845	0.974602	0.954493	0.995135	0.0155869
C4orf19	-2.16708	0.977079	0.956801	0.997786	0.0302288
LZTR1	-2.0213	0.954922	0.913154	0.998601	0.0432484
ANGEL1	2.4356	1.03986	1.00766	1.07309	0.0148672
CDCA2	2.6927	1.02264	1.00611	1.03944	0.00708769
KIF1B	3.9506	1.04814	1.02397	1.07287	7.79541e-05
POLR3B	2.45594	1.03856	1.00767	1.07039	0.0140518
ETV5	3.56612	1.01702	1.00763	1.0265	0.000362312
ITGA11	2.14769	1.00457	1.0004	1.00876	0.0317387
STRN	1.98337	1.04015	1.00046	1.08141	0.0473264
TIPIN	2.47268	1.0433	1.00883	1.07895	0.0134104
PDGFRA	2.53925	1.01117	1.00254	1.01989	0.0111091
POLR3H	2.9186	1.06031	1.01942	1.10284	0.00351609
PDZD8	2.67016	1.04166	1.01091	1.07334	0.00758145
OSBPL7	-2.13814	0.963631	0.931455	0.996918	0.0325053
XPO4	2.47594	1.04425	1.00906	1.08066	0.0132888
VIPR1	-2.97406	0.964997	0.942602	0.987924	0.00293885
TTLL4	2.18728	1.03874	1.00396	1.07472	0.0287222
PAQR4	2.5379	1.01877	1.00424	1.0335	0.0111519
APOBEC3F	-2.75169	0.954992	0.924174	0.986837	0.00592888
TP53BP1	2.23212	1.03621	1.00435	1.06908	0.0256071
SYNJ2	2.07691	1.02531	1.00141	1.04978	0.0378097
CENPN	2.63736	1.03684	1.00934	1.0651	0.0083554
SOX7	2.33653	1.01429	1.00229	1.02644	0.0194638
ALG1	3.66087	1.0945	1.04285	1.14872	0.000251357
SIK3	2.82307	1.05706	1.01711	1.09857	0.00475661
MFAP3L	-2.11599	0.976529	0.955281	0.99825	0.034346
FAM83E	-2.58072	0.975376	0.95708	0.994021	0.0098594
FAM217B	2.19189	1.03379	1.00352	1.06496	0.0283873
GID4	3.75701	1.06573	1.03092	1.10171	0.000171956
TSEN2	-2.23302	0.959957	0.926134	0.995015	0.0255477
ISG20	-2.21725	0.978079	0.959103	0.997431	0.0266059
UAP1L1	2.74119	1.03439	1.00968	1.05971	0.00612168
CCL17	-2.06101	0.980558	0.96242	0.999038	0.0393021
FECH	2.92101	1.02937	1.00957	1.04956	0.00348903
PDS5B	2.0377	1.02818	1.00106	1.05604	0.04158
MYZAP	-2.58118	0.961345	0.932994	0.990557	0.00984624
SEMA4D	-2.63963	0.947419	0.910173	0.986189	0.00829973
SERPINF2	2.5228	1.00929	1.00207	1.01657	0.0116425
TMC8	-2.00088	0.977004	0.954991	0.999524	0.0454051
KIF20B	2.38237	1.03229	1.00565	1.05963	0.0172017
NEMF	1.98147	1.03836	1.00041	1.07775	0.0475384
SLCO3A1	3.43465	1.03027	1.01288	1.04795	0.000593312
ST3GAL5	-3.07654	0.963559	0.941039	0.986618	0.00209419
LRIG1	3.27478	1.01921	1.00767	1.03089	0.00105744
TUBGCP5	4.84685	1.08966	1.05248	1.12817	1.25434e-06
ZNF746	2.323	1.04015	1.00617	1.07527	0.0201791
PAMR1	2.2016	1.01769	1.00193	1.03369	0.0276938
CBL	1.97456	1.03108	1.00023	1.06288	0.048318
TEP1	2.02143	1.03206	1.00096	1.06412	0.0432352
BRCA1	2.17457	1.0275	1.00268	1.05294	0.0296621
STEAP2	-2.54759	0.963419	0.936188	0.991441	0.010847
ELMOD3	-2.09906	0.947396	0.90078	0.996426	0.0358116
HSD17B1	2.23214	1.00663	1.00081	1.01249	0.0256056
DCAF4	2.84432	1.05441	1.01661	1.09361	0.00445065
FBN2	2.49788	1.00409	1.00088	1.00731	0.0124938
MTF1	2.1296	1.03585	1.00281	1.06997	0.0332049
ARFGEF3	-2.4504	0.967779	0.942755	0.993466	0.0142697
PDGFC	3.25917	1.02705	1.01069	1.04366	0.00111739
HNF1B	-3.23972	0.96608	0.946121	0.986461	0.00119649
SRGAP2	2.76923	1.0458	1.01317	1.07948	0.00561898
EPOR	-2.04347	0.970909	0.943803	0.998794	0.0410061
ARSI	2.90402	1.0153	1.00495	1.02576	0.003684
H4C4	2.44058	1.00256	1.0005	1.00461	0.0146638
BNC1	2.5515	1.00867	1.002	1.01538	0.0107259
BDKRB2	3.3209	1.01524	1.00622	1.02435	0.000897289
SHTN1	5.15291	1.04733	1.02907	1.06592	2.56482e-07
CYRIA	3.32305	1.02798	1.01138	1.04485	0.00089039
PYROXD2	-2.96487	0.957057	0.929686	0.985233	0.0030281
DSTYK	4.36453	1.0467	1.02547	1.06838	1.27396e-05
DEPDC1	2.69318	1.02666	1.00719	1.04651	0.00707743
PGLYRP3	3.57298	1.01026	1.00462	1.01594	0.00035294
HEY1	2.60189	1.00591	1.00146	1.01039	0.00927128
PCNX1	2.0373	1.03735	1.00139	1.0746	0.0416197
ATP11A	2.23585	1.02138	1.00261	1.0405	0.0253619
PRR7	2.10251	1.02227	1.00149	1.04347	0.0355083
TMC7	-2.82533	0.960526	0.934061	0.98774	0.00472314
SLC35B4	2.08307	1.0325	1.00189	1.06405	0.0372452
GLRX2	3.20296	1.08441	1.03195	1.13954	0.00136021
HERC1	2.69904	1.05094	1.0137	1.08954	0.0069539
FAM13A	-2.07272	0.967742	0.938197	0.998218	0.0381981
DLX3	2.42645	1.00428	1.00082	1.00775	0.0152474
TENT5C	-2.06393	0.970987	0.944216	0.998518	0.0390248
CCDC8	2.43262	1.01295	1.0025	1.02351	0.0149899
RAB17	-2.22609	0.96892	0.942357	0.996233	0.0260081
CENPE	2.01889	1.02579	1.00074	1.05147	0.0434982
PARVB	3.52523	1.0339	1.01491	1.05324	0.000423121
SSX2IP	2.3086	1.02712	1.00405	1.05071	0.0209656
SERPINI1	5.01808	1.0077	1.00469	1.01073	5.21911e-07
CNTN1	4.27392	1.00711	1.00384	1.01038	1.9207e-05
TNKS	3.14226	1.02468	1.00922	1.04038	0.00167649
PIAS1	2.28021	1.02087	1.00291	1.03916	0.0225953
NLN	3.26887	1.05054	1.01994	1.08206	0.00107979
TTL	2.01868	1.03836	1.0011	1.07701	0.0435203
GNB4	2.82297	1.02941	1.0089	1.05034	0.00475805
GJA5	2.01807	1.00405	1.00012	1.00799	0.0435842
SFI1	-2.79872	0.928799	0.881977	0.978107	0.00513061
HIPK2	5.19157	1.02332	1.01445	1.03227	2.08526e-07
ITGA1	2.77651	1.02903	1.00845	1.05003	0.00549467
TECPR2	3.43374	1.07673	1.03224	1.12314	0.000595319
TSHZ1	2.52646	1.01906	1.00424	1.03409	0.0115219
IGFL2	4.5453	1.00401	1.00228	1.00575	5.48579e-06
C11orf95	2.57931	1.02457	1.00585	1.04364	0.00989977
NDUFA11	-2.1773	0.950585	0.908195	0.994954	0.0294584
NID2	3.5284	1.00667	1.00296	1.0104	0.000418086
CD96	-3.77254	0.940447	0.910921	0.97093	0.000161593
H1-3	3.84295	1.00245	1.0012	1.0037	0.000121565
POLE2	2.53309	1.03449	1.0077	1.06199	0.0113063
LAYN	2.38821	1.01357	1.00242	1.02484	0.0169309
ADAP2	2.36717	1.01632	1.00279	1.03003	0.0179248
FXYD3	-2.41727	0.968349	0.943423	0.993934	0.0156374
SLC16A2	2.02404	1.01321	1.00042	1.02617	0.0429658
KBTBD6	2.34074	1.04126	1.0066	1.07712	0.0192455
RUNX2	4.6871	1.02045	1.01185	1.02912	2.77105e-06
DNASE1L1	2.01854	1.02767	1.00079	1.05526	0.0435346
MYO5A	4.83466	1.06135	1.03604	1.08728	1.33374e-06
ARHGAP5	2.05512	1.01493	1.00069	1.02939	0.0398677
ZNF254	-2.09022	0.963531	0.930544	0.997688	0.0365983
C8orf58	2.80862	1.04644	1.01381	1.08011	0.00497551
IPO11	2.95366	1.0764	1.02508	1.13029	0.00314028
NHSL1	2.68211	1.02524	1.00673	1.04409	0.00731596
PSMC1	2.97468	1.06836	1.02281	1.11594	0.00293291
PDGFD	3.44438	1.0254	1.01087	1.04014	0.000572366
PAQR6	-2.66843	0.961018	0.933356	0.989499	0.00762061
LDLRAD3	3.88929	1.02348	1.01158	1.03552	0.000100536
XAGE2	2.33206	1.0028	1.00045	1.00515	0.0196976
ZDHHC1	2.16044	1.02495	1.00229	1.04812	0.0307386
BCORL1	2.16731	1.03365	1.00317	1.06506	0.0302112
SEC14L2	2.1279	1.01915	1.0015	1.03711	0.033345
CDCA7L	2.54274	1.01602	1.00365	1.02854	0.0109987
ACCS	-2.12867	0.960974	0.926389	0.99685	0.0332817
DMAC2L	2.06219	1.06493	1.00312	1.13055	0.0391899
CERS3	3.11161	1.01474	1.00543	1.02413	0.00186072
OSGIN1	2.97542	1.0115	1.00391	1.01915	0.00292587
GPHN	4.24268	1.05548	1.02948	1.08213	2.2087e-05
GPR4	3.37572	1.0305	1.01268	1.04863	0.000736237
IFT122	2.22475	1.0415	1.00485	1.07949	0.0260979
E2F2	2.63482	1.01412	1.0036	1.02475	0.0084182
STAC3	-2.35737	0.953676	0.9168	0.992036	0.0184048
LYVE1	3.01161	1.00699	1.00243	1.01156	0.00259867
ZNF689	2.28424	1.04505	1.00628	1.08532	0.0223572
DOCK8	-2.5215	0.956475	0.923956	0.990139	0.0116856
ZNF174	1.99467	1.0612	1.00103	1.12497	0.0460789
RSPH3	2.60513	1.05855	1.01419	1.10485	0.00918382
BTBD11	2.33457	1.0235	1.00373	1.04365	0.019566
SV2A	3.47985	1.01369	1.00596	1.02149	0.00050169
PARP8	-2.99161	0.932174	0.890251	0.97607	0.00277509
IFT27	-2.22319	0.951709	0.911073	0.994157	0.0262032
EPG5	2.77209	1.05711	1.0164	1.09945	0.00556984
CHD9	2.53159	1.04177	1.00928	1.07531	0.0113548
ZDHHC21	-2.205	0.954365	0.915553	0.994823	0.0274538
AXIN2	3.15865	1.00662	1.00251	1.01075	0.001585
MDN1	2.57126	1.04739	1.01107	1.08502	0.0101329
CADM1	2.71997	1.01499	1.00417	1.02593	0.00652884
ITGB8	2.13185	1.01935	1.00155	1.03747	0.033019
HYAL3	2.58575	1.03316	1.00793	1.05902	0.00971686
ENTPD2	3.6715	1.01453	1.00675	1.02237	0.000241127
ANKRD35	2.6781	1.01026	1.00274	1.01783	0.0074042
TMEM38B	2.04337	1.02979	1.0012	1.0592	0.0410161
NEBL	4.27452	1.04484	1.02404	1.06607	1.91551e-05
GTPBP8	2.45726	1.0655	1.01292	1.12081	0.0140003
MKLN1	2.05577	1.04319	1.00197	1.08611	0.039805
SERPINB7	3.06547	1.00471	1.0017	1.00774	0.00217326
GPRIN1	2.69526	1.01342	1.00364	1.02329	0.00703342
AMOT	2.30842	1.00948	1.00143	1.0176	0.0209755
ZNF195	-2.11574	0.950142	0.906176	0.996242	0.0343673
PALD1	3.48559	1.03624	1.0157	1.05719	0.000491045
TBC1D14	2.45648	1.02698	1.0054	1.04903	0.0140305
NEDD4	2.77251	1.04851	1.01398	1.08422	0.00556262
RARB	2.14297	1.01482	1.00126	1.02856	0.0321153
ZNF182	-2.23596	0.940816	0.891825	0.992498	0.0253542
IRS2	1.99857	1.01549	1.0003	1.03091	0.045655
ZNF614	-2.06687	0.957888	0.919593	0.997777	0.0387462
AACS	2.74436	1.05063	1.01422	1.08835	0.00606293
ASPRV1	2.09299	1.0024	1.00015	1.00466	0.0363503
[truncated: 1,582 more rows]

## Sheet: Table S2
WGCNA Related Module Genes
Color	Gene
darkgreen	HLA-B
darkgreen	HLA-C
darkgreen	HLA-A
darkgreen	B2M
darkgreen	IFI6
darkgreen	HLA-E
darkgreen	ISG15
darkgreen	BST2
darkgreen	PSME1
darkgreen	IFI27
darkgreen	TAPBP
darkgreen	UBE2L6
darkgreen	CXCL10
darkgreen	TNFSF10
darkgreen	PSME2
darkgreen	SERPINB1
darkgreen	WARS1
darkgreen	TYMP
darkgreen	STAT1
darkgreen	PSMB8
darkgreen	TAP1
darkgreen	IFI16
darkgreen	KLHDC7B
darkgreen	IFI35
darkgreen	LAP3
darkgreen	IFI44
darkgreen	CXCL9
darkgreen	IFIT3
darkgreen	STAT2
darkgreen	GBP1
darkgreen	PSMB9
darkgreen	HLA-F
darkgreen	OAS2
darkgreen	OAS3
darkgreen	BAK1
darkgreen	PLSCR1
darkgreen	DTX3L
darkgreen	MX1
darkgreen	IRF7
darkgreen	CD47
darkgreen	PSMB10
darkgreen	CXCL11
darkgreen	FBXO6
darkgreen	TRIM21
darkgreen	PARP14
darkgreen	AIM2
darkgreen	IDO1
darkgreen	PARP12
darkgreen	GBP4
darkgreen	TAPBPL
darkgreen	RNF213
darkgreen	NMI
darkgreen	APOL6
darkgreen	TRIM22
darkgreen	PARP9
darkgreen	RTP4
darkgreen	IRF1
darkgreen	ZNFX1
darkgreen	PML
darkgreen	TRIM14
darkgreen	IFIT1
darkgreen	EIF2AK2
darkgreen	ODF3B
darkgreen	EPSTI1
darkgreen	OASL
darkgreen	SAMD9
darkgreen	TAP2
darkgreen	DDX58
darkgreen	ETV7
darkgreen	BTN3A2
darkgreen	BTN3A1
darkgreen	DHX58
darkgreen	DDX60
darkgreen	HELZ2
darkgreen	RSAD2
darkgreen	LAMP3
darkgreen	APOL3
darkgreen	IFIH1
darkgreen	MX2
darkgreen	IL15RA
darkgreen	IFIT2
darkgreen	IFIT5
darkgreen	HERC6
darkgreen	SP100
darkgreen	USP18
darkgreen	TRIM69
darkgreen	IFI44L
darkgreen	SAMD9L
darkgreen	CMPK2
darkgreen	GBP5
darkgreen	BTN3A3
darkgreen	BATF2
darkgreen	GNLY
darkgreen	NLRC5
darkgreen	CGAS
darkgreen	SP110
darkgreen	HERC5
darkgreen	MLKL
darkgreen	HLA-G
darkgreen	CD274
darkgreen	DDX60L
darkgreen	TRANK1
darkgreen	MOB3B
darkgreen	XAF1
darkgreen	TLR3
darkgreen	IL12RB2
darkgreen	IL15
darkgreen	SMTNL1
darkgreen	KIR2DL4
darkgreen	SCO2
darkgreen	CFB
lightcyan	H2BC21
lightcyan	H2AC8
lightcyan	H3C10
lightcyan	H2BC11
lightcyan	H1-4
lightcyan	H2BC8
lightcyan	H2AC20
lightcyan	H3C2
lightcyan	H1-5
lightcyan	H2AC13
lightcyan	H4C4
lightcyan	H4C3
lightcyan	H1-3
lightcyan	H4C5
lightcyan	H2BC17
lightcyan	H3C7
lightcyan	H2AC11
lightcyan	H4C2
lightcyan	H2AC12
lightcyan	H3C3
lightcyan	H2BC10
lightcyan	H2BC7
lightcyan	H2BC18
lightcyan	H2BC13
lightcyan	H3C8
lightcyan	H2AC21
lightcyan	H2AC16
lightcyan	H3C1
lightcyan	H2AC4
lightcyan	H4C1
lightcyan	ZNF460
lightcyan	H3C11
lightcyan	H2AC14
lightcyan	H3C13
lightcyan	H2BC3
lightcyan	H2BC6
lightcyan	H2BC14
lightcyan	H2BC15
lightcyan	H3C12
lightcyan	H4C13
lightcyan	AL031777.2
lightcyan	H4C6
lightcyan	TAS2R31
lightcyan	ZBTB20
lightcyan	PRH1
lightcyan	TAS2R30
lightcyan	GPR52
lightcyan	TAS2R46
lightcyan	GPR22
lightcyan	SARNP
lightcyan	TEX47
lightcyan	TAS2R50
lightcyan	TAS2R3
lightcyan	TAS2R43
lightcyan	OR13H1
lightcyan	TAS2R13
lightcyan	H1-1
lightcyan	UGT1A5
lightcyan	POU5F2
lightcyan	LHCGR
lightcyan	PBOV1
lightcyan	GK3P
lightcyan	DSPP
lightcyan	DDI1
lightcyan	TECTB
lightcyan	AC104304.2
lightcyan	AC134669.1
lightcyan	FSCB
lightcyan	ZBED6
lightcyan	SPAM1
lightcyan	MROH9
lightcyan	OR5AC2
darkred	S100P
darkred	KRT19
darkred	TACSTD2
darkred	SDC1
darkred	CD24
darkred	JUP
darkred	CLDN4
darkred	SERINC2
darkred	TNFRSF21
darkred	LYPD3
darkred	LSR
darkred	SPINT1
darkred	RAB25
darkred	KLF5
darkred	CDH1
darkred	ST14
darkred	UPK3B
darkred	NECTIN4
darkred	LAD1
darkred	EPCAM
darkred	MAL2
darkred	ERBB2
darkred	F11R
darkred	KIAA1522
darkred	IRF6
darkred	RHOV
darkred	ELF3
darkred	VGLL1
darkred	CLDN7
darkred	AP1M2
darkred	MPZL2
darkred	PROM2
darkred	DDR1
darkred	PKP3
darkred	EVPL
darkred	EHF
darkred	CBLC
darkred	FAM83H
darkred	TMC4
darkred	SPINT2
darkred	ESRP1
darkred	NR2F6
darkred	TRAF4
darkred	STAP2
darkred	B3GNT3
darkred	ADGRG1
darkred	GRB7
darkred	PTK6
darkred	RASSF7
darkred	PPP1R13L
darkred	EPS8L2
darkred	CYB561
darkred	ERBB3
darkred	PRSS8
darkred	MYH14
darkred	ANXA9
darkred	CXADR
darkred	PRSS22
darkred	SYTL1
darkred	ELMO3
darkred	ALDH3B2
darkred	MAPK13
darkred	ESRP2
darkred	FAM110A
darkred	KDF1
darkred	C1orf116
darkred	ABHD17C
darkred	LLGL2
darkred	TMEM45B
darkred	SLC44A3
darkred	TMEM30B
darkred	GDPD3
darkred	GRHL2
darkred	EPN3
darkred	CGN
darkred	ZNF750
darkred	LPAR2
darkred	CHMP4C
darkred	CRB3
darkred	BAIAP2L1
darkred	HIP1R
darkred	TMEM79
darkred	IQANK1
darkred	CNKSR1
darkred	BICDL2
darkred	EPHA1
darkred	RIPK4
darkred	PLEKHG6
darkred	FAM110C
darkred	GALNT3
darkred	PRR15L
darkred	CDC42BPG
darkred	INAVA
darkred	FUT3
darkred	CDS1
darkred	PRRG2
darkred	RBM47
darkred	MAP7
darkred	TMEM184A
darkred	GRHL1
darkred	MUC20
darkred	LIPH
darkred	CAMSAP3
darkred	LRRC1
darkred	LRATD2
darkred	TJP3
darkred	OVOL1
darkred	SH2D3A
darkred	C6orf132
darkred	ARHGAP27
darkred	ARHGEF16
darkred	SLC37A1
darkred	SOWAHB
darkred	CRYBG2
darkred	C1orf210
darkred	SH3YL1
darkred	BSPRY
darkred	PLS1
darkred	CCDC120
darkred	TMEM125
darkred	RHBDL2
darkred	ADGRF4
darkred	MPZL3
darkred	TNK1
darkred	ARHGAP32
darkred	PLEKHN1
darkred	RNF223
darkred	FA2H
darkred	OVOL2
darkred	TTC22
darkred	PLEKHA7
darkred	MARVELD2
darkred	RASEF
darkred	RAB11FIP4
darkred	TMEM154
darkred	ILDR1
darkred	PAK6
darkred	HOOK1
darkred	TTC39A
darkred	PARD6B
darkred	MARVELD3
darkred	PRKCZ
darkred	MKRN2OS
white	ZNF486
white	ZNF83
white	ZNF823
white	ZNF737
white	ZNF138
white	MBTD1
white	ZNF816
white	ZNF600
white	ZNF92
white	ZNF738
white	ZNF44
white	ZNF91
white	ZNF14
white	ZNF253
white	ZNF254
white	ZNF107
white	ZNF43
white	ZNF680
white	ZNF506
white	ZNF69
white	ZNF439
white	ZNF443
white	ZNF708
white	ZNF93
white	ZNF433
white	ZNF430
white	ZNF675
white	ZNF682
white	ZNF431
white	ZNF100
white	ZNF85
white	ZNF429
white	ZNF681
white	ZNF124
white	FAM221A
white	ZNF736
white	ZNF66
white	ZNF273
white	ZNF714
white	ZNF799
white	ZNF726
white	ZNF90
white	ZNF493
white	ZNF763
darkturquoise	SNRNP70
darkturquoise	DDX17
darkturquoise	HNRNPH1
darkturquoise	SRSF6
darkturquoise	CCNL2
darkturquoise	KAT2A
darkturquoise	PNN
darkturquoise	TRA2A
darkturquoise	LENG8
darkturquoise	ANKRD10
darkturquoise	ARGLU1
darkturquoise	RBM39
darkturquoise	SRSF11
darkturquoise	CLK2
darkturquoise	LUC7L3
darkturquoise	OGT
darkturquoise	STX16
darkturquoise	CLK1
darkturquoise	TIA1
darkturquoise	WSB1
darkturquoise	CCAR1
darkturquoise	ZRANB2
darkturquoise	SLTM
darkturquoise	CCNL1
darkturquoise	TMEM94
darkturquoise	PCMTD2
darkturquoise	U2SURP
darkturquoise	DDX39B
darkturquoise	CLASRP
darkturquoise	NAT9
darkturquoise	ZNF692
darkturquoise	NARF
darkturquoise	SUGP2
darkturquoise	KHDC4
darkturquoise	ENGASE
darkturquoise	INTS3
darkturquoise	CCDC130
darkturquoise	PABPC1L
darkturquoise	IQCB1
darkturquoise	PRPF38B
darkturquoise	RBM25
darkturquoise	RSRP1
darkturquoise	POGZ
darkturquoise	TAF1C
darkturquoise	FNBP4
darkturquoise	FAM193B
darkturquoise	PCGF3
darkturquoise	LUC7L
darkturquoise	SIRT7
darkturquoise	ZKSCAN1
darkturquoise	GATAD1
darkturquoise	ZNF266
darkturquoise	PAN3
darkturquoise	SPPL2B
darkturquoise	TCERG1
darkturquoise	PTOV1
darkturquoise	TUBGCP6
darkturquoise	ZFP62
darkturquoise	MAPK8IP3
darkturquoise	PNISR
darkturquoise	ZMYM2
darkturquoise	GOLGA8A
darkturquoise	ZNF3
darkturquoise	RBM5
darkturquoise	SLC25A36
darkturquoise	METTL3
darkturquoise	RECQL5
darkturquoise	ARHGEF7
darkturquoise	TTC17
darkturquoise	PRPF39
darkturquoise	LUC7L2
darkturquoise	ECHDC2
darkturquoise	KIAA0895L
darkturquoise	BTAF1
darkturquoise	ZFC3H1
darkturquoise	CCNT2
darkturquoise	ANKRA2
darkturquoise	SLC35E2B
darkturquoise	PAXBP1
darkturquoise	ZBED5
darkturquoise	PAN2
darkturquoise	ZXDC
darkturquoise	MAN2C1
darkturquoise	CHD6
darkturquoise	CCDC14
darkturquoise	DMTF1
darkturquoise	EPM2AIP1
darkturquoise	CEP95
darkturquoise	AGO4
darkturquoise	NKTR
darkturquoise	PCF11
darkturquoise	ANKRD49
darkturquoise	USPL1
darkturquoise	PABPN1
darkturquoise	RASA2
darkturquoise	CSAD
darkturquoise	ZMYM5
darkturquoise	ROGDI
darkturquoise	STK36
darkturquoise	ODF2L
darkturquoise	CENATAC
darkturquoise	RCOR3
darkturquoise	ENOSF1
darkturquoise	MDM4
darkturquoise	WBP1
darkturquoise	MZF1
darkturquoise	N4BP2L2
darkturquoise	ZSCAN29
darkturquoise	BBS10
darkturquoise	NR2C1
darkturquoise	SREK1
darkturquoise	APBB3
darkturquoise	ZNF700
darkturquoise	MYNN
darkturquoise	NR2C2
darkturquoise	AGER
darkturquoise	ANGEL2
darkturquoise	TTC14
darkturquoise	RC3H1
darkturquoise	ALG13
darkturquoise	ZDHHC17
darkturquoise	GOLGA8B
darkturquoise	ZNF518A
darkturquoise	POLG2
darkturquoise	TRMT13
darkturquoise	SENP7
darkturquoise	PGBD2
darkturquoise	TEPSIN
darkturquoise	CCDC57
darkturquoise	ANKS3
darkturquoise	NEIL1
darkturquoise	ZNF195
darkturquoise	ZNF182
darkturquoise	ZNF558
darkturquoise	MSANTD2
darkturquoise	MYSM1
darkturquoise	GK5
darkturquoise	PPIP5K1
darkturquoise	WDR5B
darkturquoise	RAD52
darkturquoise	UBN2
darkturquoise	IFT80
darkturquoise	POLI
darkturquoise	ZNF354B
darkturquoise	ZNF248
darkturquoise	HCN3
darkturquoise	ATXN7L2
darkturquoise	VPS13A
darkturquoise	EME2
darkturquoise	MFSD8
darkturquoise	TTLL3
darkturquoise	RPS17
darkturquoise	RBM12B
darkturquoise	CEP162
darkturquoise	PAM16
darkturquoise	UVSSA
darkturquoise	TMEM161B
darkturquoise	ABHD18
darkturquoise	MRNIP
darkturquoise	NBPF11
darkturquoise	SZT2
darkturquoise	KANTR
darkturquoise	CDK5RAP3
darkturquoise	ZSCAN30
darkturquoise	ZMYM6
darkturquoise	ZNF789
darkturquoise	NBPF12
darkturquoise	NOL12
darkturquoise	TRIM52
darkturquoise	RNPC3
darkturquoise	KRIT1
darkturquoise	CRYGS
darkturquoise	ZNF678
darkturquoise	ZNF141
darkturquoise	LIME1
darkturquoise	DHPS
darkturquoise	RWDD3
darkturquoise	FAN1
darkturquoise	SDR39U1
darkturquoise	TCTE3
darkturquoise	KRTCAP2
darkturquoise	CFAP44
darkturquoise	ZNF333
darkturquoise	WDR27
darkturquoise	FAM229A
darkturquoise	TRIM66
darkturquoise	BTBD8
darkturquoise	ZBTB37
darkturquoise	CEP290
darkturquoise	RSKR
darkturquoise	PDCD6
darkturquoise	NPHP3
darkturquoise	SLC26A1
darkturquoise	RPP21
darkturquoise	DZANK1
darkturquoise	RPL36A
darkturquoise	NDUFA13
darkturquoise	CRELD1
darkturquoise	EIF4A1
darkturquoise	PFDN5
darkturquoise	AGAP4
darkturquoise	JMJD7-PLA2G4B
darkturquoise	CHMP4A
darkturquoise	ZNF337
darkturquoise	CATSPER2
darkturquoise	ALKBH6
darkturquoise	MRPL38
darkturquoise	EBLN2
darkturquoise	PGBD4
darkturquoise	SRRM5
darkturquoise	LRRC39
darkturquoise	EFCAB13
darkturquoise	MRPL46
darkturquoise	TAS2R5
darkturquoise	LY6G5B
darkturquoise	UBAP1L
darkturquoise	WDR73
darkturquoise	STRADA
darkturquoise	INO80B
darkturquoise	AARSD1
darkturquoise	BGLAP
darkturquoise	HDAC10
darkturquoise	S100A1
darkturquoise	LHFPL5
darkturquoise	AC010422.8
darkturquoise	DDX47
darkturquoise	STX16-NPEPL1
darkturquoise	MATR3
darkturquoise	CDK3
darkturquoise	SGSM3
darkturquoise	ARL6IP4
darkturquoise	TEN1-CDK3
darkturquoise	MASP2
darkturquoise	CHKB
darkturquoise	AL360181.3
darkturquoise	GPS2
darkturquoise	SPDYE5
darkturquoise	RBM14-RBM4
darkturquoise	CPT1B
darkturquoise	TJP2
darkturquoise	SPDYA
darkturquoise	COX20
darkturquoise	SNX15
darkturquoise	USP50
darkturquoise	PSMA2
darkturquoise	RNF31
darkturquoise	TLCD4-RWDD3
darkturquoise	MUTYH
darkturquoise	AGAP6
darkturquoise	IMPG1
darkturquoise	NOP2
darkturquoise	BBS1
darkturquoise	DCDC2B
darkturquoise	AP001931.1
darkturquoise	ZNF23
darkturquoise	AL117339.4
darkturquoise	CHD1L
darkturquoise	ZNF410
darkturquoise	HYPK
darkturquoise	TBCE
darkturquoise	AL049697.1
darkturquoise	CHKB-CPT1B
darkturquoise	PIK3R2
darkturquoise	CCDC39
paleturquoise	GRINA
paleturquoise	CYC1
paleturquoise	MAF1
paleturquoise	GPAA1
paleturquoise	PUF60
paleturquoise	VPS28
paleturquoise	GFUS
paleturquoise	SHARPIN
paleturquoise	SCRIB
paleturquoise	BOP1
paleturquoise	SLC52A2
paleturquoise	HSF1
paleturquoise	CPSF1
paleturquoise	EXOSC4
paleturquoise	HGH1
paleturquoise	MFSD3
paleturquoise	DGAT1
paleturquoise	C8orf33
paleturquoise	COMMD5
paleturquoise	ZC3H3
paleturquoise	SLC39A4
paleturquoise	C8orf82
paleturquoise	CYHR1
paleturquoise	EEF1D
paleturquoise	FBXL6
paleturquoise	ADCK5
paleturquoise	PYCR3
paleturquoise	MROH1
paleturquoise	NDUFB9
paleturquoise	PPP1R16A
paleturquoise	ZNF623
paleturquoise	LRRC14
paleturquoise	ZNF251
paleturquoise	GLI4
paleturquoise	TSNARE1
paleturquoise	ARHGAP39
paleturquoise	TIGD5
paleturquoise	ZNF707
paleturquoise	ZNF517
paleturquoise	ZNF16
paleturquoise	ZNF7
paleturquoise	ZNF696
paleturquoise	ZNF250
paleturquoise	C8orf76
darkorange	BSG
darkorange	NDUFB7
darkorange	OAZ1
darkorange	FKBP8
darkorange	TRIR
darkorange	C19orf53
darkorange	UBL5
darkorange	CDC37
darkorange	MYDGF
darkorange	RAB11B
darkorange	TIMM13
darkorange	CCDC124
darkorange	LSM4
darkorange	R3HDM4
darkorange	ALKBH7
darkorange	CDC34
darkorange	GADD45GIP1
darkorange	LSM7
darkorange	SH3GL1
darkorange	EIF3G
darkorange	MICOS13
darkorange	GTF2F1
darkorange	FARSA
darkorange	MRPL54
darkorange	COPE
darkorange	POLR2E
darkorange	STX10
darkorange	NCLN
darkorange	TMEM259
darkorange	MAP2K2
darkorange	CSNK1G2
darkorange	UBXN6
darkorange	PGLS
darkorange	FAM174C
darkorange	WDR18
darkorange	HMG20B
darkorange	LONP1
darkorange	HDGFL2
darkorange	MLLT1
darkorange	BTBD2
darkorange	DDX49
darkorange	SAFB
darkorange	DAZAP1
darkorange	XAB2
darkorange	MED16
darkorange	RFXANK
darkorange	CLPP
darkorange	RNF126
darkorange	PLEKHJ1
darkorange	ELOF1
darkorange	YJU2
darkorange	UBE2J2
darkorange	MVB12A
darkorange	SCAMP4
darkorange	TMEM161A
darkorange	SGTA
darkorange	POLRMT
darkorange	REX1BD
darkorange	GNA11
darkorange	BABAM1
darkorange	PNPLA6
darkorange	FZR1
darkorange	ARMC6
darkorange	PIN1
darkorange	TIMM29
darkorange	RANBP3
darkorange	SIRT6
darkorange	MRPL4
darkorange	DOHH
darkorange	PIAS4
darkorange	KLF16
darkorange	TIMM44
darkorange	STK11
darkorange	MAP2K7
darkorange	MBD3
darkorange	THOP1
darkorange	MPND
darkorange	SUGP1
darkorange	GCDH
darkorange	DUS3L
darkorange	C19orf25
darkorange	ABHD17A
darkorange	FBXL15
darkorange	ZNF414
darkorange	SLC39A3
darkorange	MIER2
darkorange	CACTIN
darkorange	APBA3
darkorange	NDUFA11
darkorange	ZNF653
darkorange	ADAT3
darkorange	NDUFS7
darkorange	TPGS1
tan	MT-CO2
tan	MT-CO3
tan	MT-ND4
tan	MT-CO1
tan	MT-ATP6
tan	MT-ND3
tan	MT-CYB
tan	MT-ND2
tan	MT-ND1
tan	TMSB10
tan	S100A6
tan	MT-ND4L
tan	S100A11
tan	MT-ND6
tan	MT-ND5
tan	MT-ATP8
tan	TMSB4X
tan	HSPB1
tan	KRT17
tan	SFN
tan	S100A2
tan	EEF2
tan	GSTP1
tan	SLC25A6
tan	KRT13
tan	PPDPF
tan	KRT7
tan	CALR
tan	NDUFS5
tan	PABPC1
tan	PFN1
tan	MYL12B
tan	S100A4
tan	PRDX5
tan	SLPI
tan	IGFBP4
tan	CD63
tan	KRT18
tan	PEBP1
tan	KRT8
tan	CRABP2
tan	IGFBP3
tan	LGALS3BP
tan	SH3BGRL3
tan	GPX1
tan	AQP3
tan	S100A16
tan	NDUFA1
tan	ID1
tan	S100A14
tan	PERP
tan	PTMS
tan	UBC
tan	GRN
tan	VAMP8
tan	JUNB
tan	SDC4
tan	CHMP4B
tan	MARCKSL1
tan	BRK1
tan	ZFP36
tan	HSP90B1
tan	COX6B1
tan	CSTB
tan	EIF1
tan	NOP10
tan	FOS
tan	EZR
tan	SPRR1A
tan	LY6E
tan	MDK
tan	OST4
tan	APOL1
tan	ECHS1
tan	YWHAZ
tan	P4HB
tan	MYL6
tan	TSPO
tan	CAPNS1
tan	TXNIP
tan	ELOB
tan	PDIA3
tan	BCAP31
tan	CAPG
tan	LY6D
tan	RAC1
tan	COX8A
tan	UPK1B
tan	SNRPD2
tan	LCN2
tan	TRMT112
tan	KDELR1
tan	ROMO1
tan	PDLIM1
tan	UQCRH
tan	SF3B5
tan	BEX3
tan	FBLN1
tan	NDUFB11
tan	GPX4
tan	H1-2
tan	PRDX6
tan	SOD1
tan	GNB2
tan	LGALS3
tan	ATF4
tan	BANF1
tan	MRFAP1
tan	CTSD
tan	SRP14
tan	ARHGDIB
tan	TUFM
tan	TRIM28
tan	CST3
tan	EFHD2
tan	UBB
tan	ITM2C
tan	RARRES1
tan	SERPINE1
tan	JUND
tan	ATP6V1F
tan	CD9
tan	SCD
tan	CDKN1A
tan	ITGB4
tan	CIB1
tan	COX5B
tan	PLP2
tan	LMAN2
tan	BHLHE40
tan	NUCB1
tan	SLC2A1
tan	FSCN1
tan	PTTG1IP
tan	SHISA5
tan	POLR2L
tan	PGD
tan	TALDO1
tan	ZFP36L1
tan	PEA15
tan	RTL8C
tan	AUP1
tan	LMNA
tan	MARCKS
tan	GNAS
tan	HSD17B10
tan	CLDN1
tan	SLC1A5
tan	PPP1R14B
tan	SLC39A7
tan	PARK7
tan	ASS1
tan	NFKBIA
tan	PSMB6
tan	RPS26
tan	PPIB
tan	MLF2
tan	KRT4
tan	LAMB3
tan	KDELR2
tan	FLOT2
tan	JUN
tan	DYNLL1
tan	PRKCSH
tan	ERP29
tan	MRPL51
tan	POMP
tan	COX5A
tan	TINAGL1
tan	CALML5
tan	CXCL17
tan	UBALD2
tan	NDUFB10
tan	PSMB1
tan	UQCRC1
tan	SPRR3
tan	CEBPD
tan	ARPC3
tan	MRPS26
tan	EIF3K
tan	EIF6
tan	APRT
tan	VAT1
tan	ACADVL
tan	WFDC2
tan	HSPA1B
tan	TMED9
tan	SYNGR2
tan	APMAP
tan	ATP1B3
tan	AURKAIP1
tan	C10orf99
tan	PLXNB2
tan	CEACAM6
tan	FABP4
tan	PTGES
tan	ATP5MD
tan	CD151
tan	RPS4Y1
tan	PLTP
tan	MDH2
tan	DBI
tan	CLTB
tan	PRDX2
tan	LYPLA2
tan	PIM1
tan	IDH2
tan	MYL12A
tan	NQO1
tan	ARF5
tan	CHMP2A
tan	NDRG1
tan	SLC44A2
tan	CD81
tan	EIF3D
tan	DSP
tan	CIAO2B
tan	CCT2
tan	PSMC3
tan	ELOVL1
tan	C6orf62
tan	CSTA
tan	AKR1B1
tan	ID3
tan	UCP2
tan	SLC25A1
tan	CAMK2N1
tan	SLC38A2
tan	DRAP1
tan	RNF181
tan	MRPS34
tan	TMBIM1
tan	PMVK
tan	MAGED2
tan	ARPC2
tan	CLIC3
tan	GLTP
tan	NET1
tan	GSTO1
tan	CTTN
tan	TM4SF1
tan	TRAM1
tan	XBP1
tan	PLD3
tan	FXYD5
tan	KRT10
tan	TCIM
tan	RTL8A
tan	MRPS21
tan	DUSP23
tan	ITM2B
tan	AKR1B10
tan	UFC1
tan	FGFR3
tan	ATP5F1E
tan	ERGIC3
tan	LAPTM4B
tan	TSPAN1
tan	NUDC
tan	BCAM
tan	TMEM54
tan	MMP1
tan	GIPC1
tan	CST6
tan	PPIF
tan	NENF
tan	TXN2
tan	AGPAT2
tan	RBM42
tan	TRAPPC1
tan	NDUFB4
tan	B4GALT1
tan	EFNA1
tan	UBE2M
tan	LAMC2
tan	DPM3
tan	BASP1
tan	TMEM147
tan	CPNE1
tan	OSTC
tan	COX7A2
tan	ITGA3
tan	TMEM219
tan	SLC7A5
tan	VASP
tan	MUC1
tan	EPHX1
tan	GPNMB
tan	TNFRSF1A
tan	CNN2
tan	RRAGA
tan	ETS2
tan	CCND1
tan	ATP5IF1
tan	SOX4
tan	WDR1
tan	FOXQ1
tan	PPP1R15A
tan	CYBA
tan	CREG1
tan	IVL
tan	CKAP4
tan	GJA1
tan	SCPEP1
tan	PIM3
tan	GALNT1
tan	TOMM34
tan	NPC2
tan	SSH3
tan	GTF3C6
tan	GET3
tan	ATP6V0B
tan	ABRACL
tan	ATRAID
tan	ATP1B1
tan	DDIT4
tan	COX6C
tan	VCP
tan	ARL6IP5
tan	IGFL1
tan	TSPAN13
tan	DHRS3
tan	CKB
tan	PPT1
tan	PPP2R1A
tan	RRBP1
tan	GNL3
tan	CYP1A1
tan	PADI3
tan	FASN
tan	MANF
tan	TNFRSF12A
tan	TOP2B
tan	FAM32A
tan	LAMTOR4
tan	TKT
tan	AKR1A1
tan	AIP
tan	PBXIP1
tan	NDUFA6
tan	TPM4
tan	OLFM4
tan	ECH1
tan	PLAT
tan	EI24
tan	MBOAT7
tan	AKR1C3
tan	FIS1
tan	FKBP1A
tan	FABP5
tan	ARPC4
tan	PHLDA3
tan	TCEAL9
tan	TLE5
tan	BLVRB
tan	SELENOW
tan	LAMTOR2
tan	SNU13
tan	FTH1
tan	NECTIN1
tan	PTN
tan	COPZ1
tan	TCEAL8
tan	CENPB
tan	C9orf16
tan	MFSD10
tan	KRT23
tan	HSPA1A
tan	DPP7
tan	NDUFA4
tan	ATP6AP1
tan	EPHA2
tan	UBXN1
tan	OSTF1
tan	GOT2
tan	CXCL14
tan	FAM50A
tan	AP1S1
tan	GUK1
tan	COPS6
tan	TNKS1BP1
tan	TCEAL4
tan	SSR4
tan	FUCA1
tan	QSOX1
tan	TRPC4AP
tan	GLUL
tan	HMGN3
tan	MTA2
tan	CST1
tan	REEP5
tan	TRIP6
tan	AGRN
tan	KRT15
tan	CMTM6
tan	MKNK2
tan	CDK2AP2
tan	SEMA4B
tan	RHBDD2
tan	ZNF385A
tan	ATP5F1A
tan	NECTIN2
tan	MVP
tan	SDHC
tan	GLUD1
tan	DDRGK1
tan	SERPINB5
tan	GM2A
tan	TRIM29
tan	RAB11A
tan	APOA2
tan	SAP18
tan	CASP14
tan	PRMT1
tan	LAMTOR1
tan	VMP1
tan	PLEC
tan	HNRNPUL1
tan	PFN2
tan	EPAS1
tan	UQCRQ
tan	ATP6V1E1
tan	LGMN
tan	NPM3
tan	GPI
tan	KLF6
tan	TOMM22
tan	GSTK1
tan	PLOD1
tan	CRH
tan	PAFAH1B3
tan	CHCHD10
tan	TSTD1
tan	POLR2K
tan	EFNB1
tan	DEFB1
tan	GPC1
tan	NDUFAB1
tan	MANBAL
tan	PTP4A2
tan	ODC1
tan	HRAS
tan	TAF15
tan	ITPA
tan	COX7B
tan	MRPL15
tan	UQCR10
tan	RHOD
tan	SEMA3F
tan	MAGED1
tan	DUSP5
tan	ANXA11
tan	DCXR
tan	SEPHS2
tan	POLR2J
tan	AKR1C2
tan	ISYNA1
tan	APOBEC3C
tan	USF1
tan	EMD
tan	PEF1
tan	H2AJ
tan	TMED4
tan	FURIN
tan	G6PD
tan	VEGFB
tan	FUS
tan	DGCR6L
tan	SRSF5
tan	CLPTM1
tan	MAGEF1
tan	CDIPT
tan	SCAND1
tan	AP1B1
tan	LTBR
tan	SLC50A1
tan	TAC3
tan	TMEM230
tan	BEX4
tan	PSMB2
tan	PLBD1
tan	FDFT1
tan	TNNI2
tan	CIRBP
tan	RUVBL2
tan	COPS7A
tan	CUEDC2
tan	FOSB
tan	TPRG1L
tan	GJB6
tan	GPRC5A
tan	TNS4
tan	RBM3
tan	GTF3A
tan	IGSF8
tan	IDH3B
tan	ACKR3
tan	GAA
tan	ILF3
tan	BCL2L1
tan	HK1
tan	MAL
tan	PAF1
tan	GSTM1
tan	CDC42EP1
tan	TFF1
tan	YPEL5
tan	TST
tan	RHOC
tan	YIF1A
tan	TMUB1
tan	MRFAP1L1
tan	NCCRP1
tan	IGFBP6
tan	ERRFI1
tan	SEPTIN9
tan	NDUFA4L2
tan	TSPAN15
tan	LMF2
tan	ITGA6
tan	RNF10
tan	ARHGAP23
tan	ADPRS
tan	CDH3
tan	HAS3
tan	IL1RN
tan	IFNGR2
tan	MAPKAPK2
tan	CEACAM5
tan	CRIP2
tan	OCIAD2
tan	YBX3
tan	TMEM43
tan	MIDN
tan	TRAPPC6A
tan	PSMD13
tan	TGFB1
tan	PHLDA2
tan	BTG1
tan	VDAC3
tan	COA3
tan	ADH5
tan	NDUFV1
tan	GDI1
tan	PDZD11
tan	METRNL
tan	REEP4
tan	TIMM8B
tan	PFKL
tan	MGST1
tan	KDM1A
tan	IER2
tan	HMOX1
tan	DEPP1
tan	UBE2L3
tan	PYGL
tan	TEAD3
tan	ATP5MC1
tan	METTL26
tan	NOTCH3
tan	HCFC1R1
tan	VWA1
tan	CTDSP1
tan	DYNLT1
tan	ASCC2
tan	BRMS1
tan	RALBP1
tan	STAT6
tan	SYT8
tan	TSR3
tan	AMIGO2
tan	ADM
tan	GADD45A
tan	SDF2L1
tan	IFNGR1
tan	UXT
tan	APOL2
tan	CREB3
tan	FLNB
tan	TRIB1
tan	MOGS
tan	COX14
tan	RTN3
tan	SNRPE
tan	KEAP1
tan	CYSTM1
tan	COX6A1
tan	S100A3
tan	SLC6A8
tan	CORO1B
tan	MMP7
tan	LAGE3
tan	CBR1
tan	NCBP2AS2
tan	THBD
tan	DGCR2
tan	AREG
tan	BTBD6
tan	ATP5PF
tan	AKR7A2
tan	FAM210B
tan	BCL3
tan	NNAT
tan	MIEN1
tan	DRG1
tan	PRKCD
tan	IER3
tan	ACTR1A
tan	LDB1
tan	CNOT11
tan	IGBP1
tan	SLC2A4RG
tan	ATF3
tan	CCDC85B
tan	DNPH1
tan	PDZK1IP1
tan	TADA3
tan	NME3
tan	MGAT1
tan	DNASE2
tan	FASTK
tan	TMEM208
tan	ERG28
tan	PHC2
tan	CHCHD1
tan	BLCAP
tan	H2AC6
tan	DGUOK
tan	SERF2
tan	COA4
tan	PRXL2A
tan	USF2
tan	AGTRAP
tan	SGPL1
tan	ANKRD65
tan	NDUFAF3
tan	SLC20A1
tan	MCRIP1
tan	TMEM9
tan	NOL7
tan	BZW2
tan	SCAF1
tan	P4HA1
tan	TCIRG1
tan	DUS1L
tan	COMMD6
tan	TMEM51
tan	DUSP6
tan	KRTCAP3
tan	MPZL1
tan	PNRC1
tan	DDAH2
tan	ITPKC
tan	GNA15
tan	WBP2
tan	PES1
tan	TSKU
tan	SCAP
tan	CXCL1
tan	MRPL34
tan	TBCB
tan	IRF3
tan	CDK2AP1
tan	TRIM8
tan	RPP25L
tan	EXOSC5
tan	MRPL20
tan	MSMO1
tan	PBDC1
tan	RBCK1
tan	STK38
tan	FCGRT
tan	GRK2
tan	ANGPTL4
tan	KCNN4
tan	ARL8A
tan	BPGM
tan	GJB3
tan	TMEM159
tan	GOLM1
tan	SAT2
tan	PLPP1
tan	PRSS2
tan	MDFI
tan	SPCS1
tan	CLDN3
tan	YPEL3
tan	ACTR1B
tan	COMT
tan	PITHD1
tan	COMMD7
tan	DCTPP1
tan	RPL22
tan	H2BC5
tan	ATIC
tan	FOSL1
tan	SPR
tan	DVL1
tan	POR
tan	PKN1
tan	GBP2
tan	PTGR1
tan	NDUFA12
tan	TES
tan	MRPL57
tan	SREBF1
tan	PPL
tan	JOSD2
tan	PODXL2
tan	CNPPD1
tan	RBM10
tan	CYCS
tan	EMP2
tan	SNRPB2
tan	BATF
tan	ECE1
tan	SLC25A28
tan	RRP9
tan	MYD88
tan	EDEM2
tan	ITGB6
tan	ZNF768
tan	EIF3I
tan	DUSP2
tan	SELENON
tan	SNRPF
tan	UNC93B1
tan	DNAJB1
tan	COL17A1
tan	RNH1
tan	OAS1
tan	FABP3
tan	ERMP1
tan	CXCL8
tan	PSMG2
tan	CYB5R1
tan	CD59
tan	RND3
tan	TMCO1
tan	SEMA3C
tan	PIH1D1
tan	HSD17B11
tan	TMEM115
tan	UQCRFS1
tan	C11orf68
tan	FBLIM1
tan	NDUFS8
tan	UBL7
tan	RGL2
tan	ZNF703
tan	TSC22D1
tan	MGST2
tan	RAPGEFL1
tan	AHR
tan	NAA38
tan	COL7A1
tan	NDUFA3
tan	HEXIM1
tan	NME4
tan	RNPEP
tan	NIPSNAP1
tan	PSMA4
tan	PABPC4
tan	OTUB1
tan	MRPL28
tan	ZFAND5
tan	MSRB1
tan	SART1
tan	RAB34
tan	EBPL
tan	ID2
tan	PLEK2
tan	EIF5B
tan	ARL4D
tan	TUBA4A
tan	IMPDH1
tan	LPCAT1
tan	SLC29A1
tan	CITED4
tan	B4GALT3
tan	ALDH1A1
tan	SRI
tan	MRPL55
tan	AVPI1
tan	TRIP10
tan	RCN1
tan	STARD10
tan	MRPL16
tan	ZNF358
tan	IDH3G
tan	PPIC
tan	PACSIN3
tan	PCP4L1
tan	TSC22D4
tan	ATP5MPL
tan	SMIM30
tan	SLC38A10
tan	RGS16
tan	HILPDA
tan	PRPF31
tan	SSU72
tan	CHD3
tan	GDE1
tan	FIBP
tan	OTUD5
tan	SERTAD3
tan	ABHD14B
tan	KRT80
tan	RBX1
tan	MRPL27
tan	RETREG3
tan	UBAC2
tan	MFSD5
tan	ALDH4A1
tan	SUPT5H
tan	IER5
tan	ITLN1
tan	CRAT
tan	SMDT1
tan	MRPL11
tan	THAP4
tan	CAPNS2
tan	RER1
tan	H2AW
tan	TSEN34
tan	ANAPC16
tan	MYC
tan	TP63
tan	NDUFAF8
tan	HSDL2
tan	GTPBP6
tan	GJB5
tan	PPP1R10
tan	NT5DC2
tan	KRT81
tan	VPS29
tan	RPIA
tan	ARAF
tan	TMEM120A
tan	TWSG1
tan	LAMA5
tan	TXNDC17
tan	NEU1
tan	ARPC5
tan	CD55
tan	CITED2
tan	GYS1
tan	LAMTOR5
tan	ABHD11
tan	SPRYD3
tan	POLE4
tan	PNPLA2
tan	MAP2K3
tan	ATP5MF
tan	IL4R
tan	PQBP1
tan	PLEKHM2
tan	FAM83A
tan	MICALL1
tan	RARG
tan	ETHE1
tan	NBDY
tan	YDJC
tan	SELL
tan	TNIP2
tan	TMPRSS4
tan	TECR
tan	RNF7
tan	FUCA2
tan	PGRMC2
tan	RAB20
tan	HK2
tan	PRR13
tan	CPTP
tan	GPR108
tan	ANP32A
tan	CYP24A1
tan	GSDMD
tan	SELENOK
tan	MCRS1
tan	REPIN1
tan	RPS6KA4
tan	STYXL1
tan	GUCD1
tan	HEXB
tan	B3GAT3
tan	TIMM17B
tan	ZBTB7B
tan	MEPCE
tan	IMP4
tan	RPL22L1
tan	CIAO1
tan	OXLD1
tan	PIGU
tan	ANAPC13
tan	CA9
tan	OSER1
tan	IGFBP2
tan	RPS19BP1
tan	LRP5
tan	PDCL3
tan	CWC15
tan	PLIN2
tan	ERO1A
tan	ACSL1
tan	FRMD8
tan	HES4
tan	ALDH3A1
tan	MAPK3
tan	PSENEN
tan	HOXB7
tan	PYM1
tan	COPS9
tan	PPARD
tan	TMEM9B
tan	PFKP
tan	CDC42EP4
tan	CLNS1A
tan	TSPAN3
tan	TUSC3
tan	NDUFB1
tan	DBN1
tan	ANXA10
tan	GALE
tan	PPP1R9B
tan	RRS1
tan	PEPD
tan	TMEM129
tan	MPDU1
tan	GOT1
tan	TRAFD1
tan	GSTM3
tan	TRABD
tan	NAXD
tan	PGAP6
tan	LSM10
tan	EHBP1L1
tan	DDX41
tan	ESD
tan	GPKOW
tan	CA12
tan	SLC9A1
tan	EPHB6
tan	NSFL1C
tan	PEX11B
tan	FAM234A
tan	MRPL39
tan	NR1H2
tan	CDC16
tan	CCS
tan	RHOT2
tan	SCNN1A
tan	SBNO2
tan	HTATIP2
tan	EGFR
tan	AK3
tan	ZNHIT1
tan	GPC3
tan	YIPF1
tan	JAG1
tan	VEGFA
tan	ECSIT
tan	TRAPPC3
tan	HERPUD1
tan	TMEM60
tan	TTLL12
tan	LSM3
tan	PCED1A
tan	THYN1
tan	ZMIZ2
tan	USP11
tan	RETREG2
tan	YIPF2
tan	PYCARD
tan	DNM2
tan	HIGD1A
tan	ADI1
tan	GTPBP2
tan	DAPK3
tan	TMEM165
tan	TUFT1
tan	NUDT2
tan	UCHL1
tan	WLS
tan	MED29
tan	INSIG1
tan	RNF149
tan	FHL2
tan	ARL2
tan	CNDP2
tan	GLB1
tan	CXXC1
tan	TMEM258
tan	LRRC42
tan	MTIF3
tan	PXDC1
tan	CTSE
tan	ILVBL
tan	PITX1
tan	MZT2B
tan	PIK3IP1
tan	C1orf122
tan	GNPDA1
tan	TBC1D2
tan	MCCC2
tan	LPCAT4
tan	DNAJB2
tan	INPPL1
tan	TRADD
tan	PTGS2
tan	ARFGAP1
tan	TNNT3
tan	THOC6
tan	FLYWCH2
tan	PDXK
tan	ELF4
tan	TCN1
tan	PSORS1C2
tan	BCL7B
tan	HS6ST1
tan	CTSA
tan	PGAP3
tan	PLXNB1
tan	ZC3H12A
tan	CTDNEP1
tan	PFDN6
tan	EMC3
tan	PLEKHF1
tan	MRPL40
tan	CHPF2
tan	NDUFA2
tan	FXYD4
tan	INAFM1
tan	PLAAT3
tan	MMP13
tan	PLOD3
tan	IL1A
tan	ISCU
tan	PAQR7
tan	PLPBP
tan	PIGR
tan	ATF5
tan	PTK7
tan	PRADC1
tan	DECR1
tan	PIR
tan	BTG3
tan	NAGA
tan	PPP1R7
tan	TDP2
tan	PTPRU
tan	TMEM126A
tan	UGDH
tan	CLCA4
tan	IP6K2
tan	ERF
tan	FBRS
tan	GLT8D1
tan	DKK1
tan	NMB
tan	NR4A1
tan	PFDN4
tan	PLCD3
tan	SPAG7
tan	UGCG
tan	TMEM179B
tan	KLHDC8B
tan	ESRRA
tan	IFI27L2
tan	SEPTIN8
tan	NDFIP2
tan	ZNF185
tan	PUM3
tan	SYF2
tan	TFPT
tan	STRN4
tan	DCAKD
tan	SLC35A2
tan	NCOA5
tan	HMOX2
tan	OAT
tan	CADM4
tan	PRKD2
tan	MISP
tan	ADAM10
tan	PDCD4
tan	RAB38
tan	CA2
tan	PCDH1
tan	MAP1LC3A
tan	TP53I3
tan	ST3GAL4
tan	FAM102A
tan	CAPZB
tan	BCKDK
tan	ENO2
tan	SLC25A38
tan	CCDC28A
tan	WNT7B
tan	CCNQ
tan	TSSC4
tan	RCC1L
tan	MRPL21
tan	COP1
tan	SLC40A1
tan	NDUFS2
tan	TESK1
tan	PGM1
tan	BAG1
tan	PPCS
tan	BRI3
tan	RBM38
tan	CDR2L
tan	SLC12A7
tan	OGFR
tan	FERMT1
tan	ISOC2
tan	SERTAD1
tan	ALG5
tan	DMKN
tan	ARPC1A
tan	SLIRP
tan	DUT
tan	PCK2
tan	HDHD3
tan	CARD11
tan	ARFGAP2
tan	TMEM205
tan	DEDD
tan	POGK
tan	DNAJC1
tan	ECI1
tan	EPHB4
tan	SIVA1
tan	PAK4
tan	PACS1
tan	ATP5ME
tan	CC2D1A
tan	YEATS4
tan	PTPN6
tan	NECAP2
tan	LIMK2
tan	TMEM141
tan	TPBG
tan	GSS
tan	POMGNT1
tan	DEDD2
tan	TSEN54
tan	DYNLT3
tan	BOK
tan	LRATD1
tan	PHLDA1
tan	AKAP17A
tan	MPC2
tan	ZNF282
tan	TOLLIP
tan	CDCP1
tan	PLK2
tan	SMAD3
tan	G6PC3
tan	LXN
tan	NXF1
tan	HBB
tan	NDUFS3
tan	TMUB2
tan	SMIM29
tan	FUNDC1
tan	SSBP1
tan	MOSPD3
tan	SCRN2
tan	PHF1
tan	STEAP3
tan	SNN
tan	TMEM184B
tan	XRCC1
tan	TRMT1
tan	ZCCHC17
tan	MYLIP
tan	PARP10
tan	SFXN4
tan	MAP1LC3B
tan	ACP2
tan	LRPAP1
tan	CISD3
tan	MMP28
tan	MMRN2
tan	LCMT1
tan	GSTA1
tan	MIIP
tan	ADAM8
tan	CRNN
tan	NAGLU
tan	FAM3C
tan	CCND3
tan	TMEM160
tan	SOX15
tan	BUD31
tan	NAPRT
tan	KLF4
tan	DMAC1
tan	CRTAC1
tan	QTRT1
tan	TLCD1
tan	HSD17B14
tan	NT5C
tan	KRCC1
tan	LZTS2
tan	SLC5A6
tan	RXRA
tan	NSMCE1
tan	WNT5A
tan	TRNP1
tan	SSBP4
tan	MID1IP1
tan	STX4
tan	BLOC1S2
tan	LGALS9
tan	TP53
tan	HPF1
tan	BLOC1S4
tan	ZNF524
tan	DEF6
tan	PLPP2
tan	ZNF706
tan	NMRAL1
tan	TMEM11
tan	BX255925.3
[truncated: 10,409 more rows]

## Sheet: Table S3
Published TCGA-BLCA Models
PMID	Author	Coef	symbol
PMC10850424	Chen.X.2024	0.06	SERPINB2
PMC10850424	Chen.X.2024	0.06	PRELP
PMC10850424	Chen.X.2024	0.02	FN1
PMC10850424	Chen.X.2024	0.01	CD109
PMC10850424	Chen.X.2024	-0.01	HOXB3
PMC10850424	Chen.X.2024	-0.02	SLC45A3
PMC10850424	Chen.X.2024	-0.03	CTSE
PMC10850424	Chen.X.2024	-0.03	SPOCD1
PMC10850424	Chen.X.2024	-0.05	SMAD6
PMC10850424	Chen.X.2024	-0.05	GOLGABA
PMC10850424	Chen.X.2024	-0.06	PTPRR
PMC10850424	Chen.X.2024	-0.08	OVGP1
PMC10850424	Chen.X.2024	-0.09	MST1R
PMC10850424	Chen.X.2024	-0.09	HNF1B
PMC10850424	Chen.X.2024	-0.1	ETV7
PMC10850424	Chen.X.2024	-0.18	ZNF6B3
PMC11302292	Hao.S.2024	0.18362	SCD
PMC11302292	Hao.S.2024	0.16029	DDR2
PMC11302292	Hao.S.2024	0.12655	MT1A
PMC11298345	Huang.X.2024	-0.753896	C6orf62
PMC11298345	Huang.X.2024	-0.169745	CXADR
PMC11298345	Huang.X.2024	0.434028	KDELR2
PMC11298345	Huang.X.2024	0.22033	SCD
PMC11298345	Huang.X.2024	-0.336428	SDC4
PMC11298345	Huang.X.2024	0.331132	SUMF2
PMC11298345	Huang.X.2024	0.238787	TM4SF1
PMC11298345	Huang.X.2024	-0.720232	UXT
PMC11298345	Huang.X.2024	-0.586406	WTAP
PMC11298345	Huang.X.2024	-0.579922	ZFC3H1
PMC10864973	Pan.G.2024	0.14	COL5A1
PMC10864973	Pan.G.2024	0.28	DIRAS3
PMC10864973	Pan.G.2024	-0.23	NKG7
PMC10864973	Pan.G.2024	0.3	POLR3G
PMC11371085	Safder.I.2024	-0.163872	CD74
PMC11371085	Safder.I.2024	-0.122205	AMIGO2
PMC11371085	Safder.I.2024	0.079144	IGF2
PMC11371085	Safder.I.2024	-0.126985	EVPL
PMC11371085	Safder.I.2024	0.136121	TM4SF1
PMC11371085	Safder.I.2024	-0.246343	MRFAP1L1
PMC11371085	Safder.I.2024	0.592153	P4HB
PMC11371085	Safder.I.2024	-0.410436	DDX39B
PMC11199696	Yan.Z.2024	0.001896	RGS2
PMC11199696	Yan.Z.2024	0.002757	ADAM19
PMC11199696	Yan.Z.2024	0.000217	FOSL1
PMC11199696	Yan.Z.2024	-0.00928	CD3D
PMC11199696	Yan.Z.2024	0.000514	COL5A1
PMC11199696	Yan.Z.2024	0.001341	SERPINF1
PMC11199696	Yan.Z.2024	0.001304	SERPINB3
PMC11199696	Yan.Z.2024	4.74e-06	KRT5
PMC11199696	Yan.Z.2024	0.0005	MMP3
PMC11199696	Yan.Z.2024	0.000975	VGLL1
PMC10703629	Chen.X.2023	-0.171	SRC
PMC10703629	Chen.X.2023	-0.303	CTLA4
PMC10703629	Chen.X.2023	-0.092	CTSE
PMC10703629	Chen.X.2023	0.29	LAMA2
PMC10703629	Chen.X.2023	0.12	ADAMTSL4
PMC10412633	Deng.H.2023	0.0711	RAB14
PMC10412633	Deng.H.2023	0.0121	FOS
PMC10412633	Deng.H.2023	0.0185	HSPB8
PMC10412633	Deng.H.2023	0.2439	P4HB
PMC10412633	Deng.H.2023	0.0376	RGS19
PMC10412633	Deng.H.2023	0.0407	MYC
PMC10412633	Deng.H.2023	0.1031	DIRAS3
PMC10412633	Deng.H.2023	-0.0324	ITGA3
PMC10412633	Deng.H.2023	0.0242	SPHK1
PMC10412633	Deng.H.2023	-0.0854	APOL1
PMC10412633	Deng.H.2023	-0.0937	IFNG
PMC10412633	Deng.H.2023	0.0557	EGFR
PMC10412633	Deng.H.2023	-0.0651	RAB17
PMC10412633	Deng.H.2023	-0.0036	RAB3B
PMC10412633	Deng.H.2023	-0.0052	RAB44
PMC10232821	Dong.Y.2023	0.2879	CALR
PMC10232821	Dong.Y.2023	-0.3257	CASP6
PMC10232821	Dong.Y.2023	0.0983	CCDC80
PMC10232821	Dong.Y.2023	0.148	CSPG4
PMC10232821	Dong.Y.2023	0.3173	FASN
PMC10232821	Dong.Y.2023	0.1698	HMGA1
PMC10232821	Dong.Y.2023	-0.0789	ITGA3
PMC10232821	Dong.Y.2023	0.1792	RAC3
PMC10232821	Dong.Y.2023	-0.4413	RAD9A
PMC10135411	Gao.W.2023	-0.13	AKAP7
PMC10135411	Gao.W.2023	0.03	ARHGAP29
PMC10135411	Gao.W.2023	0.07	EFEMP1
PMC10135411	Gao.W.2023	0.31	EPN2
PMC10135411	Gao.W.2023	0.16	LAMA2
PMC10135411	Gao.W.2023	-0.13	RPS6KA1
PMC10135411	Gao.W.2023	0.08	SLC1A6
PMC10135411	Gao.W.2023	-0.2	STIM2
PMC10135411	Gao.W.2023	-0.09	SULT1C2
PMC10135411	Gao.W.2023	0.02	TMEM109
PMC10135411	Gao.W.2023	-0.06	TRABD
PMC10135411	Gao.W.2023	-0.27	ZNRD1
PMC10068335	Huang.C.2023	-22.353	ACSM2A
PMC10068335	Huang.C.2023	0.031	ESD
PMC10068335	Huang.C.2023	0.035	GALK1
PMC10068335	Huang.C.2023	0.061	GLCE
PMC10068335	Huang.C.2023	0.015	HSPG2
PMC10068335	Huang.C.2023	0.056	HYAL3
PMC10068335	Huang.C.2023	-0.049	IDUA
PMC10068335	Huang.C.2023	-0.076	MAT2B
PMC10068335	Huang.C.2023	0.058	MECR
PMC10068335	Huang.C.2023	-0.094	NR1H4
PMC10068335	Huang.C.2023	0.029	NUP188
PMC10068335	Huang.C.2023	0.027	PPP2CB
PMC10068335	Huang.C.2023	0.022	TPST1
PMC10713409	Liu.G.2023	0.000826	COL5A2
PMC10713409	Liu.G.2023	0.001819	JAG1
PMC10713409	Liu.G.2023	0.001473	MSX1
PMC10713409	Liu.G.2023	0.000833	OLR1
PMC10713409	Liu.G.2023	0.000714	STC1
PMC10146030	Peng.C.2023	-0.4524	ARHGAP6
PMC10146030	Peng.C.2023	-0.4098	CCDC14
PMC10146030	Peng.C.2023	0.2938	DSTN
PMC10146030	Peng.C.2023	0.1925	EMP1
PMC10146030	Peng.C.2023	-0.7399	FANK1
PMC10146030	Peng.C.2023	0.4371	HOXC8
PMC10146030	Peng.C.2023	0.2748	MLLT11
PMC10146030	Peng.C.2023	0.264	P4HB
PMC10146030	Peng.C.2023	0.3328	PDGFD
PMC10146030	Peng.C.2023	-0.1955	PTGER4
PMC10146030	Peng.C.2023	0.243	RAC3
PMC37694141	Qin.Y.2023	0.4	EMP1
PMC37694141	Qin.Y.2023	0.11	MEST
PMC37694141	Qin.Y.2023	0.54	P4HB
PMC37694141	Qin.Y.2023	0.12	CDH6
PMC37694141	Qin.Y.2023	0.18	COX4I2
PMC37694141	Qin.Y.2023	-0.5	EGFL6
PMC37694141	Qin.Y.2023	0.15	CRIP2
PMC37694141	Qin.Y.2023	0.16	MAP1B
PMC10044739	Tan.Z.2023	0.0987618	PCOLCE2
PMC10044739	Tan.Z.2023	0.0463573	MAP1B
PMC10044739	Tan.Z.2023	0.0168633	ELN
PMC10725402	Yue.S.2023	0.3	POLE2
PMC10725402	Yue.S.2023	0.28	AHNAK
PMC10725402	Yue.S.2023	0.26	SHMT2
PMC10725402	Yue.S.2023	0.23	NR2F1
PMC10725402	Yue.S.2023	0.14	TFRC
PMC10725402	Yue.S.2023	-0.24	CAS1
PMC10725402	Yue.S.2023	-0.75	CHKB
PMC10683108	Zhou.G.2023	-0.473931	IP6K2
PMC10683108	Zhou.G.2023	-0.0588937	PLA2G2F
PMC9450692	Deng.D.2022	-0.113742	CASP9
PMC9450692	Deng.D.2022	-0.0219625	CHMP4C
PMC9450692	Deng.D.2022	-0.0555789	CASP8
PMC9433665	Song.T.2022	0.0516278	CYP1B1
PMC9433665	Song.T.2022	0.0694878	FADS1
PMC9433665	Song.T.2022	-0.284173	CPT1B
PMC9433665	Song.T.2022	0.102797	EPHX1
PMC9433665	Song.T.2022	-0.408701	ACSBG2
PMC9433665	Song.T.2022	0.177531	FASN
PMC9433665	Song.T.2022	0.228151	ACSL6
PMC9343957	Xie.R.2022	0.3032	PVR
PMC9343957	Xie.R.2022	0.1427	EMP1
PMC9343957	Xie.R.2022	-0.557	APOL6
PMC9343957	Xie.R.2022	-0.2868	SH2D2A
PMC9343957	Xie.R.2022	-0.2969	TTLL3
PMC9343957	Xie.R.2022	-0.1931	TSPAN8
PMC9343957	Xie.R.2022	-0.127	SP6
PMC9353774	Xu.C.2022	-1.5416	SLC26A8
PMC9353774	Xu.C.2022	-0.9195	CCDC62
PMC9353774	Xu.C.2022	0.3704	CYP19A1
PMC9353774	Xu.C.2022	0.3902	DNM3
PMC9353774	Xu.C.2022	-0.6255	SLC5A9
PMC9353774	Xu.C.2022	-0.4651	CLEC1B
PMC9353774	Xu.C.2022	-0.4201	CLEC2D
PMC9353774	Xu.C.2022	-0.5352	AGXT
PMC9353774	Xu.C.2022	0.6509	B3GALT2
PMC9280833	You.J.2022	-0.364568	GSDMB
PMC9280833	You.J.2022	-0.127534	CRTAC1
PMC9280833	You.J.2022	-0.13703	AIM2
PMC9280833	You.J.2022	0.281533	FOXO3
PMC7847675	Hu.J.2021	-1.25154	RP11-757O6.1
PMC7847675	Hu.J.2021	-0.713119	AJ271736.10
PMC7847675	Hu.J.2021	-0.862496	CTD-2542C24.2
PMC7847675	Hu.J.2021	-0.810966	RP11-120K24.3
PMC7847675	Hu.J.2021	-0.556393	IPO5P1
PMC7847675	Hu.J.2021	-1	GGT2
PMC7847675	Hu.J.2021	-0.340075	RP11-319F12.2
PMC7847675	Hu.J.2021	-0.304006	TSPAN8
PMC7847675	Hu.J.2021	-0.286304	LGALS4
PMC7847675	Hu.J.2021	-0.713119	TFAP2B
PMC7847675	Hu.J.2021	-0.321928	TRDC
PMC7847675	Hu.J.2021	0.137504	ALDH1A1
PMC7847675	Hu.J.2021	0.163499	CES1
PMC7847675	Hu.J.2021	0.321928	GNG4
PMC7847675	Hu.J.2021	0.333424	FLNC
PMC7847675	Hu.J.2021	0.321928	FCGR3B
PMC7847675	Hu.J.2021	0.400538	ECM1
PMC7847675	Hu.J.2021	0.443607	CNTN1
PMC7847675	Hu.J.2021	0.485427	IGF2BP3
PMC7847675	Hu.J.2021	0.536053	PCOLCE2
PMC7847675	Hu.J.2021	2.21101	RP11-553A21.3
PMC8017322	Kang.Y.2021	0.420423	NTSR1
PMC8017322	Kang.Y.2021	1.17068	PRRG3
PMC8017322	Kang.Y.2021	0.312816	CGA
PMC8017322	Kang.Y.2021	0.739744	UNC5C
PMC8017322	Kang.Y.2021	1.23849	LINC00922
PMC8017322	Kang.Y.2021	0.647213	SSX3
PMC8017322	Kang.Y.2021	0.634426	CHRND
PMC8017322	Kang.Y.2021	0.320531	MYBPH
PMC8017322	Kang.Y.2021	0.353109	ROS1
PMC8017322	Kang.Y.2021	0.59986	TNN
PMC8017322	Kang.Y.2021	0.163228	SPANXB1
PMC8017322	Kang.Y.2021	-0.370452	CASC22
PMC8017322	Kang.Y.2021	0.22917	C6orf15
PMC8718409	Liu.Z2.2021	0.035	MAP2K1
PMC8718409	Liu.Z2.2021	0.029	PPP2CB
PMC8718409	Liu.Z2.2021	0.022	LRRC32
PMC8718409	Liu.Z2.2021	-0.012	ID2
PMC8718409	Liu.Z2.2021	-0.06	FNTA
PMC8529162	Xie.Z.2021	-0.166	CXCL11
PMC8529162	Xie.Z.2021	0.006	INHBA
PMC8529162	Xie.Z.2021	0.166	LDLR
PMC8529162	Xie.Z.2021	0.069	MMP14
PMC8529162	Xie.Z.2021	0.115	MYC
PMC8529162	Xie.Z.2021	-0.09	PTGER4
PMC8529162	Xie.Z.2021	-0.15	RIPK2
PMC8529162	Xie.Z.2021	0.055	SGMS2
PMC8529162	Xie.Z.2021	0.029	SPHK1
PMC8529162	Xie.Z.2021	0.092	TNFAIP6
PMC8210672	Luo.C.2021	0.0966266	ALDH1L2
PMC8210672	Luo.C.2021	0.0355942	ANXA1
PMC8210672	Luo.C.2021	0.0168008	CERCAM
PMC8210672	Luo.C.2021	0.00665547	GNA12
PMC8210672	Luo.C.2021	0.00360781	PLOD1
PMC8210672	Luo.C.2021	-0.175525	GSDMB
PMID33459039	Shen.C.2021	0.0082	ANXA6
PMID33459039	Shen.C.2021	0.0161	AHNAK
PMID33459039	Shen.C.2021	0.0252	CACYBP
PMID33459039	Shen.C.2021	-0.0079	STAT1
PMID33459039	Shen.C.2021	0.0011	CALR
PMC8194149	Wang.Z.2021	-0.0589	ACAP1
PMC8194149	Wang.Z.2021	0.0515	ADAMTS9
PMC8194149	Wang.Z.2021	-0.0022	TAP1
PMC8194149	Wang.Z.2021	-0.001	IFIT3
PMC8194149	Wang.Z.2021	0.0184	FBN1
PMC8194149	Wang.Z.2021	0.0029	FSTL1
PMC8194149	Wang.Z.2021	2.46e-06	COL6A2
PMC8252967	Yan.X.2021	0.009	BOC
PMC8252967	Yan.X.2021	0.064	FGF7
PMC8252967	Yan.X.2021	0.178	MAP1A
PMC7360854	Na.L.2020	0.000325672	MMP9
PMC7360854	Na.L.2020	0.0294102	PDGFRA
PMC7360854	Na.L.2020	0.0130377	AHNAK
PMC7360854	Na.L.2020	-0.00717595	OAS1
PMC7360854	Na.L.2020	0.00516244	OLR1
PMC7360854	Na.L.2020	0.0235918	RAC3
PMC7360854	Na.L.2020	0.282607	IGF1
PMC7360854	Na.L.2020	0.0176456	PGF
PMC7360854	Na.L.2020	-0.0830437	SH3BP2
PMC7658175	Xing.Q.2020	-0.000824	TAP1
PMC7658175	Xing.Q.2020	0.00397	RBP7
PMC7658175	Xing.Q.2020	-3.1e-05	STAT1
PMC7658175	Xing.Q.2020	0.005626	PDGFRA
PMC7658175	Xing.Q.2020	0.004692	AHNAK
PMC7658175	Xing.Q.2020	0.00029	OLR1
PMC7658175	Xing.Q.2020	0.009473	RAC3
PMC7658175	Xing.Q.2020	0.001882	EDNRA
PMC7658175	Xing.Q.2020	0.078175	IGF1
PMC7658175	Xing.Q.2020	-0.009884	SH3BP2
PMC6933372	Cao.R.2019	0.0382	LAMA2
PMC6933372	Cao.R.2019	0.0726	GPC1
PMC6933372	Cao.R.2019	0.0717	ECM1
PMC6933372	Cao.R.2019	0.0386	FBN2
PMC6933372	Cao.R.2019	0.0685	LRP1
PMC6933372	Cao.R.2019	0.00903	PVR
PMC6933372	Cao.R.2019	-0.0475	FUCA1
PMC6036497	Chu.J.2018	0.012051	ZNF230
PMC6036497	Chu.J.2018	-0.124027	BCL2L14
PMC6036497	Chu.J.2018	-0.251894	AHNAK
PMC6036497	Chu.J.2018	0.264531	TMEM109
PMC6036497	Chu.J.2018	0.13354	APOL2
PMC6036497	Chu.J.2018	-0.193512	AGER
PMC6036497	Chu.J.2018	-0.209706	AOC2

## Sheet: Table S4
TCGA-BLCA
Sample	DSS.time	DSS	Risk score	Group
TCGA-E7-A8O8-01	13	0	24.1904	Low
TCGA-GC-A4ZW-01	15	0	36.4584	High
TCGA-E7-A5KE-01	17	0	20.5667	Low
TCGA-4Z-AA80-01	19	0	29.0639	High
TCGA-E7-A5KF-01	20	0	20.3025	Low
TCGA-YC-A9TC-01	20	1	88.5474	High
TCGA-E7-A7DU-01	28	0	9.56635	Low
TCGA-KQ-A41S-01	35	0	20.8896	Low
TCGA-E7-A7DV-01	37	0	41.1019	High
TCGA-H4-A2HO-01	46	0	15.6079	Low
TCGA-K4-A6FZ-01	55	0	39.6372	High
TCGA-CU-A5W6-01	56	0	46.3128	High
TCGA-S5-A6DX-01	56	1	70.5375	High
TCGA-XF-A8HH-01	57	1	48.106	High
TCGA-C4-A0F0-01	59	0	57.637	High
TCGA-C4-A0F7-01	62	1	74.0946	High
TCGA-GD-A3OP-01	64	0	20.9333	Low
TCGA-XF-A9T6-01	64	0	57.3291	High
TCGA-DK-A1A5-01	65	0	41.1238	High
TCGA-GD-A6C6-01	67	0	21.3762	Low
TCGA-E7-A4XJ-01	68	0	22.6982	Low
TCGA-XF-A9T3-01	68	0	24.4374	Low
TCGA-FD-A6TF-01	69	0	50.8997	High
TCGA-5N-A9KI-01	76	0	41.6964	High
TCGA-BL-A13J-01	81	1	68.3584	High
TCGA-FD-A62N-01	82	0	29.3677	High
TCGA-ZF-AA4N-01	88	1	74.9988	High
TCGA-C4-A0F1-01	89	0	47.5627	High
TCGA-XF-AAMT-01	90	1	54.3795	High
TCGA-UY-A8OC-01	92	1	49.629	High
TCGA-FD-A6TG-01	93	0	37.1565	High
TCGA-GD-A3OQ-01	95	0	34.7728	High
TCGA-XF-A9SJ-01	98	1	55.0212	High
TCGA-FT-A3EE-01	99	0	53.5807	High
TCGA-ZF-A9RE-01	106	1	61.9041	High
TCGA-FD-A43X-01	110	0	15.3451	Low
TCGA-UY-A9PF-01	117	0	21.3536	Low
TCGA-FD-A3B7-01	122	1	65.2204	High
TCGA-E7-A6MD-01	129	0	15.2934	Low
TCGA-FD-A6TH-01	131	1	69.3297	High
TCGA-BT-A3PH-01	142	1	65.6115	High
TCGA-GU-A767-01	144	1	47.5169	High
TCGA-DK-A3IK-01	146	0	17.4864	Low
TCGA-CU-A0YO-01	149	1	61.0759	High
TCGA-CU-A3QU-01	158	0	26.0533	High
TCGA-E7-A3Y1-01	163	0	11.0434	Low
TCGA-FD-A5BV-01	163	1	50.643	High
TCGA-FD-A3SO-01	168	1	75.5764	High
TCGA-ZF-AA5N-01	168	1	84.9232	High
TCGA-FD-A5BX-01	173	1	56.9946	High
TCGA-XF-A9SU-01	182	1	51.2506	High
TCGA-FD-A6TC-01	187	0	33.2839	High
TCGA-UY-A9PE-01	189	0	24.9834	Low
TCGA-FD-A62P-01	191	1	85.7591	High
TCGA-BT-A0S7-01	200	1	90.7802	High
TCGA-BL-A3JM-01	205	1	62.9402	High
TCGA-XF-AAMX-01	206	0	33.3306	High
TCGA-G2-AA3C-01	211	1	63.1862	High
TCGA-GU-AATQ-01	213	1	71.9125	High
TCGA-FD-A62O-01	216	0	16.0934	Low
TCGA-G2-A3IB-01	220	1	69.9641	High
TCGA-BL-A13I-01	223	1	75.2719	High
TCGA-GD-A76B-01	224	0	8.41911	Low
TCGA-GU-A762-01	232	1	40.4861	High
TCGA-XF-AAML-01	232	0	25.7224	High
TCGA-DK-A2I2-01	237	1	53.259	High
TCGA-DK-A3IM-01	248	1	65.7592	High
TCGA-DK-A3IN-01	250	0	39.907	High
TCGA-BT-A20X-01	251	1	65.6373	High
TCGA-FD-A5BY-01	251	0	23.5633	Low
TCGA-XF-AAMW-01	253	1	55.4818	High
TCGA-2F-A9KW-01	254	1	63.7163	High
TCGA-BT-A20W-01	254	0	22.4734	Low
TCGA-GV-A3QH-01	258	0	17.9446	Low
TCGA-ZF-AA56-01	259	1	56.6332	High
TCGA-GV-A40E-01	261	1	53.9594	High
TCGA-ZF-AA4U-01	262	1	55.3808	High
TCGA-FD-A3B5-01	272	1	61.3651	High
TCGA-FJ-A871-01	272	1	61.0909	High
TCGA-GC-A6I1-01	272	0	23.0555	Low
TCGA-C4-A0EZ-01	273	1	65.9553	High
TCGA-HQ-A5ND-01	274	1	57.3685	High
TCGA-K4-A5RH-01	276	0	15.544	Low
TCGA-K4-A4AC-01	278	1	47.5503	High
TCGA-YC-A8S6-01	293	0	14.42	Low
TCGA-DK-A3IV-01	294	1	31.6872	High
TCGA-FD-A6TI-01	294	0	51.0018	High
TCGA-BT-A3PK-01	303	1	56.8455	High
TCGA-4Z-AA86-01	311	1	61.6652	High
TCGA-DK-A3WX-01	321	1	57.7788	High
TCGA-FJ-A3ZE-01	324	1	58.9333	High
TCGA-GU-AATO-01	324	1	53.3446	High
TCGA-FD-A5BT-01	328	0	43.4678	High
TCGA-FD-A6TK-01	330	0	24.1747	Low
TCGA-GU-A42P-01	332	0	21.3013	Low
TCGA-CF-A47S-01	333	0	9.9035	Low
TCGA-FT-A61P-01	337	0	18.904	Low
TCGA-DK-AA75-01	340	1	31.6784	High
TCGA-GU-A42Q-01	344	0	43.549	High
TCGA-XF-AAMH-01	344	1	53.9938	High
TCGA-CF-A8HX-01	345	0	19.0318	Low
TCGA-CF-A8HY-01	345	0	44.9087	High
TCGA-K4-A5RI-01	356	1	65.6507	High
TCGA-K4-AAQO-01	359	0	25.1473	Low
TCGA-CF-A9FF-01	361	0	12.1016	Low
TCGA-XF-A9SW-01	362	1	68.5832	High
TCGA-2F-A9KP-01	364	1	51.991	High
TCGA-YF-AA3L-01	364	0	9.20155	Low
TCGA-CF-A5UA-01	365	0	9.2898	Low
TCGA-DK-AA76-01	366	0	18.0174	Low
TCGA-CF-A47W-01	368	0	10.8361	Low
TCGA-CF-A7I0-01	368	0	8.5735	Low
TCGA-CF-A3MG-01	369	0	20.7015	Low
TCGA-BT-A20O-01	370	1	68.6033	High
TCGA-CF-A3MI-01	370	0	10.7226	Low
TCGA-HQ-A5NE-01	370	1	58.4525	High
TCGA-PQ-A6FI-01	372	0	43.4932	High
TCGA-ZF-AA5P-01	372	0	25.2909	Low
TCGA-CF-A47Y-01	373	0	11.3312	Low
TCGA-FD-A6TE-01	376	0	17.9189	Low
TCGA-BL-A5ZZ-01	377	0	49.502	High
TCGA-CF-A47V-01	379	0	8.70588	Low
TCGA-CF-A1HS-01	382	0	38.5919	High
TCGA-CF-A3MF-01	383	0	21.6301	Low
TCGA-CF-A47X-01	384	0	11.7204	Low
TCGA-FD-A3B8-01	384	0	32.616	High
TCGA-CF-A47T-01	385	1	25.0935	Low
TCGA-FJ-A3Z9-01	385	0	14.738	Low
TCGA-FD-A6TD-01	386	0	30.3959	High
TCGA-XF-A9SV-01	388	1	42.4513	High
TCGA-CF-A1HR-01	389	0	25.4732	High
TCGA-FD-A3SS-01	391	1	53.3553	High
TCGA-E7-A85H-01	394	0	36.9421	High
TCGA-CF-A3MH-01	398	0	21.3205	Low
TCGA-CF-A9FM-01	398	0	16.345	Low
TCGA-CF-A5U8-01	399	0	8.51234	Low
TCGA-BT-A0YX-01	400	1	63.9226	High
TCGA-FD-A62S-01	406	1	52.5545	High
TCGA-MV-A51V-01	410	0	25.1039	Low
TCGA-CU-A72E-01	413	1	51.1356	High
TCGA-DK-A3IL-01	413	0	28.3674	High
TCGA-DK-AA6Q-01	413	1	66.7217	High
TCGA-DK-AA6W-01	415	1	50.6132	High
TCGA-DK-AA71-01	415	0	28.7828	High
TCGA-YF-AA3M-01	415	0	31.0656	High
TCGA-E7-A7PW-01	416	0	14.3111	Low
TCGA-GC-A6I3-01	423	0	10.0082	Low
TCGA-CF-A27C-01	425	0	8.9891	Low
TCGA-E7-A7XN-01	428	0	20.9793	Low
TCGA-GC-A3RD-01	428	0	14.2823	Low
TCGA-R3-A69X-01	433	0	30.4621	High
TCGA-GV-A3JV-01	434	1	27.7175	High
TCGA-E7-A97P-01	437	0	26.273	High
TCGA-BT-A20T-01	453	1	50.5424	High
TCGA-XF-A9SP-01	454	1	37.2476	High
TCGA-BT-A20U-01	455	0	39.4801	High
TCGA-FD-A43S-01	455	0	19.1298	Low
TCGA-DK-AA6P-01	457	0	13.654	Low
TCGA-4Z-AA84-01	460	0	49.5041	High
TCGA-CU-A0YR-01	460	1	63.7394	High
TCGA-E7-A8O7-01	466	0	4.20416	Low
TCGA-LC-A66R-01	466	0	34.9831	High
TCGA-DK-AA6X-01	467	0	13.1296	Low
TCGA-E5-A4TZ-01	467	1	53.7896	High
TCGA-XF-A8HG-01	467	1	27.6411	High
TCGA-K4-A6MB-01	469	0	30.3488	High
TCGA-FD-A43Y-01	474	0	37.8777	High
TCGA-LT-A5Z6-01	474	0	9.63625	Low
TCGA-DK-A1AG-01	475	0	23.9062	Low
TCGA-DK-A6B2-01	477	0	35.9636	High
TCGA-GU-A766-01	480	0	38.1605	High
TCGA-GC-A3OO-01	481	0	24.2139	Low
TCGA-GC-A3RC-01	484	0	25.0126	Low
TCGA-G2-A2EK-01	485	0	10.8887	Low
TCGA-XF-A9SK-01	486	1	49.3977	High
TCGA-DK-A1AE-01	491	0	50.7487	High
TCGA-BT-A2LB-01	492	0	14.8026	Low
TCGA-4Z-AA7M-01	495	0	30.3149	High
TCGA-K4-A83P-01	495	0	24.4588	Low
TCGA-XF-A9T4-01	495	1	57.7091	High
TCGA-S5-AA26-01	503	0	14.0751	Low
TCGA-PQ-A6FN-01	507	0	28.3806	High
TCGA-E7-A519-01	508	0	11.6001	Low
TCGA-4Z-AA7Q-01	510	0	33.7182	High
TCGA-FD-A3B4-01	510	1	43.984	High
TCGA-4Z-AA7O-01	512	0	8.36252	Low
TCGA-4Z-AA7R-01	522	1	37.5191	High
TCGA-BT-A2LA-01	522	0	38.8767	High
TCGA-FJ-A3ZF-01	524	0	11.0892	Low
TCGA-5N-A9KM-01	530	1	47.044	High
TCGA-DK-A1AF-01	536	0	18.2674	Low
TCGA-G2-A3VY-01	536	0	28.843	High
TCGA-DK-A3IQ-01	539	1	36.9944	High
TCGA-K4-A5RJ-01	539	0	29.179	High
TCGA-GC-A3WC-01	540	0	40.057	High
TCGA-UY-A9PD-01	542	0	27.9338	High
TCGA-XF-A8HI-01	544	1	30.9791	High
TCGA-DK-A2I1-01	546	0	15.0054	Low
TCGA-DK-A3X2-01	547	1	59.3561	High
TCGA-FD-A3SM-01	547	1	52.4147	High
TCGA-FD-A5C0-01	550	1	34.8403	High
TCGA-DK-A1A7-01	560	0	15.1689	Low
TCGA-CU-A3KJ-01	562	0	24.8859	Low
TCGA-CF-A9FL-01	565	1	27.704	High
TCGA-XF-AAN7-01	565	1	44.8779	High
TCGA-DK-AA6T-01	572	0	15.8701	Low
TCGA-FD-A6TB-01	572	0	20.9513	Low
TCGA-YC-A89H-01	573	0	23.6331	Low
TCGA-GU-A42R-01	577	1	29.4678	High
TCGA-DK-A1AA-01	578	0	19.5174	Low
TCGA-DK-AA6U-01	578	0	12.8633	Low
TCGA-BT-A20J-01	579	1	38.3667	High
TCGA-GV-A40G-01	580	0	9.58591	Low
TCGA-GV-A3JX-01	581	0	21.4528	Low
TCGA-GC-A3RB-01	582	0	48.1702	High
TCGA-FD-A5BU-01	588	0	55.2226	High
TCGA-H4-A2HQ-01	590	0	26.8612	High
TCGA-BT-A20Q-01	593	1	43.031	High
TCGA-ZF-AA4T-01	599	1	32.4365	High
TCGA-FD-A3SR-01	602	1	44.6361	High
TCGA-GV-A3JZ-01	603	0	20.4254	Low
TCGA-GU-A764-01	610	0	30.3063	High
TCGA-G2-A3IE-01	612	1	21.6189	Low
TCGA-ZF-A9RN-01	615	1	50.9066	High
TCGA-GV-A3QF-01	617	0	26.3719	High
TCGA-DK-AA77-01	618	0	26.5184	High
TCGA-BT-A2LD-01	623	1	64.4396	High
TCGA-GC-A3I6-01	630	1	33.7054	High
TCGA-DK-A3WW-01	633	0	11.7274	Low
TCGA-FD-A43U-01	636	0	11.3157	Low
TCGA-GD-A3OS-01	638	0	27.7921	High
TCGA-XF-A9SY-01	640	0	24.913	Low
TCGA-LT-A8JT-01	641	0	11.3953	Low
TCGA-ZF-A9R2-01	642	0	21.9908	Low
TCGA-K4-A3WV-01	646	0	27.9387	High
TCGA-DK-A3IT-01	648	0	31.8093	High
TCGA-GV-A3JW-01	649	0	16.7615	Low
TCGA-GC-A3BM-01	651	1	34.896	High
TCGA-DK-A1A3-01	665	1	52.5889	High
TCGA-ZF-A9R7-01	665	0	10.4132	Low
TCGA-E7-A4IJ-01	674	1	26.517	High
TCGA-ZF-A9R0-01	680	1	21.4749	Low
TCGA-FD-A3N5-01	685	1	46.5593	High
TCGA-UY-A78M-01	690	1	53.916	High
TCGA-GV-A6ZA-01	691	0	11.2188	Low
TCGA-G2-A2EC-01	696	1	30.0871	High
TCGA-FD-A43N-01	699	0	18.2297	Low
TCGA-C4-A0F6-01	700	0	11.5541	Low
TCGA-DK-A3IU-01	706	1	58.2486	High
TCGA-FD-A3SL-01	712	1	35.9385	High
TCGA-XF-A9SX-01	719	1	24.5187	Low
TCGA-E7-A6ME-01	731	0	33.7407	High
TCGA-2F-A9KO-01	734	1	32.7629	High
TCGA-FD-A3SJ-01	739	1	31.7556	High
TCGA-E7-A6MF-01	750	0	20.8431	Low
TCGA-GC-A3YS-01	758	0	36.2075	High
TCGA-K4-A3WS-01	761	0	18.4849	Low
TCGA-ZF-A9R1-01	773	0	10.9175	Low
TCGA-E7-A541-01	778	0	15.747	Low
TCGA-FD-A3SP-01	783	0	34.4571	High
TCGA-BT-A3PJ-01	789	0	29.8909	High
TCGA-BT-A20N-01	795	1	54.8512	High
TCGA-E7-A678-01	798	0	8.01089	Low
TCGA-XF-A9T0-01	799	0	16.773	Low
TCGA-GD-A2C5-01	812	0	13.1741	Low
TCGA-FD-A5BR-01	813	0	17.378	Low
TCGA-G2-A2EL-01	819	1	51.8507	High
TCGA-E7-A677-01	820	0	19.0763	Low
TCGA-XF-AAN4-01	823	0	13.2043	Low
TCGA-FD-A43P-01	832	0	18.6404	Low
TCGA-FD-A5BZ-01	835	1	36.9224	High
TCGA-4Z-AA7W-01	840	0	16.191	Low
TCGA-K4-A54R-01	842	0	15.0269	Low
TCGA-FD-A3N6-01	851	0	36.1806	High
TCGA-XF-A9SZ-01	859	1	63.8191	High
TCGA-BT-A42F-01	864	0	22.6496	Low
TCGA-ZF-A9R9-01	864	1	21.3444	Low
TCGA-BT-A42C-01	873	0	24.2022	Low
TCGA-FD-A3SN-01	887	0	33.1597	High
TCGA-G2-AA3F-01	893	0	17.2436	Low
TCGA-ZF-AA5H-01	897	0	18.5902	Low
TCGA-UY-A9PB-01	899	0	10.762	Low
TCGA-E7-A3X6-01	904	1	34.7926	High
TCGA-CU-A3YL-01	906	0	11.1002	Low
TCGA-ZF-A9R4-01	921	0	12.9388	Low
TCGA-XF-AAN1-01	941	1	35.7674	High
TCGA-FJ-A3Z7-01	945	0	15.6118	Low
TCGA-ZF-A9R3-01	949	1	29.6754	High
TCGA-FD-A3B3-01	974	0	20.0519	Low
TCGA-GU-A763-01	997	0	17.5401	Low
TCGA-GU-AATP-01	1003	0	10.1384	Low
TCGA-G2-A2ES-01	1004	1	41.4449	High
TCGA-FD-A3B6-01	1005	0	22.9734	Low
TCGA-SY-A9G0-01	1008	0	16.578	Low
TCGA-4Z-AA89-01	1029	0	6.84038	Low
TCGA-ZF-AA4R-01	1036	1	26.9761	High
TCGA-XF-A9SM-01	1048	0	25.6245	High
TCGA-4Z-AA7S-01	1064	0	7.46737	Low
TCGA-UY-A9PA-01	1072	0	15.6038	Low
TCGA-ZF-A9R5-01	1090	0	11.5117	Low
TCGA-KQ-A41P-01	1094	0	10.6458	Low
TCGA-BT-A42E-01	1108	0	13.1323	Low
TCGA-GV-A3QI-01	1110	0	36.2232	High
TCGA-DK-A6B6-01	1115	0	5.33535	Low
TCGA-UY-A78L-01	1127	0	36.5532	High
TCGA-DK-AA6L-01	1163	1	32.6166	High
TCGA-HQ-A2OE-01	1174	0	28.5569	High
TCGA-E5-A4U1-01	1181	0	9.20043	Low
TCGA-SY-A9G5-01	1186	0	20.6669	Low
TCGA-BL-A0C8-01	1219	0	15.9397	Low
TCGA-4Z-AA81-01	1270	0	24.7692	Low
TCGA-E5-A2PC-01	1326	0	39.2121	High
TCGA-XF-AAMZ-01	1348	1	30.8347	High
TCGA-KQ-A41R-01	1350	0	8.56646	Low
TCGA-4Z-AA7N-01	1367	0	10.5085	Low
TCGA-XF-A8HB-01	1370	0	11.2591	Low
TCGA-DK-A2HX-01	1420	0	16.7322	Low
TCGA-FD-A3SQ-01	1423	1	26.6615	High
TCGA-KQ-A41Q-01	1429	0	9.61087	Low
TCGA-4Z-AA87-01	1454	0	16.9804	Low
TCGA-ZF-A9RM-01	1455	0	12.1587	Low
TCGA-G2-A2EJ-01	1460	0	17.63	Low
TCGA-4Z-AA7Y-01	1522	0	27.4981	High
TCGA-DK-A3IS-01	1529	0	10.6879	Low
TCGA-KQ-A41O-01	1538	0	7.54331	Low
TCGA-DK-A6B5-01	1542	0	34.1785	High
TCGA-4Z-AA82-01	1556	1	33.0236	High
TCGA-UY-A9PH-01	1561	0	11.803	Low
TCGA-DK-AA6M-01	1582	0	13.9351	Low
TCGA-KQ-A41N-01	1604	0	6.95119	Low
TCGA-FD-A5BS-01	1639	0	12.5803	Low
TCGA-ZF-AA58-01	1649	0	16.1821	Low
TCGA-XF-AAMJ-01	1670	0	21.6177	Low
TCGA-DK-AA74-01	1708	0	26.1097	High
TCGA-ZF-AA51-01	1714	0	8.67703	Low
TCGA-XF-AAN0-01	1718	1	14.2449	Low
TCGA-ZF-AA53-01	1761	0	24.4969	Low
TCGA-FD-A5C1-01	1792	0	26.4885	High
TCGA-G2-A2EO-01	1804	0	16.1569	Low
TCGA-ZF-AA4V-01	1806	0	26.0605	High
TCGA-ZF-AA4W-01	1830	0	24.2447	Low
TCGA-FD-A3NA-01	1845	0	22.4238	Low
TCGA-XF-AAN2-01	1869	0	18.8564	Low
TCGA-G2-A2EF-01	1884	0	16.5485	Low
TCGA-FD-A6TA-01	1912	0	9.36537	Low
TCGA-HQ-A2OF-01	1947	0	30.8478	High
TCGA-ZF-A9RF-01	1949	0	13.8106	Low
TCGA-DK-A6AV-01	1952	0	14.9068	Low
TCGA-XF-A9SH-01	1971	1	23.915	Low
TCGA-G2-AA3B-01	2008	0	6.81423	Low
TCGA-DK-A3X1-01	2009	0	12.6248	Low
TCGA-DK-A1A6-01	2020	0	30.0826	High
TCGA-XF-A9SL-01	2020	0	13.8825	Low
TCGA-4Z-AA83-01	2024	0	20.5278	Low
TCGA-XF-A9T5-01	2027	0	18.7464	Low
TCGA-ZF-AA4X-01	2044	0	11.7146	Low
TCGA-DK-A6B1-01	2049	0	18.2537	Low
TCGA-UY-A8OB-01	2109	0	23.9413	Low
TCGA-G2-AA3D-01	2139	0	10.9585	Low
TCGA-XF-AAMQ-01	2177	0	14.5293	Low
TCGA-XF-AAN5-01	2293	0	20.5891	Low
TCGA-UY-A78O-01	2312	0	11.8373	Low
TCGA-DK-A6B0-01	2330	0	7.19552	Low
TCGA-UY-A78P-01	2380	0	21.457	Low
TCGA-XF-A9SI-01	2423	0	14.4915	Low
TCGA-XF-AAN3-01	2625	0	31.1509	High
TCGA-UY-A78N-01	2641	1	18.2773	Low
TCGA-DK-A2I6-01	2656	0	21.7019	Low
TCGA-ZF-A9RL-01	2703	0	8.83303	Low
TCGA-XF-AAMR-01	2790	0	21.9708	Low
TCGA-XF-AAME-01	2828	1	35.592	High
TCGA-ZF-A9RC-01	2868	0	12.9931	Low
TCGA-2F-A9KQ-01	2886	0	24.6165	Low
TCGA-XF-A8HF-01	2954	0	15.9053	Low
TCGA-XF-A8HD-01	2964	0	16.2113	Low
TCGA-XF-AAMY-01	3011	0	11.2874	Low
TCGA-2F-A9KR-01	3183	1	27.0178	High
TCGA-2F-A9KT-01	3314	0	23.8611	Low
TCGA-XF-AAMG-01	3364	0	16.2256	Low
TCGA-DK-A1AD-01	3420	0	14.0019	Low
TCGA-UY-A8OD-01	3432	0	7.01372	Low
TCGA-XF-A8HE-01	3817	0	25.366	Low
TCGA-DK-A1AC-01	3981	0	18.5399	Low
TCGA-DK-A2I4-01	4343	0	9.15786	Low
TCGA-DK-A3WY-01	4967	0	20.8258	Low
TCGA-DK-AA6R-01	5041	0	29.6472	High
TCGA-DK-AA6S-01	5050	0	12.4216	Low

## Sheet: Table S5
GSE13507
Sample	DSS.time	DSS	Risk score	Group
GSM340605	552.569	0	74.7166	Low
GSM340606	4166.07	0	74.7527	Low
GSM340607	4147.82	0	75.5694	High
GSM340608	818.208	0	74.6379	Low
GSM340609	2648.28	0	75.3505	High
GSM340610	465.375	0	75.373	High
GSM340611	563.722	1	75.9441	High
GSM340612	3952.14	0	75.2317	Low
GSM340613	382.236	1	75.5835	High
GSM340614	3922.74	0	75.2233	Low
GSM340615	3803.1	0	75.3334	Low
GSM340616	3810.19	0	75.3109	Low
GSM340617	3972.42	0	75.3334	Low
GSM340618	31.4306	1	75.5509	High
GSM340619	3944.03	0	75.3334	Low
GSM340620	506.944	1	75.2233	Low
GSM340621	3882.18	0	75.0308	Low
GSM340622	3787.89	0	75.7181	High
GSM340623	95.3056	1	75.5919	High
GSM340624	2005.47	0	75.2345	Low
GSM340625	98.3472	0	74.7792	Low
GSM340626	3668.25	0	75.2092	Low
GSM340627	689.444	0	75.3334	Low
GSM340628	3665.21	0	75.2317	Low
GSM340629	1534.01	0	75.1353	Low
GSM340630	2016.62	1	75.5694	High
GSM340631	3655.07	0	75.2008	Low
GSM340632	3668.25	0	75.5841	High
GSM340633	443.069	1	75.7181	High
GSM340634	3523.26	0	75.9441	High
GSM340635	3242.42	0	75.2092	Low
GSM340636	3686.5	0	75.3334	Low
GSM340637	2980.83	0	75.2092	Low
GSM340638	2038.93	1	75.2317	Low
GSM340639	3033.56	0	75.3505	High
GSM340640	1529.96	0	75.5919	High
GSM340641	2987.93	0	75.7181	High
GSM340642	3225.18	0	75.3505	High
GSM340643	2898.71	0	74.6114	Low
GSM340644	2446.51	0	74.8895	Low
GSM340645	1085.88	0	75.7181	High
GSM340646	1574.57	0	75.6956	High
GSM340647	2823.68	0	75.2345	Low
GSM340648	2759.81	0	75.5694	High
GSM340649	2751.69	0	75.3109	Low
GSM340650	2617.86	0	75.2497	Low
GSM340651	4105.24	0	75.6956	High
GSM340652	2005.47	0	75.2317	Low
GSM340653	785.764	1	75.7181	High
GSM340654	312.278	1	75.5445	High
GSM340655	2598.6	0	75.2317	Low
GSM340656	96.3194	0	75.373	High
GSM340657	2543.85	0	75.2317	Low
GSM340658	2543.85	0	75.2317	Low
GSM340659	2157.56	0	75.5919	High
GSM340660	2483.01	0	75.3024	Low
GSM340661	2439.42	0	75.395	High
GSM340662	2397.85	0	75.1353	Low
GSM340663	2394.81	0	75.9292	High
GSM340664	2151.47	0	75.5919	High
GSM340665	264.625	1	75.7097	High
GSM340666	2291.39	0	75.7181	High
GSM340667	2302.54	0	74.8895	Low
GSM340668	2285.31	0	74.7005	Low
GSM340669	2285.31	0	75.5919	High
GSM340670	2255.9	0	75.2092	Low
GSM340671	493.764	0	75.2958	Low
GSM340672	459.292	1	75.3355	High
GSM340673	341.681	1	75.373	High
GSM340674	2111.93	0	75.2317	Low
GSM340675	761.431	0	75.3827	High
GSM340676	2039.94	0	75.2317	Low
GSM340677	1984.18	0	75.1947	Low
GSM340678	363.986	1	75.7181	High
GSM340679	1885.83	0	75.5919	High
GSM340680	1865.56	0	75.3505	High
GSM340681	1852.38	0	75.6956	High
GSM340682	1831.08	0	75.7209	High
GSM340683	1812.83	0	75.3827	High
GSM340684	316.333	1	75.5694	High
GSM340685	1820.94	0	75.1716	Low
GSM340686	1794.58	0	75.6731	High
GSM340687	1786.47	0	75.2317	Low
GSM340688	1404.24	0	75.6956	High
GSM340689	1777.35	0	75.5919	High
GSM340690	1766.19	0	75.2958	Low
GSM340691	1753.01	0	75.2733	Low
GSM340692	1104.12	0	74.9911	Low
GSM340693	1717.53	0	75.2317	Low
GSM340694	1688.12	0	75.2345	Low
GSM340695	1611.07	0	75.2092	Low
GSM340696	349.792	1	75.7181	High
GSM340697	543.444	0	75.3334	Low
GSM340698	867.889	0	75.7181	High
GSM340699	536.347	1	75.3334	Low
GSM340700	468.417	1	75.7181	High
GSM340701	1473.18	0	75.2317	Low
GSM340702	136.875	1	75.7181	High
GSM340703	1444.79	0	75.2317	Low
GSM340704	159.181	1	75.2317	Low
GSM340705	1387	0	75.3334	Low
GSM340706	1372.81	0	75.5919	High
GSM340707	1323.12	0	74.9041	Low
GSM340708	1341.38	0	75.7181	High
GSM340709	180.472	0	75.7181	High
GSM340710	959.139	0	75.2317	Low
GSM340711	1271.42	0	75.7256	High
GSM340712	197.708	1	75.5919	High
GSM340713	1249.11	0	75.5919	High
GSM340714	1209.57	0	74.998	Low
GSM340715	1185.24	0	75.373	High
GSM340716	972.319	0	74.797	Low
GSM340717	1134.54	0	75.1353	Low
GSM340718	1120.35	0	75.3334	Low
GSM340719	1112.24	0	75.3109	Low
GSM340720	854.708	0	75.5835	High
GSM340721	119.639	1	75.7181	High
GSM340722	715.806	0	75.5919	High
GSM340723	459.292	1	75.7181	High
GSM340724	1060.53	0	75.2317	Low
GSM340725	1041.26	0	75.7181	High
GSM340726	1025.04	0	74.6556	Low
GSM340727	336.611	1	75.373	High
GSM340728	175.403	1	75.7653	High
GSM340729	1005.78	0	75.373	High
GSM340730	999.694	0	75.2092	Low
GSM340731	280.847	0	75.624	High
GSM340732	215.958	1	75.5919	High
GSM340733	521.139	0	75.3334	Low
GSM340734	716.819	0	75.373	High
GSM340735	933.792	0	75.3334	Low
GSM340736	915.542	0	75.373	High
GSM340737	904.389	0	75.3334	Low
GSM340738	469.431	0	75.3334	Low
GSM340739	893.236	0	75.2317	Low
GSM340740	537.361	0	75.2092	Low
GSM340741	865.861	0	75.0768	Low
GSM340742	726.958	0	75.2958	Low
GSM340743	716.819	0	75.3334	Low
GSM340744	423.806	0	75.3334	Low
GSM340745	64.8889	1	75.373	High
GSM340746	677.278	0	75.2317	Low
GSM340747	208.861	0	75.2317	Low
GSM340748	633.681	0	75.5919	High
GSM340749	658.014	0	75.3109	Low
GSM340750	650.917	0	75.2317	Low
GSM340751	1760.11	0	75.5919	High
GSM340752	645.847	0	75.7181	High
GSM340753	645.847	0	74.8895	Low
GSM340754	622.528	0	75.5919	High
GSM340755	620.5	0	75.373	High
GSM340756	577.917	0	75.373	High
GSM340757	2412.04	0	75.6956	High
GSM340758	470.444	1	75.5919	High
GSM340759	804.014	1	75.2317	Low
GSM340760	403.528	1	75.3334	Low
GSM340761	194.667	1	75.2317	Low
GSM340762	324.444	1	75.3109	Low
GSM340763	551.556	0	75.4428	High
GSM340764	467.403	0	75.2345	Low
GSM340765	358.917	0	75.6731	High
GSM340766	330.528	0	75.5445	High
GSM340767	305.181	0	75.3249	Low
GSM340768	204.806	0	75.7181	High
GSM340769	161.208	0	75.7829	High

## Sheet: Table S6
GSE32894
Sample	DSS.time	DSS	Risk score	Group
GSM814052	3355	0	68.2364	High
GSM814055	468	0	68.9248	High
GSM814056	1105.95	1	68.4292	High
GSM814057	3175	0	66.5976	Low
GSM814058	1944	0	68.7357	High
GSM814059	1674	0	69.3775	High
GSM814060	164	1	67.6722	Low
GSM814061	390	0	67.7243	Low
GSM814062	200	0	69.7652	High
GSM814064	2311	0	73.7011	High
GSM814065	3157	0	66.4728	Low
GSM814066	2015	0	66.7741	Low
GSM814068	2932	0	69.1922	High
GSM814069	2252	0	65.8358	Low
GSM814070	778	0	72.9793	High
GSM814071	2035	0	66.5655	Low
GSM814072	33	0	70.6791	High
GSM814074	1916	0	66.6419	Low
GSM814075	601	0	68.348	High
GSM814076	545	1	69.4893	High
GSM814077	2992	0	67.0824	Low
GSM814083	846	0	69.4325	High
GSM814084	2029	0	66.2717	Low
GSM814085	2972	0	68.7885	High
GSM814086	2082	0	67.1687	Low
GSM814087	2492	1	66.6026	Low
GSM814089	2983	0	67.9722	High
GSM814090	2386	0	68.7824	High
GSM814091	1087	0	66.483	Low
GSM814092	807	1	68.3119	High
GSM814094	897	1	70.004	High
GSM814095	2598	0	65.524	Low
GSM814096	855	0	65.6326	Low
GSM814098	2247	0	66.1357	Low
GSM814100	2695	0	67.1179	Low
GSM814102	2196	0	68.9729	High
GSM814103	1354	0	66.3503	Low
GSM814106	1309	0	69.1974	High
GSM814107	2516	0	68.1666	High
GSM814108	642	0	67.5434	Low
GSM814109	2114	0	66.7667	Low
GSM814110	1653	0	67.324	Low
GSM814112	2583	0	69.3633	High
GSM814114	832	0	69.4325	High
GSM814117	1152	0	69.4617	High
GSM814118	1652	0	66.9782	Low
GSM814119	2681	0	68.6132	High
GSM814121	2592	0	68.3303	High
GSM814122	2520	0	67.115	Low
GSM814123	2415	0	67.5409	Low
GSM814126	2629	0	70.1622	High
GSM814129	399	0	65.6895	Low
GSM814131	2556	0	68.2056	High
GSM814132	2332	0	69.5136	High
GSM814133	1501	0	66.6301	Low
GSM814134	1094	0	65.8419	Low
GSM814135	2207	0	67.3628	Low
GSM814136	378	0	66.9332	Low
GSM814138	188	1	68.792	High
GSM814139	1539	0	66.3995	Low
GSM814140	1830	1	69.348	High
GSM814142	229	1	68.6134	High
GSM814144	2066	0	67.3581	Low
GSM814149	307	0	68.7709	High
GSM814150	1204	0	66.2859	Low
GSM814153	1379	0	67.6704	Low
GSM814155	2184	0	69.1042	High
GSM814156	2392	0	68.2529	High
GSM814159	1495	0	71.8759	High
GSM814160	2162	0	67.6948	Low
GSM814162	2114	0	66.8582	Low
GSM814163	1694	0	68.9842	High
GSM814164	2119	0	67.739	Low
GSM814165	2066	0	68.7798	High
GSM814166	2268	0	68.6523	High
GSM814167	1311	0	66.2808	Low
GSM814168	2261	0	68.594	High
GSM814169	1114	0	69.7788	High
GSM814170	2253	0	66.95	Low
GSM814171	2151	0	67.3845	Low
GSM814172	627	1	67.0676	Low
GSM814173	912	0	67.6248	Low
GSM814174	447	0	66.6503	Low
GSM814175	1022	0	65.1999	Low
GSM814176	2127	0	69.9541	High
GSM814177	6.08333	0	66.8265	Low
GSM814179	538	1	71.3587	High
GSM814180	426	0	68.2603	High
GSM814181	19	0	69.8763	High
GSM814182	209	1	68.9012	High
GSM814184	1917	0	69.7316	High
GSM814185	938	0	67.6817	Low
GSM814186	1504	0	67.2699	Low
GSM814189	1751	0	69.9878	High
GSM814190	1720	0	68.84	High
GSM814191	1966	0	66.7806	Low
GSM814192	1959	0	66.119	Low
GSM814193	1765	0	69.0681	High
GSM814194	1655	0	66.9521	Low
GSM814195	1765	0	65.9313	Low
GSM814196	1542	0	67.9156	High
GSM814197	1105	0	69.5959	High
GSM814198	1637	0	69.6356	High
GSM814199	886	0	69.4693	High
GSM814200	417	0	66.2392	Low
GSM814201	1857	0	66.376	Low
GSM814202	194	1	70.3178	High
GSM814203	1987	0	66.7837	Low
GSM814204	736	1	69.1555	High
GSM814205	1943	0	65.9462	Low
GSM814208	1946	0	66.0561	Low
GSM814210	1877	0	67.5586	Low
GSM814211	869	0	69.538	High
GSM814212	1902	0	68.1039	High
GSM814213	617	0	66.0462	Low
GSM814215	1724	0	66.6979	Low
GSM814217	1813	0	66.9695	Low
GSM814218	1058	1	70.7133	High
GSM814221	98	0	67.3809	Low
GSM814222	1190	0	70.0218	High
GSM814224	1517	0	66.3492	Low
GSM814225	408	1	69.1537	High
GSM814226	644	0	67.4662	Low
GSM814228	1653	0	68.883	High
GSM814229	1752	0	66.9256	Low
GSM814230	1547	0	73.1864	High
GSM814231	1436	0	66.1357	Low
GSM814233	84	0	70.505	High
GSM814234	1674	0	66.333	Low
GSM814237	1555	0	71.5125	High
GSM814238	112	1	70.0237	High
GSM814240	1710	0	69.9322	High
GSM814241	197	1	66.3892	Low
GSM814245	1511	0	72.2498	High
GSM814246	1634	0	72.7697	High
GSM814247	1422	0	68.1326	High
GSM814248	1249	0	73.6825	High
GSM814249	1261	0	67.1633	Low
GSM814250	478	0	65.2446	Low
GSM814251	1238	0	71.1757	High
GSM814252	1127	0	68.4852	High
GSM814253	1149	0	67.7326	Low
GSM814254	1001	0	68.9354	High
GSM814255	1449	0	68.7843	High
GSM814256	1377	0	67.8226	High
GSM814260	1432	0	66.8369	Low
GSM814261	1281	0	67.8292	High
GSM814263	822	0	67.9604	High
GSM814264	1361	0	66.6832	Low
GSM814265	1321	0	72.1911	High
GSM814266	1255	0	66.1992	Low
GSM814267	1340	0	69.5963	High
GSM814269	474	1	68.6234	High
GSM814271	1242	0	68.275	High
GSM814272	795	0	67.8051	Low
GSM814273	983	0	66.1164	Low
GSM814274	1214	0	68.6319	High
GSM814275	1162	0	67.7581	Low
GSM814276	1234	0	66.0578	Low
GSM814278	1056	0	69.7429	High
GSM814280	1076	0	69.8498	High
GSM814281	770	0	67.6941	Low
GSM814282	959	0	68.2949	High
GSM814284	660	0	68.1479	High
GSM814285	1000	0	66.2583	Low
GSM814286	1036	0	66.6357	Low
GSM814287	1025	0	70.0573	High
GSM814288	753	0	67.84	High
GSM814289	250	1	66.5074	Low
GSM814290	361	0	69.1733	High
GSM814291	555	1	67.0447	Low
GSM814292	1015	0	68.6176	High
GSM814293	833	0	70.2068	High
GSM814295	1036	0	72.9494	High
GSM814296	49	0	67.7355	Low
GSM814297	953	0	66.9061	Low
GSM814298	924	0	69.9844	High
GSM814299	221	0	67.8113	High
GSM814300	299	1	70.99	High
GSM814301	1014	0	67.6358	Low
GSM814302	510	0	68.2311	High
GSM814303	937	0	69.3601	High
GSM814304	800	0	66.4527	Low
GSM814305	910	0	67.1316	Low
GSM814306	897	0	67.523	Low
GSM814307	805	0	71.8508	High
GSM814308	853	0	68.2273	High
GSM814309	811	0	66.2623	Low
GSM814312	774	0	65.8989	Low
GSM814313	656	0	66.4614	Low
GSM814316	724	0	69.5989	High
GSM814317	639	0	68.907	High
GSM814318	721	0	66.709	Low
GSM814321	724	0	69.1907	High
GSM814322	459	1	69.3974	High
GSM814323	621	0	67.2231	Low
GSM814324	625	0	65.8019	Low
GSM814325	408	1	70.0565	High
GSM814326	415	0	66.6659	Low
GSM814328	605	0	68.5392	High
GSM814329	509	0	66.2112	Low
GSM814330	592	0	67.5008	Low
GSM814331	538	0	66.5051	Low
GSM814333	538	0	66.4971	Low
GSM814334	540	0	66.641	Low
GSM814336	494	0	65.5881	Low
GSM814337	525	0	66.3919	Low
GSM814338	394	0	66.8028	Low
GSM814340	404	0	70.3926	High
GSM814342	261	0	66.5337	Low
GSM814343	357	0	66.7491	Low
GSM814345	200	0	65.2853	Low
GSM814347	303	0	70.5353	High
GSM814348	279	0	69.3903	High
GSM814349	15.2083	0	66.6153	Low
GSM814350	297	0	68.6758	High
GSM814351	170	0	65.9501	Low
GSM814352	203	0	66.501	Low
GSM814353	333	1	69.0123	High
GSM814354	519	0	67.362	Low
GSM814355	206	0	66.0012	Low
GSM814356	498	0	69.6254	High
GSM814357	593	0	65.7329	Low
GSM814358	917	0	67.065	Low

## Sheet: Table S7
Model Genes and Their Coefficients
Gene symbol	Coef
SLC7A11	0.057037
SLC6A17	0.0421499
SLC1A6	0.0380419
SLC38A4	0.0281566
DARS2	0.0258135
BBOX1	0.0225856
PSMA2	0.0188552
PYCR1	0.0187404
SLC6A2	0.0184656
CGA	0.0156137
SLC7A9	0.0147035
GRM7	0.0119802
NAALAD2	0.00901304
PSPH	0.0084895
ACY1	0.00518402
IYD	0.00187363

## Sheet: Table S8
HALLMARK Enrichment Results of Differential Analysis in High and Low-Risk Groups
ID	Description	setSize	enrichmentScore	NES	pvalue	p.adjust	qvalue	rank	leading_edge	core_enrichment
HALLMARK_EPITHELIAL_MESENCHYMAL_TRANSITION	HALLMARK_EPITHELIAL_MESENCHYMAL_TRANSITION	158	0.724224	3.61556	1e-10	1e-09	3.36842e-10	1272	tags=74%, list=14%, signal=65%	FN1/TNC/SPP1/CTHRC1/POSTN/TGFBI/COL1A2/COL5A2/PTHLH/COL5A1/COL1A1/INHBA/COL3A1/LOX/PMEPA1/FLNA/COL12A1/COL6A2/SFRP4/LRRC15/COL5A3/PRRX1/CD44/SERPINE1/COL6A3/DPYSL3/FBN1/LGALS1/VCAN/GAS1/CXCL1/CCN2/COL11A1/ECM1/CALD1/COL8A2/LAMC2/ITGA5/ADAM12/LAMA3/COL16A1/CALU/FBN2/COMP/BGN/MFAP5/SERPINE2/GREM1/NNMT/LOXL2/CXCL8/FMOD/PCOLCE2/PLOD2/THBS1/COL7A1/PDGFRB/SPARC/LRP1/SNAI2/HTRA1/LUM/MMP14/FSTL1/PLAUR/PT…
HALLMARK_E2F_TARGETS	HALLMARK_E2F_TARGETS	179	0.536392	2.71438	1e-10	1e-09	3.36842e-10	2846	tags=70%, list=30%, signal=50%	MCM2/PLK1/RRM2/DLGAP5/CDC25B/MYBL2/KPNA2/CDC20/RACGAP1/AURKA/MTHFD2/BIRC5/MELK/TOP2A/KIF4A/DEPDC1/TRIP13/DIAPH3/MYC/PRKDC/CDKN3/BUB1B/HMMR/TFRC/CDK4/DEK/MKI67/CDCA8/CCNB2/SPC25/RAD51AP1/TK1/KIF2C/MCM6/USP1/NCAPD2/ATAD2/MAD2L1/CKS1B/PRPS1/TCF19/RFC3/LMNB1/CENPE/MCM4/PRDX4/SMC4/CHEK1/PTTG1/UBE2T/CTPS1/DCLRE1B/SMC1A/GINS1/CSE1L/STAG1/TIMELESS/ZW10/DNMT1/SPAG5/HMGA1/BRCA1/ANP32E/SSRP1/CDKN2C/CDK1/AUR…
HALLMARK_MTORC1_SIGNALING	HALLMARK_MTORC1_SIGNALING	164	0.497429	2.48968	1e-10	1e-09	3.36842e-10	1815	tags=51%, list=19%, signal=42%	ME1/FADS2/TXNRD1/FADS1/DHCR24/MCM2/SLC7A5/SLC7A11/AK4/MLLT11/LDLR/PLK1/G6PD/IGFBP5/RRM2/TRIB3/SLC2A1/SLC9A3R1/AURKA/BCAT1/MTHFD2/NIBAN1/PLOD2/DDIT4/ELOVL5/PGM1/PSAT1/TFRC/SCD/PHGDH/PGK1/NAMPT/LDHA/NFIL3/PSPH/ENO1/BHLHE40/SLC1A4/SQLE/EPRS1/CTSC/GAPDH/MCM4/M6PR/GMPS/BUB1/PRDX1/STARD4/STC1/SLC2A3/ATP2A2/HSPA5/SRD5A1/POLR3G/ACLY/IDI1/ADIPOR2/DHCR7/NUP205/SHMT2/TPI1/PSMG1/WARS1/HSP90B1/PSMD14/RPA1/ITG…
HALLMARK_G2M_CHECKPOINT	HALLMARK_G2M_CHECKPOINT	177	0.486475	2.45929	1e-10	1e-09	3.36842e-10	3045	tags=66%, list=32%, signal=45%	MT2A/MCM2/SLC7A5/PLK1/TPX2/CENPA/CDC25B/MYBL2/KPNA2/CDC20/RACGAP1/AURKA/BIRC5/CCNA2/EXO1/TOP2A/KIF4A/PBK/NEK2/SLC7A1/MYC/CDKN3/CENPF/HMMR/CDK4/SMC2/MKI67/KIF11/CCNB2/KIF23/MAP3K20/KIF2C/MCM6/HIF1A/HSPA8/MAD2L1/CKS1B/SQLE/PRMT5/NOTCH2/LMNB1/CENPE/INCENP/SMC4/CHEK1/PTTG1/H2BC12/E2F2/BUB1/SMC1A/CDC6/STIL/KIF20B/STAG1/HMGA1/UBE2C/GINS2/CDKN2C/KNL1/CDK1/AURKB/NDC80/TTK/RBL1/RAD23B/UCK2/ESPL1/TFDP1/CDC…
HALLMARK_HYPOXIA	HALLMARK_HYPOXIA	119	0.503516	2.43686	1e-10	1e-09	3.36842e-10	2692	tags=66%, list=29%, signal=48%	TMEM45A/TGFBI/COL5A1/MT2A/LOX/PKP1/EGFR/SRPX/AK4/SERPINE1/CCN2/CAV1/F3/SLC2A1/CAVIN1/BGN/ACKR3/DDIT4/ANXA2/PGM1/STC2/NR3C1/PLAUR/NOCT/DCN/PGK1/PAM/MT1E/LDHA/NFIL3/SULT2B1/ADM/ENO1/TGFB3/NDRG1/BHLHE40/P4HA2/CCN1/RRAGD/GAPDH/PFKP/EXT1/KDELR3/STC1/SLC2A3/JUN/HSPA5/PGF/TGM2/NDST1/SCARB1/TPI1/TPBG/GBE1/CHST3/SAP30/ADORA2B/CAVIN3/IER3/HDLBP/EDN2/GCNT2/GALK1/GPC4/CSRP2/PFKFB3/ALDOC/HK1/PDGFB/KLF7/GPC1/T…
HALLMARK_TNFA_SIGNALING_VIA_NFKB	HALLMARK_TNFA_SIGNALING_VIA_NFKB	110	0.486009	2.32425	8.17776e-10	6.8148e-09	2.29551e-09	1521	tags=48%, list=16%, signal=41%	TNC/SERPINB2/SPHK1/INHBA/PLAU/PMEPA1/LDLR/CD44/TUBB2A/SERPINE1/TNFAIP6/CXCL1/F3/GFPT2/MSC/ACKR3/PLK2/MYC/ICAM1/PLAUR/PTX3/PANX1/KLF10/NAMPT/NFIL3/TNFSF9/BHLHE40/SGK1/OLR1/CCN1/KLF9/G0S2/B4GALT5/SLC2A3/GEM/JUN/RNF19B/DNAJB4/TAP1/EGR2/IFIT2/RCAN1/KYNU/SOCS3/CSF1/EGR1/BTG3/CEBPB/JAG1/FOSL1/IFIH1/IL15RA/HBEGF
HALLMARK_INFLAMMATORY_RESPONSE	HALLMARK_INFLAMMATORY_RESPONSE	105	0.491385	2.3461	3.0078e-09	2.14843e-08	7.23682e-09	1913	tags=53%, list=20%, signal=43%	SPHK1/INHBA/OSMR/LDLR/SERPINE1/TNFAIP6/F3/DCBLD2/ITGA5/CXCL8/SLC7A1/MYC/CD82/MMP14/ICAM1/PLAUR/CD14/NAMPT/TNFSF9/ADM/HIF1A/EMP3/PCDH7/HAS2/OLR1/SLC31A1/PVR/LYN/PDPN/TNFSF10/SGMS2/EREG/ATP2A2/IFITM1/MSR1/ITGB8/AXL/FPR1/CSF1/KIF1B/NOD2/RGS1/RNF144B/C3AR1/LY6E/CYBB/TPBG/C5AR1/IL15RA/HBEGF/TLR2/ATP2C1/TLR1/ADORA2B/EIF2AK2/GNAI3
HALLMARK_APICAL_JUNCTION	HALLMARK_APICAL_JUNCTION	116	0.457973	2.21203	1.53882e-08	9.61761e-08	3.23962e-08	3148	tags=63%, list=34%, signal=42%	TGFBI/DSC3/MMP9/PPP2R2C/EGFR/MSN/FBN1/VCAN/CNTN1/SIRPA/LAMC2/CERCAM/LAMA3/COL16A1/FLNC/ACTG2/ACTN1/FSCN1/ICAM1/MYH10/ADAM23/ITGB1/MAP3K20/CDH3/BAIAP2/ADAM9/ACTC1/CALB2/CDH11/ITGA2/MPZL1/FYB1/THY1/KRT31/BMP1/SHC1/MMP2/SORBS3/CD276/MYL9/LAYN/AKT3/CD99/YWHAH/RASA1/CLDN6/NEXN/ICAM5/PIK3CB/ACTB/CLDN8/EPB41L2/NECTIN3/ZYX/JAM3/SPEG/INSIG1/TSPAN4/CD86/SLIT2/CAP1/MYH9/LIMA1/MAPK14/IKBKG/TUBG1/GNAI1/DSC1/P…
HALLMARK_COMPLEMENT	HALLMARK_COMPLEMENT	117	0.438786	2.12051	1.66221e-07	8.70974e-07	2.93381e-07	820	tags=30%, list=9%, signal=28%	S100A9/FN1/ME1/SERPINB2/S100A12/CTSV/PCSK9/ANXA5/SERPINE1/MMP13/C1QC/CXCL1/GNB4/F3/CDA/TIMP2/LAMP2/LRP1/C1S/C1QA/MMP14/PLAUR/SERPINA1/FCER1G/CTSB/ADAM9/CTSL/LIPA/CDK5R1/CD36/CTSC/OLR1/C1R/LYN/TFPI2
HALLMARK_GLYCOLYSIS	HALLMARK_GLYCOLYSIS	129	0.43021	2.09578	1.74195e-07	8.70974e-07	2.93381e-07	2798	tags=58%, list=30%, signal=41%	DSC2/ME1/TGFBI/COL5A1/EGFR/AK4/SOX9/CD44/G6PD/VCAN/CENPA/AURKA/DEPDC1/PLOD2/TPST1/DDIT4/HMMR/STC2/DCN/PGK1/PAM/LDHA/KIF20A/PGAM1/ENO1/P4HA2/PRPS1/PLOD1/RRAGD/PFKP/EXT1/PYGL/KDELR3/SLC16A3/GLCE/STC1/HSPA5/EXT2/CDK1/PKM/PC/IL13RA1/PYGB/TPI1/SDHC/TPBG/CHST6/TALDO1/PMM2/SAP30/ADORA2B/IER3/COPB2/HDLBP/GALK1/ALDH9A1/PPP2CB/SLC25A13/CHPF/GPC4/NOL3/NANP/CLN6/GPC1/RPE/MDH1/DPYSL4/GFPT1/CHST1/EFNA3/CHPF2/S…
HALLMARK_COAGULATION	HALLMARK_COAGULATION	80	0.47676	2.19088	3.94304e-07	1.79229e-06	6.03719e-07	1579	tags=49%, list=17%, signal=41%	FN1/SERPINB2/ANXA1/MMP11/CTSV/MMP9/PLAU/SERPINE1/FBN1/KLK8/F3/COMP/LAMP2/CAPN2/THBS1/THBD/SPARC/LRP1/C1S/HTRA1/C1QA/MMP14/MMP3/SERPINA1/CTSB/ADAM9/OLR1/ITGA2/C1R/DUSP14/TFPI2/BMP1/MMP2/GNG12/PLAT/SERPING1/PROS1/CTSK/P2RY1
HALLMARK_ANGIOGENESIS	HALLMARK_ANGIOGENESIS	21	0.689448	2.39239	7.06003e-07	2.94168e-06	9.90881e-07	1315	tags=71%, list=14%, signal=62%	SPP1/POSTN/COL5A2/COL3A1/VCAN/THBD/LUM/FSTL1/APP/OLR1/FGFR1/STC1/ITGAV/NRP1/JAG1
HALLMARK_INTERFERON_GAMMA_RESPONSE	HALLMARK_INTERFERON_GAMMA_RESPONSE	92	0.4482	2.09995	9.58631e-07	3.68704e-06	1.24195e-06	2599	tags=60%, list=28%, signal=44%	MT2A/TNFAIP6/MTHFD2/IFI27/C1S/GBP6/ICAM1/NAMPT/IFIT1/HIF1A/IFITM3/IFIT3/C1R/PFKP/TNFSF10/STAT1/DDX60/FPR1/TAP1/SAMHD1/IFIT2/SOCS3/HLA-DRB1/WARS1/LY6E/SECTM1/SERPING1/STAT3/IFIH1/USP18/UBE2L6/LATS2/IL15RA/ARL4A/PNP/METTL7B/PTPN1/EIF2AK2/IFI44/ADAR/EPSTI1/RSAD2/PSMB9/FAS/PSMB2/NMI/HERC6/LAP3/CCL2/NUP93/ST8SIA4/NCOA3/TNFAIP3/CD86/MX1
HALLMARK_ALLOGRAFT_REJECTION	HALLMARK_ALLOGRAFT_REJECTION	77	0.480125	2.19477	1.36343e-06	4.86939e-06	1.64022e-06	2060	tags=52%, list=22%, signal=41%	KRT1/DEGS1/INHBA/MMP9/EGFR/FLNA/BCAT1/ICAM1/HIF1A/F2R/IL27RA/AARS1/LYN/FYB1/THY1/EREG/STAT1/CCL11/GCNT1/BRCA1/APBB1/TAP1/HLA-DRA/CSF1/NCK1/SRGN/WARS1/CD47/ITGB2/TLR6/INHBB/TLR2/DYRK3/EIF3A/TGFB2/TLR1/SPI1/EIF3J/TAP2/FAS
HALLMARK_KRAS_SIGNALING_UP	HALLMARK_KRAS_SIGNALING_UP	102	0.429085	2.04589	3.0829e-06	9.63407e-06	3.24516e-06	2295	tags=52%, list=24%, signal=40%	SPP1/MMP11/INHBA/MMP9/PLAU/SOX9/PRRX1/SLPI/EMP1/GFPT2/DCBLD2/GPNMB/MMD/CPE/ADAM17/PLAUR/TSPAN7/ETV5/MALL/FCER1G/HOXD11/TMEM158/WNT7A/LCP1/ITGA2/MAFB/G0S2/EREG/F13A1/ANKH/ANO1/EPHB2/NRP1/C3AR1/PLAT/ITGB2/SPON1/TMEM176B/HBEGF/PRDM1/ETV1/LY96/GPRC5B/ITGBL1/NGF/GABRA3/ADGRA2/TMEM176A/PDCD1LG2/IL7R/HKDC1/STRN/CSF2RA
HALLMARK_MITOTIC_SPINDLE	HALLMARK_MITOTIC_SPINDLE	152	0.385616	1.91686	3.0068e-06	9.63407e-06	3.24516e-06	4168	tags=70%, list=44%, signal=40%	ANLN/FLNA/PLK1/PALLD/TPX2/DLGAP5/RACGAP1/AURKA/BIRC5/ECT2/FSCN1/TOP2A/KIF4A/NEK2/CENPF/KIF11/CCNB2/KIF23/MYH10/KIF2C/CDC42EP1/KIFAP3/NOTCH2/LMNB1/CENPE/INCENP/SMC4/BUB1/SMC1A/KIF20B/CDK1/CKAP5/NDC80/KIF3C/TTK/SMC3/KIF1B/ESPL1/NCK1/BIN1/CDC27/RAPGEF5/ARHGAP5/FBXO5/WASF1/MYO1E/TUBA4A/CCDC88A/WASF2/CDK5RAP2/RASA1/KIF15/RASAL2/FGD6/LRPPRC/LLGL1/CLIP1/EPB41L2/GSN/BRCA2/SPTBN1/SAC3D1/RFC1/DYNC1H1/TRIO/…
HALLMARK_UV_RESPONSE_DN	HALLMARK_UV_RESPONSE_DN	91	0.423225	1.97953	1.39224e-05	4.09482e-05	1.37931e-05	2880	tags=56%, list=31%, signal=39%	EFEMP1/COL1A2/COL5A2/COL1A1/COL3A1/LDLR/SERPINE1/IGFBP5/COL11A1/CAV1/F3/MAP1B/PDGFRB/ANXA2/SLC7A1/MYC/SNAI2/NR3C1/GJA1/MT1E/BHLHE40/CAP2/HAS2/NOTCH2/CCN1/LAMC1/ABCC1/LTBP1/GCNT1/ATP2B4/RGS4/NRP1/AKT3/DAB2/ATP2C1/ATRN/ADORA2B/RND3/PIK3CD/PIAS3/ATXN1/ITGB3/NEK7/INSIG1/ADGRL2/DUSP1/FZD2/SDC2/MGLL/MAPK14/GRK5
HALLMARK_ESTROGEN_RESPONSE_LATE	HALLMARK_ESTROGEN_RESPONSE_LATE	109	0.409992	1.96254	1.60934e-05	4.28917e-05	1.44477e-05	1404	tags=45%, list=15%, signal=39%	S100A9/SLC16A1/SLC7A5/KLK10/CD44/TPD52L1/CAV1/LAMC2/FKBP5/IMPA2/GAL/CDC20/SLC9A3R1/TOP2A/ELOVL5/CPE/CYP26B1/SFN/KIF20A/SERPINA1/SULT2B1/RAB31/CELSR2/PAPSS2/SLC1A4/CXCL12/SGK1/CCNA1/KLK11/TFPI2/SLC24A3/MEST/HSPA4L/HOMER2/CDC6/STIL/PDLIM3/GINS2/ATP2B4/NMU/DHCR7/ALDH3A2/SCARB1/SNX10/BTG3/HSPB8/ST6GALNAC2/NRIP1/TPBG
HALLMARK_MYOGENESIS	HALLMARK_MYOGENESIS	112	0.401191	1.93081	1.62988e-05	4.28917e-05	1.44477e-05	1287	tags=37%, list=14%, signal=32%	SPHK1/COL1A1/DES/COL3A1/PRNP/COL6A2/AEBP1/COL6A3/TPD52L1/TEAD4/ADAM12/EPHB3/CNN3/SPARC/STC2/SCD/CRYAB/PTGIS/ITGB1/APP/COL15A1/FHL1/TNNT1/TAGLN/ITGB5/BHLHE40/CD36/ACTC1/NQO1/TPM2/MYLK/SVIL/COL4A2/WWTR1/PFKM/PC/SORBS3/NAV2/ADCY9/HSPB8/BIN1
HALLMARK_APICAL_SURFACE	HALLMARK_APICAL_SURFACE	24	0.618168	2.22419	2.14898e-05	5.37245e-05	1.80967e-05	1097	tags=58%, list=12%, signal=52%	RHCG/SULF2/SRPX/PCSK9/GAS1/DCBLD2/PLAUR/APP/LYPD3/LYN/THY1/BRCA1/EPHB4/ADIPOR2
HALLMARK_IL2_STAT5_SIGNALING	HALLMARK_IL2_STAT5_SIGNALING	93	0.407341	1.91201	3.6067e-05	8.58738e-05	2.89259e-05	2977	tags=57%, list=32%, signal=39%	SPP1/PRNP/COL6A1/CD44/EMP1/ECM1/LRIG1/MYC/ADAM19/NFIL3/NDRG1/IFITM3/BHLHE40/APLP1/GLIPR2/SLC39A8/AHNAK/RRAGD/HIPK2/IGF2R/CKAP4/TNFSF10/CDC6/SLC2A3/ITGAV/TNFRSF18/TGM2/CSF1/SYT11/UCK2/NRP1/CDCP1/PLAGL1/ARL4A/PNP/MYO1E/NCS1/CYFIP1/ODC1/AHCY/F2RL2/NCOA3/CD86/SLC1A5/COCH/LCLAT1/ALCAM/MXD1/WLS/PHLDA1/DENND5A/GUCY1B1/MAPKAPK2
HALLMARK_MYC_TARGETS_V1	HALLMARK_MYC_TARGETS_V1	168	0.355538	1.78399	4.20509e-05	9.55701e-05	3.2192e-05	4267	tags=67%, list=46%, signal=37%	MCM2/KPNA2/CDC20/CCNA2/MYC/YWHAQ/CDK4/RRM1/DEK/XPOT/PGK1/LDHA/MCM6/USP1/CCT5/MAD2L1/EPRS1/CCT4/DDX21/MCM4/PRDX4/PSMD7/CTPS1/IARS1/AIMP2/CAD/RFC4/EIF2S1/RAN/RAD23B/PSMD1/SF3B3/TFDP1/PSMD14/KPNB1/PSMA7/TYMS/CDC45/PCNA/ETF1/PTGES3/POLE3/CSTF2/HDGF/SERBP1/EIF4H/DDX18/CANX/NCBP1/POLD2/VBP1/GSPT1/MCM5/ILF2/EIF3J/HNRNPR/UBE2E1/NOLC1/PSMB2/PHB/ODC1/EIF2S2/H2AZ1/G3BP1/SET/NPM1/HPRT1/HSP90AB1/MRPL9/CCT7/SF…
HALLMARK_ESTROGEN_RESPONSE_EARLY	HALLMARK_ESTROGEN_RESPONSE_EARLY	105	0.406105	1.93893	5.80489e-05	0.000126193	4.25072e-05	1404	tags=41%, list=15%, signal=35%	SLC16A1/SLC7A5/KLK10/CD44/TPD52L1/RHOD/FKBP5/LRIG1/SLC2A1/SLC9A3R1/CELSR1/ENDOD1/MYC/ELOVL5/STC2/CYP26B1/OLFML3/KLF10/GJA1/TUBB2B/SFN/SULT2B1/RAB31/CELSR2/PAPSS2/BHLHE40/SLC1A4/CXCL12/PMAIP1/KRT15/CALB2/SLC24A3/SVIL/SEC14L2/PDLIM3/DHCR7/TGM2/NAV2/ADCY9/SCARB1/HSPB8/NRIP1/TPBG
HALLMARK_UNFOLDED_PROTEIN_RESPONSE	HALLMARK_UNFOLDED_PROTEIN_RESPONSE	89	0.400157	1.86662	0.000217904	0.000447747	0.00015082	4249	tags=72%, list=45%, signal=40%	SLC7A5/TUBB2A/PDIA6/MTHFD2/DDIT4/HYOU1/PSAT1/STC2/XPOT/IFIT1/CKS1B/SLC1A4/TARS1/KDELR3/IARS1/ATF6/HSPA5/DCTN1/EIF4G1/BAG3/SHC1/EIF2S1/ATP6V0D1/EIF4EBP1/PDIA5/CEBPB/EIF4A3/HSP90B1/DDX10/WIPI1/SRPRB/CALR/DKC1/NOLC1/SSR1/CCL2/DNAJB9/FKBP14/NPM1/PARN/PAIP1/YIF1A/GEMIN4/SEC31A/PREB/EXOSC2/TTC37/DNAJC3/CHAC1/ALDH18A1/HSPA9/EDC4/LSM1/EDEM1/NABP1/YWHAZ/GOSR2/SDAD1/NOP56/SRPRA/EIF4E/KIF5B/EXOC2/SERP1
HALLMARK_APOPTOSIS	HALLMARK_APOPTOSIS	93	0.383245	1.79891	0.000223874	0.000447747	0.00015082	3446	tags=60%, list=37%, signal=38%	ANXA1/CD44/EMP1/CAV1/CDC25B/TIMP2/BGN/TOP2A/PDGFRB/LUM/CD14/DCN/APP/IFITM3/F2R/PMAIP1/CCNA1/IGF2R/TNFSF10/EREG/JUN/TNFRSF12A/BRCA1/ANKH/DPYD/TAP1/MMP2/BTG3/PLAT/IGFBP6/PPT1/ETF1/H1-0/TIMP3/TGFB2/IER3/SQSTM1/PEA15/FAS/HMGB2/MCL1/GSN/VDAC2/RETSAT/CTNNB1/BNIP3L/CASP7/BCL2L11/ROCK1/HMOX1/DNAJC3/SPTAN1/CASP1/SOD2/CYLD/BCL2L2
HALLMARK_P53_PATHWAY	HALLMARK_P53_PATHWAY	110	0.374582	1.79137	0.000236606	0.000455011	0.000153267	3410	tags=58%, list=36%, signal=37%	TM4SF1/SPHK1/CLCA2/SLC7A11/S100A10/TPD52L1/KLK8/SERPINB5/TRIB3/PLK2/DDIT4/ADA/CD82/SFN/TNFSF9/APP/OSGIN1/NDRG1/BAIAP2/SLC3A2/F2R/CDK5R1/STOM/EPHX1/CDKN2B/HSPA4L/JUN/RRAD/RNF19B/IRAK1/TAP1/TCHH/PCNA/TM7SF3/HBEGF/RAP2B/INHBB/GM2A/IER3/CCP110/RAD51C/PERP/FAS/DNTTIP2/JAG2/CDH13/PTPN14/RETSAT/ZNF365/SEC61A1/MXD1/KLF4/IER5/FOXO3/TGFB1/HMOX1/VDR/AK1/CASP1/ZMAT3/ALOX15B/RHBDF2/NUDT15/ABHD4
HALLMARK_KRAS_SIGNALING_DN	HALLMARK_KRAS_SIGNALING_DN	89	0.393571	1.8359	0.000404455	0.00074899	0.000252292	748	tags=24%, list=8%, signal=22%	KRT5/CALML5/KRT1/KLK7/KRT4/SERPINB2/AKR1B10/PKP1/KLK8/TENM2/TGM1/COPZ2/TCF7L1/CELSR2/LGALS7/LYPD3/NUDT11/SGK1/ACTC1/KRT15/CCNA1
HALLMARK_CHOLESTEROL_HOMEOSTASIS	HALLMARK_CHOLESTEROL_HOMEOSTASIS	48	0.440404	1.84072	0.0011898	0.00212465	0.000715671	2904	tags=62%, list=31%, signal=43%	FADS2/LDLR/ANXA5/TRIB3/GPX8/NIBAN1/SCD/PLAUR/NFIL3/SQLE/STARD4/TNFRSF12A/IDI1/DHCR7/JAG1/ACAT2/FDPS/LSS/HMGCS1/LPL/FASN/CYP51A1/ALDOC/STX5/HMGCR/ALCAM/CXCL16/NSDHL/CTNNB1/GNAI1
HALLMARK_REACTIVE_OXYGEN_SPECIES_PATHWAY	HALLMARK_REACTIVE_OXYGEN_SPECIES_PATHWAY	28	0.507181	1.89148	0.00127699	0.00220171	0.000741629	886	tags=36%, list=9%, signal=32%	TXNRD1/PRNP/G6PD/GCLM/NQO1/PFKP/PRDX4/ABCC1/PRDX6/PRDX1
HALLMARK_INTERFERON_ALPHA_RESPONSE	HALLMARK_INTERFERON_ALPHA_RESPONSE	51	0.417018	1.76218	0.00183446	0.00305743	0.00102987	2599	tags=57%, list=28%, signal=41%	IFI27/C1S/IFITM3/SAMD9/IFIT3/IFITM1/DDX60/TAP1/IFIT2/CSF1/WARS1/CD47/LY6E/IFIH1/USP18/UBE2L6/PARP9/CNP/EIF2AK2/IFI44/ADAR/EPSTI1/RSAD2/PSMB9/NMI/HERC6/LAP3/LAMP3/MX1
HALLMARK_IL6_JAK_STAT3_SIGNALING	HALLMARK_IL6_JAK_STAT3_SIGNALING	46	0.411645	1.7044	0.0066579	0.0107385	0.00361719	3302	tags=63%, list=35%, signal=41%	OSMR/CD44/CXCL1/CD14/PDGFC/CD36/STAT1/JUN/TNFRSF12A/SOCS3/IL13RA1/CSF1/PTPN11/STAT3/IL15RA/TLR2/PTPN1/FAS/CSF2RA/ITGB3/ITGA4/CBL/TGFB1/GRB2/HMOX1/CCR1/IL6ST/CNTFR/TNFRSF1A
HALLMARK_HEDGEHOG_SIGNALING	HALLMARK_HEDGEHOG_SIGNALING	22	0.501745	1.76998	0.00712872	0.0111386	0.00375196	1384	tags=50%, list=15%, signal=43%	CDK6/NRP2/CELSR1/L1CAM/CDK5R1/DPYSL2/THY1/CRMP1/NRCAM/NRP1/SCG2
HALLMARK_SPERMATOGENESIS	HALLMARK_SPERMATOGENESIS	67	0.354938	1.58456	0.0121812	0.0184563	0.00621686	3380	tags=52%, list=36%, signal=34%	AURKA/NEK2/CDKN3/CCNB2/KIF2C/NCAPH/MLF1/IL12RB2/CCNA1/HSPA4L/BUB1/RFC4/CDK1/TTK/AGFG1/CNIH2/PSMG1/TOPBP1/ARL4A/TALDO1/TSN/IL13RA2/JAM3/EZH2/SCG5/SLC12A2/ELOVL3/PRKAR2A/CLPB/POMC/ZC3H14/CLGN/DBF4/MTOR/HSPA2

## Sheet: Table S9
GO Enrichment Results of Differential Analysis in High and Low-Risk Groups
Category	ID	Description	setSize	enrichmentScore	NES	pvalue	p.adjust	qvalue	rank	leading_edge	core_enrichment
BP	GOBP_EXTERNAL_ENCAPSULATING_STRUCTURE_ORGANIZATION	GOBP_EXTERNAL_ENCAPSULATING_STRUCTURE_ORGANIZATION	180	0.552128	2.83856	1e-10	2.04158e-08	1.49086e-08	1164	tags=45%, list=12%, signal=40%	SFRP2/KLK7/POSTN/KLK5/TGFBI/SULF2/COL1A2/MMP11/COL5A2/CTSV/COL10A1/COL5A1/COL1A1/FKBP10/COL3A1/LOX/MMP9/SULF1/CCDC80/COL12A1/AEBP1/SOX9/PXDN/COL5A3/MMP13/CCN2/COL11A1/CAV1/ADAMTS12/COL8A2/MELTF/SERPINB5/TGM1/COL16A1/ADAMTS2/NID1/COMP/GREM1/LOXL2/FSCN1/OLFML2A/OLFML2B/COL18A1/FMOD/LRP1/ADAMTSL4/LUM/MMP14/PTX3/NID2/FAP/ITGB1/MMP3/CAV2/APP/COL8A1/P3H4/COL15A1/COLGALT1/ANTXR1/EMILIN1/APLP1/LCP1/SLC39…
BP	GOBP_KERATINIZATION	GOBP_KERATINIZATION	32	0.71205	2.74614	1e-10	2.04158e-08	1.49086e-08	1547	tags=62%, list=17%, signal=52%	KRT16/SPRR1B/SPRR2A/SPRR2D/SPRR2E/KLK5/CASP14/SPRR2G/TGM1/CYP26B1/ABCA12/SFN/CDH3/SPRR2F/CERS3/SPRR4/CNFN/TCHH/LCE3D/SPRR2B
BP	GOBP_COLLAGEN_METABOLIC_PROCESS	GOBP_COLLAGEN_METABOLIC_PROCESS	56	0.616716	2.68611	1e-10	2.04158e-08	1.49086e-08	1619	tags=61%, list=17%, signal=51%	KLK6/COL1A2/MMP11/COL5A1/COL1A1/MMP9/MMP13/CCN2/SERPINB7/ADAMTS2/PDGFRB/RCN3/MRC2/MMP14/FAP/ITGB1/MMP3/P3H4/HIF1A/TGFB3/CTSB/CTSL/EMILIN1/F2R/ITGA2/P3H1/VIM/P3H3/TRAM2/MMP2/WNT4/CREB3L1/CTSK/ADAMTS14
BP	GOBP_KERATINOCYTE_DIFFERENTIATION	GOBP_KERATINOCYTE_DIFFERENTIATION	79	0.582015	2.67973	1e-10	2.04158e-08	1.49086e-08	1601	tags=48%, list=17%, signal=40%	S100A7/KRT16/SPRR1B/SPRR2A/SPRR2D/SPRR2E/CD109/KLK5/DSP/CASP14/ANXA1/CLIC4/SCEL/PALLD/SPRR2G/TGM1/CYP26B1/ABCA12/SFN/CDH3/ADAM9/SPRR2F/ZBED2/EREG/SAV1/CERS3/PLAAT4/SPRR4/CSTA/CNFN/TCHH/JAG1/SGPP1/KRT10/LCE3D/TRIM16/SPRR2B/MAP2K1
BP	GOBP_SKIN_DEVELOPMENT	GOBP_SKIN_DEVELOPMENT	153	0.508198	2.55735	1e-10	2.04158e-08	1.49086e-08	1609	tags=43%, list=17%, signal=36%	S100A7/KRT16/SPRR1B/SPRR2A/SPRR2D/SPRR2E/CD109/KRT1/KLK5/DSP/CASP14/ANXA1/COL1A2/COL5A2/COL5A1/COL1A1/INHBA/COL3A1/DHCR24/EGFR/CLIC4/SOX9/COL5A3/SCEL/PALLD/IGFBP5/SPRR2G/TGM1/ADAMTS2/GAL/COMP/HPSE/CYP26B1/ABCA12/SFN/CDH3/ADAM9/CLDN1/SMO/CDH11/ITGA2/SPRR2F/ZBED2/EXT1/EREG/NGFR/SAV1/CERS3/KRT9/PLAAT4/FOXE1/SPRR4/CSTA/SNAI1/FZD6/SOSTDC1/CNFN/TCHH/JAG1/SGPP1/KRT10/LCE3D/TRIM16/SPRR2B/MAP2K1/PTGES3
BP	GOBP_EPIDERMIS_DEVELOPMENT	GOBP_EPIDERMIS_DEVELOPMENT	181	0.491111	2.52344	1e-10	2.04158e-08	1.49086e-08	1380	tags=40%, list=15%, signal=35%	S100A7/KRT5/KRT14/KRT16/SPRR1B/SPRR2A/KRTDAP/SPRR2D/CALML5/SPRR2E/CD109/KLK7/KLK5/DSP/CASP14/ANXA1/PTHLH/INHBA/EGFR/CLIC4/SFRP4/SOX9/SCEL/EMP1/PALLD/IGFBP5/CCN2/BNC1/LAMC2/SPRR2G/TGM1/LAMA3/GAL/SLC9A3R1/HPSE/COL7A1/CYP26B1/ABCA12/SFN/CDH3/SULT2B1/ADAM9/SMO/KRT15/PLOD1/SPRR2F/ZBED2/EXT1/MAFG/EREG/NGFR/SAV1/ATP2A2/CERS3/KRT9/PLAAT4/KRT31/FOXE1/SPRR4/ALDH3A2/CSTA/SNAI1/ZNF750/FZD6/HLA-DRB1/SOSTDC1/T…
BP	GOBP_CARTILAGE_DEVELOPMENT	GOBP_CARTILAGE_DEVELOPMENT	123	0.503048	2.46345	1e-10	2.04158e-08	1.49086e-08	1128	tags=42%, list=12%, signal=38%	SFRP2/EFEMP1/TGFBI/SULF2/CHST11/PTHLH/COL1A1/BARX2/COL3A1/SULF1/SOX9/PRRX1/CD44/MMP13/CCN2/COL11A1/ECM1/CHI3L1/ADAMTS12/SLC39A14/MBOAT2/COMP/BGN/GREM1/LOXL2/CCN4/SNAI2/OSR2/ANXA6/ROR2/WNT11/HMGA2/EVC/HIF1A/WNT7A/PITX1/TGFBR1/SIX2/CCN1/RUNX2/WNT5B/CHRDL2/EXT1/TRPS1/STC1/ITGB8/RARB/GLG1/MAF/SHOX2/RFLNB/BMP1
BP	GOBP_CONNECTIVE_TISSUE_DEVELOPMENT	GOBP_CONNECTIVE_TISSUE_DEVELOPMENT	162	0.456675	2.31751	1e-10	2.04158e-08	1.49086e-08	1253	tags=41%, list=13%, signal=36%	SFRP2/EFEMP1/TGFBI/SULF2/CHST11/PTHLH/COL5A1/COL1A1/BARX2/COL3A1/LOX/SULF1/SOX9/PRRX1/CD44/MMP13/CCN2/COL11A1/ECM1/CHI3L1/ADAMTS12/SERPINB7/SLC39A14/MBOAT2/COMP/BGN/GREM1/LOXL2/CCN4/PDGFRB/OXCT1/SNAI2/OSR2/ANXA6/CDK4/ROR2/WNT11/HMGA2/EVC/NAMPT/HIF1A/WNT7A/PITX1/TGFBR1/SIX2/ACTA2/CCN1/RUNX2/WNT5B/CHRDL2/EXT1/TRPS1/SH3PXD2B/STC1/ACAT1/SELENOM/ITGB8/RARB/GLG1/MAF/SHOX2/RFLNB/BMP1/CSF1/SNAI1/FOXD1/EG…
BP	GOBP_WOUND_HEALING	GOBP_WOUND_HEALING	226	0.434058	2.26877	1e-10	2.04158e-08	1.49086e-08	1397	tags=37%, list=15%, signal=32%	KRT6A/S100A8/FN1/CD109/KRT1/DSP/SERPINB2/ANXA1/COL5A1/COL1A1/FKBP10/COL3A1/LOX/PLAU/FLNA/SLC7A11/ANXA5/CD44/SERPINE1/SAA1/CAV1/F3/DCBLD2/ITGA5/COMP/SERPINE2/ACTN1/HPSE/CCN4/THBS1/PDGFRB/THBD/ANXA6/ADAM17/PLAUR/FAP/STXBP1/ITGB1/SERPINA1/CDH3/FCER1G/GNA12/HIF1A/TGFB3/PAPSS2/PTK7/TPM1/F2R/WNT7A/C1QTNF1/LCP1/CD36/CLDN1/TGFBR1/ACTA2/ITGA2/NOTCH2/CCN1/LYN/APOE/WNT5B/PDPN/MYLK/TFPI2/EXT1/EREG/FERMT2/F13…
BP	GOBP_POSITIVE_REGULATION_OF_LOCOMOTION	GOBP_POSITIVE_REGULATION_OF_LOCOMOTION	304	0.423567	2.26381	1e-10	2.04158e-08	1.49086e-08	2023	tags=44%, list=22%, signal=36%	S100A7/FGFBP1/FN1/SERPINB3/ANXA1/SPHK1/COL1A1/MMP9/EGFR/PLAU/SOX9/LRRC15/SERPINE1/TNFAIP6/IGFBP5/CAV1/F3/LAMC2/RHOD/GPNMB/ITGA5/SHTN1/NRP2/CAVIN1/MYADM/P2RY6/KITLG/CCN4/DEFB1/CXCL8/ACKR3/PLK2/THBS1/PDGFRB/SPARC/TWIST1/MYC/SNAI2/ROR2/WNT11/MMP14/ADAM17/ICAM1/XG/PDGFC/ITGB1/APP/HIF1A/ADAM9/CSF1R/TREM2/GLIPR2/F2R/WNT7A/CLDN1/CXCL12/TGFBR1/HAS2/SMO/ACTA2/MAP4K4/ITGA2/CCN1/FGFR1/LYN/WNT5B/PDPN/ACVR1/M…
BP	GOBP_RESPONSE_TO_WOUNDING	GOBP_RESPONSE_TO_WOUNDING	308	0.414299	2.21404	1e-10	2.04158e-08	1.49086e-08	1601	tags=37%, list=17%, signal=31%	KRT6A/S100A8/FN1/TNC/CD109/SPP1/KRT1/KLK6/DSP/SERPINB2/ANXA1/COL5A1/COL1A1/INHBA/FKBP10/COL3A1/LOX/PLAU/FLNA/SLC7A11/ANXA5/CD44/SERPINE1/DPYSL3/SAA1/SOX2/CCN2/CAV1/KLK8/F3/DCBLD2/ITGA5/AURKA/COMP/SERPINE2/MAP1B/ACTN1/HPSE/CCN4/THBS1/PDGFRB/THBD/MYC/ANXA6/ADAM17/PLAUR/FAP/STXBP1/ITGB1/SERPINA1/CDH3/FCER1G/GNA12/ADM/HIF1A/TGFB3/PAPSS2/PTK7/TPM1/TREM2/F2R/WNT7A/C1QTNF1/LCP1/CD36/CLDN1/TGFBR1/ACTA2/I…
BP	GOBP_SKELETAL_SYSTEM_DEVELOPMENT	GOBP_SKELETAL_SYSTEM_DEVELOPMENT	294	0.414659	2.21083	1e-10	2.04158e-08	1.49086e-08	1870	tags=42%, list=20%, signal=35%	SFRP2/EFEMP1/TGFBI/SULF2/CHST11/COL1A2/COL5A2/PTHLH/COL10A1/COL1A1/BARX2/COL3A1/LOX/MMP9/SULF1/SFRP4/SOX9/PRRX1/CD44/MMP13/FBN1/VCAN/CCN2/FAM20C/COL11A1/ECM1/CHI3L1/ADAMTS12/TEAD4/PLS3/SLC39A14/MBOAT2/FBN2/HOXD13/COMP/BGN/TFAP2A/GREM1/LOXL2/CCN4/ANXA2/TWIST1/SNAI2/OSR2/ANXA6/ROR2/WNT11/HMGA2/CYP26B1/MMP14/GPR68/EVC/PDGFC/GJA1/HIF1A/TGFB3/USP1/MTHFD1L/PAPSS2/WNT7A/PITX1/TGFBR1/HAS2/SIX2/CDH11/TMEM…
BP	GOBP_OSSIFICATION	GOBP_OSSIFICATION	242	0.416455	2.18914	1e-10	2.04158e-08	1.49086e-08	2199	tags=48%, list=23%, signal=38%	TNC/SFRP2/SPP1/CTHRC1/COL1A2/COL5A2/PTHLH/COL1A1/LOX/MMP9/EGFR/COL6A1/SOX9/MMP13/TNFAIP6/VCAN/IGFBP5/SOX2/CCN2/FAM20C/COL11A1/ECM1/ADAMTS12/ASPN/CDK6/FBN2/COMP/TFAP2A/GREM1/CCN4/TWIST1/SNAI2/OSR2/MRC2/ROR2/WNT11/MMP14/NOCT/ITGA11/KLF10/GJA1/HIF1A/TGFB3/FSTL3/SIX2/SMO/CDH11/TMEM38B/DDX21/CCN1/RUNX2/KREMEN2/ACVR1/CHRDL2/EXT1/MN1/CLTC/SLC24A3/IARS1/SGMS2/FERMT2/STC1/DDR2/IFITM1/EXT2/ANKH/SHOX2/RFLNB…
BP	GOBP_BLOOD_VESSEL_MORPHOGENESIS	GOBP_BLOOD_VESSEL_MORPHOGENESIS	344	0.403213	2.17092	1e-10	2.04158e-08	1.49086e-08	2896	tags=56%, list=31%, signal=40%	S100A7/FGFBP1/FN1/SFRP2/KRT1/TGFBI/ANXA1/SPHK1/FKBP10/COL3A1/LOX/SULF1/TYMP/CLIC4/FLNA/LDLR/PRRX1/SERPINE1/CCN2/CAV1/ECM1/CHI3L1/CALD1/F3/COL8A2/GPNMB/ITGA5/ADAM12/NRP2/COMP/GREM1/LOXL2/HPSE/TEAD2/CXCL8/EPHB3/COL18A1/ACKR3/NRARP/PLK2/THBS1/PDGFRB/SPARC/ANXA2/LRP1/TWIST1/WNT11/HMGA2/CSPG4/MMP14/DCN/FAP/PGK1/PTGIS/AMOTL1/GJA1/ITGB1/THBS2/APLN/COL8A1/COL15A1/ADM/HIF1A/AMOTL2/HEG1/EMILIN1/WNT7A/TGFBR…
BP	GOBP_VASCULATURE_DEVELOPMENT	GOBP_VASCULATURE_DEVELOPMENT	404	0.39476	2.13511	1e-10	2.04158e-08	1.49086e-08	3094	tags=58%, list=33%, signal=41%	S100A7/FGFBP1/FN1/SFRP2/KRT1/TGFBI/ANXA1/COL1A2/SPHK1/COL5A1/COL1A1/FKBP10/COL3A1/LOX/SULF1/TYMP/CLIC4/FLNA/LDLR/PRRX1/SERPINE1/CCN2/CAV1/ECM1/CHI3L1/CALD1/F3/COL8A2/GPNMB/ITGA5/SERPINB7/ADAM12/NRP2/COMP/GREM1/LOXL2/HPSE/TEAD2/CXCL8/EPHB3/COL18A1/ACKR3/NRARP/PLK2/THBS1/PDGFRB/SPARC/ANXA2/LRP1/TWIST1/WNT11/HMGA2/CSPG4/MMP14/DCN/FAP/PGK1/PTGIS/AMOTL1/GJA1/ITGB1/THBS2/APLN/COL8A1/COL15A1/ADM/HIF1A/A…
BP	GOBP_RESPONSE_TO_GROWTH_FACTOR	GOBP_RESPONSE_TO_GROWTH_FACTOR	386	0.364585	1.97058	1e-10	2.04158e-08	1.49086e-08	2838	tags=49%, list=30%, signal=36%	FGFBP1/SFRP2/CD109/SULF2/ANXA1/CHST11/COL1A2/SPHK1/COL1A1/HTRA3/COL3A1/LOX/EGFR/SULF1/PMEPA1/SFRP4/SOX9/CD44/MT1G/TNFAIP6/FBN1/GCLM/SOX2/GAS1/CCN2/FAM20C/CAV1/ADAMTS12/ASPN/ITGA5/NRP2/FBN2/COMP/GREM1/MAP1B/CCNA2/CXCL8/SHCBP1/FMOD/THBS1/PDGFRB/DDIT4/TWIST1/MYC/SNAI2/HTRA1/ROR2/NR3C1/ADAM17/FSTL1/DCN/ITGB1/APLN/CAV2/APP/HIF1A/TGFB3/FSTL3/LRP8/LTBP2/BAIAP2/ADAM9/ITGB5/HEYL/EMILIN1/WNT7A/CLDN1/TGFBR1…
BP	GOBP_CELL_CELL_ADHESION	GOBP_CELL_CELL_ADHESION	438	0.356904	1.93663	1e-10	2.04158e-08	1.49086e-08	3150	tags=51%, list=34%, signal=35%	S100A8/S100A9/DSG3/FN1/LGALS7B/DSC2/DSP/DSC3/IL20RB/ANXA1/FAT2/PKP1/EGFR/PRNP/FLNA/SLC7A11/MSN/SOX9/CD44/PALLD/LGALS1/SOX2/CNTN1/CAV1/SIRPA/COL8A2/TENM2/GPNMB/ITGA5/CERCAM/LAMA3/IL1RAP/MYADM/COMP/SERPINE2/CELSR1/KIRREL1/ACTN1/EPHB3/CNN3/NRARP/ANXA2/SLC7A1/ADAM19/ADA/TFRC/MYO10/ICAM1/PLAUR/ABCA12/ITGA11/XG/STXBP1/ITGB1/TNFSF9/L1CAM/PCDHGC3/CDH3/CDC42EP1/FSTL3/BAIAP2/CELSR2/ADAM9/ITGB5/VSIG4/CDK5R1…
BP	GOBP_TUBE_MORPHOGENESIS	GOBP_TUBE_MORPHOGENESIS	474	0.352657	1.92156	1e-10	2.04158e-08	1.49086e-08	2896	tags=51%, list=31%, signal=37%	S100A7/FGFBP1/FN1/SFRP2/CTHRC1/KRT1/TGFBI/ANXA1/SPHK1/FKBP10/COL3A1/LOX/IRX3/EGFR/SULF1/TYMP/CLIC4/FLNA/LDLR/SOX9/PRRX1/SERPINE1/CCN2/CAV1/ECM1/CHI3L1/ADAMTS12/CALD1/F3/COL8A2/GPNMB/ITGA5/ADAM12/NRP2/HOXD13/COMP/CELSR1/GREM1/LOXL2/HPSE/TEAD2/CXCL8/EPHB3/COL18A1/ACKR3/NRARP/PLK2/THBS1/PDGFRB/SPARC/ANXA2/LRP1/TWIST1/MYC/WNT11/HMGA2/CSPG4/MMP14/DCN/FAP/PGK1/PTGIS/AMOTL1/GJA1/ITGB1/THBS2/APLN/COL8A1/…
BP	GOBP_SUPRAMOLECULAR_FIBER_ORGANIZATION	GOBP_SUPRAMOLECULAR_FIBER_ORGANIZATION	456	0.346549	1.88416	1e-10	2.04158e-08	1.49086e-08	3208	tags=51%, list=34%, signal=35%	KRT14/KRT16/SFRP2/DSP/COL1A2/MMP11/COL5A2/COL5A1/COL1A1/DES/FKBP10/KRT23/COL3A1/LOX/PKP1/FLNA/COL12A1/AEBP1/LDLR/PXDN/COL5A3/S100A10/DPYSL3/TNFAIP6/CCN2/COL11A1/TPX2/ADAMTS12/CALD1/RHOD/PLS3/SHTN1/MYADM/ADAMTS2/COMP/MFAP5/FLNC/MAP7D3/KIRREL1/GREM1/MAP1B/LOXL2/ACTN1/FSCN1/FMOD/MYO5A/PDGFRB/DIAPH3/CORO1C/ESPN/MAP2/MYO1B/NDE1/LUM/TPPP3/WNT11/CRYAB/ENAH/KANK4/ITGB1/KIF14/APP/KIF2C/P3H4/CDC42EP1/TGFB3…
BP	GOBP_COLLAGEN_FIBRIL_ORGANIZATION	GOBP_COLLAGEN_FIBRIL_ORGANIZATION	53	0.622619	2.67837	1.17112e-10	2.22807e-08	1.62704e-08	968	tags=51%, list=10%, signal=46%	SFRP2/COL1A2/MMP11/COL5A2/COL5A1/COL1A1/FKBP10/COL3A1/LOX/COL12A1/AEBP1/PXDN/COL5A3/COL11A1/ADAMTS12/ADAMTS2/COMP/GREM1/LOXL2/FMOD/LUM/P3H4/COLGALT1/EMILIN1/TGFBR1/EXT1/DDR2
BP	GOBP_POSITIVE_REGULATION_OF_CELL_POPULATION_PROLIFERATION	GOBP_POSITIVE_REGULATION_OF_CELL_POPULATION_PROLIFERATION	440	0.346981	1.8834	1.20622e-10	2.22807e-08	1.62704e-08	2212	tags=40%, list=24%, signal=32%	KRT6A/FGFBP1/FN1/SERPINB3/TNC/SFRP2/CTHRC1/ANXA1/PTHLH/SPHK1/OSMR/MMP9/EGFR/FCGR3A/SOX9/PRRX1/PRAME/IGFBP5/CCN2/ECM1/BNC1/F3/FOXM1/CDK6/LAMC2/TGM1/SERPINB7/CDC25B/NRP2/CDC20/COMP/P2RY6/ASPM/CDCA7L/BIRC5/GREM1/CCNA2/HPSE/KITLG/CCN4/NRARP/THBS1/PDGFRB/TWIST1/SLC7A1/MYC/OSR2/ADA/HTRA1/TFRC/CDK4/HMGA2/CCNB1/NES/ADAM17/PDGFC/GJA1/ITGB1/KIF14/APLN/NAMPT/TNFSF9/CAV2/CDH3/ADM/HIF1A/TGFB3/CSF1R/F2R/WNT7A/…
BP	GOBP_HUMORAL_IMMUNE_RESPONSE	GOBP_HUMORAL_IMMUNE_RESPONSE	71	0.562359	2.54624	1.27263e-10	2.24387e-08	1.63858e-08	839	tags=41%, list=9%, signal=37%	KRT6A/S100A7/PI3/S100A9/KRT1/KLK7/KLK5/S100A12/PGLYRP3/SLPI/C1QC/CXCL1/C1QB/PGLYRP4/EXO1/DEFB1/CXCL8/SPON2/C1S/C1QA/VSIG4/TREM2/RNASE7/IL36RN/NOTCH2/GAPDH/C1R/TREM1/H2BC12
BP	GOBP_CHONDROCYTE_DIFFERENTIATION	GOBP_CHONDROCYTE_DIFFERENTIATION	73	0.55463	2.52772	2.32011e-10	3.91292e-08	2.8574e-08	1104	tags=48%, list=12%, signal=43%	SFRP2/EFEMP1/TGFBI/SULF2/CHST11/PTHLH/COL3A1/SULF1/SOX9/CCN2/COL11A1/ECM1/ADAMTS12/SLC39A14/MBOAT2/COMP/GREM1/LOXL2/CCN4/SNAI2/OSR2/ANXA6/HMGA2/WNT7A/TGFBR1/SIX2/RUNX2/WNT5B/EXT1/TRPS1/RARB/GLG1/MAF/SHOX2/RFLNB
BP	GOBP_CELL_DIVISION	GOBP_CELL_DIVISION	416	0.351744	1.90384	2.703e-10	4.36872e-08	3.19025e-08	3202	tags=51%, list=34%, signal=35%	SFRP2/FAM83D/ANLN/PLK1/TPX2/CDK6/CENPA/CDC25B/CDC20/RACGAP1/AURKA/ASPM/TUBA1B/ECT2/CCNA2/CEP55/CDCA5/TOP2A/KIF4A/PLK2/NEK2/MYC/BUB1B/CENPF/NDE1/TUBA1A/TUBA1C/CDK4/SMC2/NCAPG/HMGA2/CCNB1/NR3C1/KIF11/CCNB2/SPC25/KIF23/MYH10/PDGFC/KIF14/SFN/KIF2C/KIF20A/TGFB3/KIFC1/NEK6/CDK14/CDCA2/NCAPH/NCAPD2/NCAPG2/MAD2L1/CKS1B/NUF2/WNT7A/CKAP2/PIMREG/CCNA1/CENPE/INCENP/SMC4/EXT1/PTTG1/CLTC/SVIL/RUVBL1/BUB1/EREG/…
BP	GOBP_EPITHELIAL_CELL_DIFFERENTIATION	GOBP_EPITHELIAL_CELL_DIFFERENTIATION	347	0.364299	1.9628	2.8974e-10	4.4956e-08	3.2829e-08	1616	tags=36%, list=17%, signal=31%	S100A7/KRT14/KRT16/SPRR1B/SPRR2A/SPRR2D/RHCG/CES1/SPRR2E/CD109/KLK5/DSP/KRT4/CASP14/ANXA1/KRT23/MMP9/CLIC4/SLC7A11/SFRP4/MSN/SOX9/SERPINE1/SCEL/PALLD/FAM20C/CAV1/CDK6/SPRR2G/TGM1/MYADM/SLC9A3R1/GREM1/MAP1B/HPSE/CNN3/COL18A1/ADAMTSL4/AKR1B1/WNT11/CYP26B1/FSTL1/ICAM1/ABCA12/PGK1/BARX1/GJA1/CBR1/SFN/CDH3/COL15A1/SULT2B1/HIF1A/CTSB/TAGLN/ADAM9/PTK7/HEG1/WNT7A/CLDN1/SIX2/SMO/ACTA2/KRT15/TAGLN2/TMEM38B…
BP	GOBP_ANTIMICROBIAL_HUMORAL_RESPONSE	GOBP_ANTIMICROBIAL_HUMORAL_RESPONSE	35	0.681518	2.67608	5.19318e-10	7.74782e-08	5.65783e-08	839	tags=51%, list=9%, signal=47%	KRT6A/S100A7/PI3/S100A9/KLK7/KLK5/S100A12/PGLYRP3/SLPI/CXCL1/PGLYRP4/DEFB1/CXCL8/SPON2/RNASE7/IL36RN/GAPDH/H2BC12
BP	GOBP_POSITIVE_REGULATION_OF_CELL_DIFFERENTIATION	GOBP_POSITIVE_REGULATION_OF_CELL_DIFFERENTIATION	430	0.340098	1.84651	5.58572e-10	8.02482e-08	5.86011e-08	3323	tags=54%, list=35%, signal=37%	FN1/SERPINB3/SFRP2/CTHRC1/ANXA1/COL1A1/INHBA/IRX3/FLNA/SFRP4/SOX9/S100A10/SERPINE1/LGALS1/SOX2/CCN2/FAM20C/BNC1/SHTN1/MYADM/FBN2/MMD/AURKA/ASPM/SERPINE2/GREM1/ECT2/MAP1B/LOXL2/KITLG/CCN4/TWIST1/MYC/PRKDC/SNAI2/ADA/ROR2/CYP26B1/MMP14/GPR68/NOCT/KLF10/GJA1/SFN/TNFSF9/L1CAM/SULT2B1/ADM/HIF1A/TGFB3/LRP8/DBN1/BAIAP2/MME/HEYL/TREM2/CCDC71L/GLIPR2/PTPRZ1/CD36/LRRC8A/CXCL12/PRMT5/TGFBR1/HAS2/SMO/NOTCH2/C…
BP	GOBP_BONE_DEVELOPMENT	GOBP_BONE_DEVELOPMENT	131	0.454442	2.25312	2.15234e-09	2.98177e-07	2.17743e-07	2885	tags=60%, list=31%, signal=42%	SFRP2/SULF2/COL1A1/COL3A1/LOX/SULF1/SFRP4/SOX9/MMP13/FBN1/FAM20C/ADAMTS12/PLS3/COMP/BGN/TFAP2A/GREM1/CCN4/ANXA2/TWIST1/OSR2/ANXA6/CYP26B1/MMP14/GPR68/PDGFC/GJA1/TGFB3/PAPSS2/HAS2/TMEM38B/NOTCH2/ATG9A/RUNX2/P3H1/TYROBP/EXT1/RAB23/SH3PXD2B/STC1/SRD5A1/EXT2/RARB/GLG1/SHOX2/RFLNB/TGM2/SNX10/MBTPS2/PTPN11/SLC9B2/PIP4K2A/RFLNA/TULP3/NAB1/SH2B3/CHSY1/WASF2/BPNT2/GLI3/PHEX/TSKU/MED1/BBX/NAB2/LRRC17/DYM/X…
BP	GOBP_ENZYME_LINKED_RECEPTOR_PROTEIN_SIGNALING_PATHWAY	GOBP_ENZYME_LINKED_RECEPTOR_PROTEIN_SIGNALING_PATHWAY	489	0.328091	1.78705	3.02454e-09	4.04558e-07	2.95428e-07	2728	tags=45%, list=29%, signal=34%	FGFBP1/SFRP2/CD109/EFEMP1/SULF2/CHST11/COL1A2/COL1A1/HTRA3/INHBA/COL3A1/FAM83A/LOX/OSMR/MMP9/EGFR/SULF1/PMEPA1/SFRP4/SOX9/TNFAIP6/FBN1/IGFBP5/CCN2/FAM20C/CAV1/ADAMTS12/ASPN/F3/ITGA5/SLC39A14/NRP2/FBN2/SLC9A3R1/COMP/GREM1/IFI6/SHCBP1/EPHB3/FMOD/THBS1/PDGFRB/DDIT4/LRP1/HTRA1/CDK4/ROR2/CSPG4/ADAM17/FSTL1/PLAUR/DCN/PDGFC/ITGB1/APLN/NAMPT/CAV2/CDH3/HIF1A/TGFB3/FSTL3/LTBP2/BAIAP2/ADAM9/CSF1R/ITGB5/EMIL…
BP	GOBP_REGULATION_OF_CHONDROCYTE_DIFFERENTIATION	GOBP_REGULATION_OF_CHONDROCYTE_DIFFERENTIATION	31	0.679573	2.59681	4.06803e-09	5.25996e-07	3.84108e-07	1570	tags=71%, list=17%, signal=59%	EFEMP1/PTHLH/SOX9/CCN2/ADAMTS12/MBOAT2/GREM1/LOXL2/CCN4/SNAI2/TGFBR1/SIX2/RUNX2/TRPS1/RARB/GLG1/MAF/SHOX2/RFLNB/PTPN11/PKDCC/RFLNA
BP	GOBP_ANTIMICROBIAL_HUMORAL_IMMUNE_RESPONSE_MEDIATED_BY_ANTIMICROBIAL_PEPTIDE	GOBP_ANTIMICROBIAL_HUMORAL_IMMUNE_RESPONSE_MEDIATED_BY_ANTIMICROBIAL_PEPTIDE	24	0.728016	2.62534	5.30341e-09	6.63611e-07	4.84601e-07	1252	tags=67%, list=13%, signal=58%	KRT6A/S100A7/S100A9/KLK7/KLK5/S100A12/PGLYRP3/CXCL1/PGLYRP4/DEFB1/CXCL8/RNASE7/GAPDH/H2BC12/RNASE6/NOD2
BP	GOBP_MITOTIC_NUCLEAR_DIVISION	GOBP_MITOTIC_NUCLEAR_DIVISION	212	0.391532	2.03496	6.45871e-09	7.82917e-07	5.71723e-07	1406	tags=33%, list=15%, signal=29%	SPHK1/ANLN/FLNA/PLK1/TPX2/DLGAP5/MYBL2/CDC20/RACGAP1/AURKA/CEP55/CDCA5/KIF4A/TRIP13/PDGFRB/NEK2/BUB1B/CENPF/NDE1/SMC2/NCAPG/CCNB1/MKI67/KIF11/CDCA8/PKMYT1/KIF23/KIF14/CAV2/KIF2C/KIFC1/NEK6/CDCA2/NCAPH/NCAPD2/NCAPG2/MAD2L1/NUF2/KIF18A/PRMT5/CENPE/SMC4/CHEK1/PTTG1/BUB1/EREG/SMC1A/CDC6/KNSTRN/CCDC8/KIF20B/STAG1/ZW10/CEP85/SGO2/SPAG5/UBE2C/ZWINT/AURKB/NDC80/TTK/KIF18B/RAN/SMC3/PSRC1/ESPL1/CDC27/CDT1/…
BP	GOBP_PEPTIDE_CROSS_LINKING	GOBP_PEPTIDE_CROSS_LINKING	20	0.77279	2.67926	7.04906e-09	8.28585e-07	6.05073e-07	1380	tags=80%, list=15%, signal=68%	PI3/SPRR1B/FN1/SPRR2E/KRT1/DSP/ANXA1/COL3A1/TGM1/BGN/THBS1/DCN/F13A1/TGM2/CSTA/KRT10
BP	GOBP_CHROMOSOME_SEGREGATION	GOBP_CHROMOSOME_SEGREGATION	242	0.379079	1.99267	8.77981e-09	1.00167e-06	7.3147e-07	2951	tags=49%, list=31%, signal=35%	FAM83D/PLK1/DLGAP5/CDC20/RACGAP1/ECT2/CEP55/CDCA5/TOP2A/KIF4A/TRIP13/NEK2/BUB1B/CENPF/NDE1/SMC2/NCAPG/CCNB1/NR3C1/CENPN/MKI67/CDCA8/SPC25/KIF23/KIF14/KIF2C/P3H4/KIFC1/NEK6/CDCA2/NCAPH/NCAPD2/NCAPG2/MAD2L1/NUF2/FEN1/KIF18A/CENPE/INCENP/SMC4/PTTG1/BUB1/SMC1A/CDC6/KNSTRN/GEM/STAG1/ZW10/CEP85/SGO2/SPAG5/SKA1/HORMAD1/UBE2C/ZWINT/BRCA1/SLC25A5/KNL1/AURKB/NDC80/TTK/CENPW/KIF18B/ESCO2/RAN/SKA2/SKA3/SMC3/…
BP	GOBP_RESPONSE_TO_CYTOKINE	GOBP_RESPONSE_TO_CYTOKINE	448	0.325177	1.76586	1.06665e-08	1.18215e-06	8.63262e-07	3302	tags=50%, list=35%, signal=34%	IL20RB/ANXA1/SPHK1/COL1A1/COL3A1/MT2A/MCM2/LOX/OSMR/SOX9/PXDN/MT1X/CD44/DPYSL3/GCLM/CXCL1/CAV1/ECM1/CHI3L1/ADAMTS12/SIRPA/F3/GFPT2/IL1RAP/TIMP2/NRP2/MYBL2/TUBA1B/IFI27/MSC/CAPN2/CXCL8/PCOLCE2/ACKR3/THBS1/MYC/TFRC/CDK4/GBP6/ADAM17/ICAM1/CD14/NLRP7/IL36G/PTGIS/ADAM23/STXBP1/NFIL3/IFI16/APP/FCER1G/IFIT1/HIF1A/LRP8/ADAM9/MME/CSF1R/IFITM3/NR1D1/TREM2/IL27RA/EPRS1/CLDN1/CXCL12/IL36RN/HAS2/IL12RB2/IFIT3…
BP	GOBP_NEGATIVE_REGULATION_OF_PEPTIDASE_ACTIVITY	GOBP_NEGATIVE_REGULATION_OF_PEPTIDASE_ACTIVITY	124	0.452296	2.21496	1.90042e-08	2.0477e-06	1.49533e-06	832	tags=31%, list=9%, signal=29%	PI3/SERPINB3/SFRP2/SERPINB4/SERPINB13/CD109/SERPINB2/DHCR24/MMP9/PRNP/A2ML1/CD44/SLPI/SERPINE1/COL6A3/ECM1/SERPINB5/SERPINB7/TIMP2/SERPINE2/BIRC5/IFI6/THBS1/COL7A1/ANXA2/LRP1/SERPINB9/CRYAB/PLAUR/NLRP7/SFN/IFI16/APP/SERPINA1/CTSB/SERPINB1/GAPDH/TFPI2/PTTG1
BP	GOBP_EPIDERMAL_CELL_DIFFERENTIATION	GOBP_EPIDERMAL_CELL_DIFFERENTIATION	106	0.475893	2.28977	2.01472e-08	2.05661e-06	1.50183e-06	1601	tags=40%, list=17%, signal=33%	S100A7/KRT16/SPRR1B/SPRR2A/SPRR2D/SPRR2E/CD109/KLK5/DSP/CASP14/ANXA1/CLIC4/SFRP4/SCEL/PALLD/SPRR2G/TGM1/SLC9A3R1/CYP26B1/ABCA12/SFN/CDH3/SULT2B1/ADAM9/SPRR2F/ZBED2/MAFG/EREG/SAV1/CERS3/PLAAT4/SPRR4/CSTA/CNFN/TCHH/JAG1/SGPP1/KRT10/LCE3D/TRIM16/SPRR2B/MAP2K1
BP	GOBP_TAXIS	GOBP_TAXIS	305	0.354952	1.89716	1.96783e-08	2.05661e-06	1.50183e-06	3034	tags=51%, list=32%, signal=36%	S100A7/S100A8/S100A9/ANXA1/S100A12/LOX/TYMP/PLAU/SERPINE1/TNFAIP6/PALLD/SAA1/CNTN1/CXCL1/F3/LAMC2/GPNMB/LAMA3/NRP2/GREM1/DEFB1/CXCL8/EPHB3/ACKR3/THBS1/PDGFRB/FPR3/ADAM17/ENAH/PLAUR/TUBB2B/L1CAM/APP/FCER1G/CSF1R/TREM2/CDK5R1/CXCL12/SMO/ITGA2/NOTCH2/CCN1/DPYSL2/FGFR1/TREM1/LYN/ABCC1/EXT1/MPP1/NGFR/CCL11/EDNRA/ITGAV/NTN1/CRMP1/EPHB4/FPR1/EGR2/PLD1/PGF/GAP43/EPHB2/NOTCH3/CSF1/NRCAM/NRP1/FOXD1/NOD2/VS…
BP	GOBP_REGULATION_OF_CARTILAGE_DEVELOPMENT	GOBP_REGULATION_OF_CARTILAGE_DEVELOPMENT	41	0.617265	2.52404	2.48113e-08	2.46777e-06	1.80208e-06	1570	tags=63%, list=17%, signal=53%	EFEMP1/PTHLH/SOX9/CCN2/ADAMTS12/MBOAT2/GREM1/LOXL2/CCN4/SNAI2/WNT11/TGFBR1/SIX2/CCN1/RUNX2/TRPS1/RARB/GLG1/MAF/SHOX2/RFLNB/BMP1/PTPN11/PKDCC/CTSK/RFLNA
BP	GOBP_REGULATION_OF_CELLULAR_RESPONSE_TO_GROWTH_FACTOR_STIMULUS	GOBP_REGULATION_OF_CELLULAR_RESPONSE_TO_GROWTH_FACTOR_STIMULUS	163	0.411199	2.08716	2.75875e-08	2.6753e-06	1.95363e-06	2393	tags=48%, list=26%, signal=36%	FGFBP1/SFRP2/CD109/SULF2/CHST11/HTRA3/LOX/SULF1/PMEPA1/SFRP4/TNFAIP6/FBN1/FAM20C/CAV1/ADAMTS12/ASPN/ITGA5/FBN2/GREM1/THBS1/HTRA1/ADAM17/FSTL1/DCN/APLN/CAV2/HIF1A/TGFB3/FSTL3/EMILIN1/NOTCH2/CCN1/RUNX2/FGFR1/HIPK2/DKK3/CDKN2B/NGFR/HSPA5/LTBP1/PEG10/GLG1/ATP2B4/RGMA/STRAP/NPNT/SFRP1/EPN2/BCL9L/FOXD1/SOSTDC1/TGFB1I1/SOST/WNT4/NIBAN2/SNX6/CREB3L1/LATS2/WASF1/DAB2/PTPN1/PELO/SPRED1/NEO1/DSTYK/ROBO1/ADG…
BP	GOBP_REGULATION_OF_RESPONSE_TO_EXTERNAL_STIMULUS	GOBP_REGULATION_OF_RESPONSE_TO_EXTERNAL_STIMULUS	455	0.324943	1.76612	2.89579e-08	2.7397e-06	2.00066e-06	2877	tags=43%, list=31%, signal=31%	S100A7/S100A8/S100A9/SERPINB4/CD109/SPP1/KRT1/KLK7/KLK5/SERPINB2/IL20RB/ANXA1/S100A12/SPHK1/OSMR/MMP9/PLAU/FLNA/LDLR/SERPINE1/TNFAIP6/SAA1/LGALS1/CAV1/ADAMTS12/KLK8/SIRPA/F3/SERPINE2/GREM1/HPSE/CCN4/CXCL8/PBK/PLK2/THBS1/PDGFRB/THBD/PRKDC/SNAI2/ADA/HTRA1/SERPINB9/ADAM17/FAP/PTGIS/TUBB2B/MMP3/IFI16/APP/IFIT1/CGAS/LRP8/CSF1R/VSIG4/EMILIN1/NR1D1/TREM2/F2R/C1QTNF1/CD36/CXCL12/CTSC/HERC5/ITGA2/ALOX5AP/…
BP	GOBP_REGULATION_OF_RESPONSE_TO_WOUNDING	GOBP_REGULATION_OF_RESPONSE_TO_WOUNDING	82	0.494604	2.28934	3.48001e-08	3.21404e-06	2.34705e-06	1601	tags=45%, list=17%, signal=38%	CD109/SPP1/KRT1/SERPINB2/ANXA1/PLAU/FLNA/SERPINE1/CAV1/KLK8/F3/SERPINE2/HPSE/CCN4/THBS1/THBD/FAP/ITGB1/F2R/C1QTNF1/CD36/CLDN1/ACTA2/APOE/MYLK/FERMT2/CERS2/TNFRSF12A/RGMA/CLEC7A/EPHB2/PLAT/WNT4/SERPING1/PROS1/HBEGF/MAP2K1
BP	GOBP_NUCLEAR_CHROMOSOME_SEGREGATION	GOBP_NUCLEAR_CHROMOSOME_SEGREGATION	198	0.390207	2.01805	4.41402e-08	3.98186e-06	2.90774e-06	1921	tags=39%, list=20%, signal=32%	FAM83D/PLK1/DLGAP5/CDC20/RACGAP1/ECT2/CEP55/CDCA5/TOP2A/KIF4A/TRIP13/NEK2/BUB1B/CENPF/SMC2/NCAPG/CCNB1/CDCA8/SPC25/KIF23/KIF14/KIF2C/P3H4/KIFC1/NEK6/NCAPH/NCAPD2/NCAPG2/MAD2L1/NUF2/FEN1/KIF18A/CENPE/INCENP/SMC4/PTTG1/BUB1/SMC1A/CDC6/KNSTRN/GEM/STAG1/ZW10/SGO2/SPAG5/HORMAD1/UBE2C/ZWINT/KNL1/AURKB/NDC80/TTK/KIF18B/ESCO2/RAN/SMC3/PSRC1/ESPL1/CDC27/CDT1/DSCC1/EME1/KPNB1/HASPIN/CCNE2/NDC1/FBXO5/NCAPD3…
BP	GOBP_SISTER_CHROMATID_SEGREGATION	GOBP_SISTER_CHROMATID_SEGREGATION	155	0.414459	2.08928	5.17455e-08	4.56184e-06	3.33127e-06	2332	tags=46%, list=25%, signal=35%	PLK1/DLGAP5/CDC20/RACGAP1/CEP55/CDCA5/TOP2A/KIF4A/TRIP13/NEK2/BUB1B/CENPF/SMC2/NCAPG/CCNB1/CDCA8/KIF23/KIF14/KIF2C/KIFC1/NEK6/NCAPH/NCAPD2/NCAPG2/MAD2L1/NUF2/FEN1/KIF18A/CENPE/SMC4/PTTG1/BUB1/SMC1A/CDC6/KNSTRN/STAG1/ZW10/SGO2/SPAG5/HORMAD1/UBE2C/ZWINT/AURKB/NDC80/TTK/KIF18B/ESCO2/RAN/SMC3/PSRC1/ESPL1/CDC27/CDT1/DSCC1/KPNB1/HASPIN/FBXO5/NCAPD3/NAA50/MCMBP/CDK5RAP2/RAD51C/STAG2/MAD2L2/DSN1/BECN1/RM…
BP	GOBP_ENDODERMAL_CELL_DIFFERENTIATION	GOBP_ENDODERMAL_CELL_DIFFERENTIATION	34	0.632955	2.46874	5.61756e-08	4.84234e-06	3.53611e-06	1376	tags=62%, list=15%, signal=53%	FN1/COL5A2/COL5A1/INHBA/MMP9/COL6A1/COL12A1/SOX2/COL11A1/ITGA5/LAMA3/COL7A1/HMGA2/MMP14/COL8A1/ITGB5/ITGAV/COL4A2/CDC73/MMP2/ITGB2
BP	GOBP_INFLAMMATORY_RESPONSE	GOBP_INFLAMMATORY_RESPONSE	358	0.339492	1.83049	6.56736e-08	5.538e-06	4.04411e-06	1485	tags=29%, list=16%, signal=25%	S100A8/KRT16/S100A9/FN1/SPP1/KRT1/IL20RB/ANXA1/S100A12/SPHK1/OSMR/MMP9/FCGR3A/LDLR/CD44/SERPINE1/TNFAIP6/SAA1/LGALS1/CXCL1/ECM1/CHI3L1/ADAMTS12/SIRPA/F3/IL1RAP/GAL/PTGS1/CCN4/CXCL8/PNMA1/PBK/PLK2/THBS1/TPST1/FPR3/ADA/CD163/TFRC/ADCY7/CYP26B1/GPR68/PTX3/CD14/NLRP7/IL36G/PTGIS/ITGB1/MMP3/IFI16/APP/SERPINA1/ADM/HIF1A/CSF1R/THEMIS2/NR1D1/TREM2/F2R/LIPA/CD36/IL36RN/CTSC/OLR1/CERS6/ITGA2/NOTCH2/ALOX5AP…
BP	GOBP_DEFENSE_RESPONSE_TO_BACTERIUM	GOBP_DEFENSE_RESPONSE_TO_BACTERIUM	91	0.480033	2.26959	7.25695e-08	5.88605e-06	4.29827e-06	1633	tags=43%, list=17%, signal=36%	KRT6A/S100A7/S100A8/PI3/S100A9/KLK7/KLK5/S100A12/PGLYRP3/SLPI/SERPINE1/GSDMC/PGLYRP4/DEFB1/SPON2/GBP6/ADAM17/FCER1G/EMILIN1/TREM2/RNASE7/IL27RA/CD36/NOTCH2/TREM1/ANXA3/H2BC12/IL22RA1/SHC1/SYT11/RNASE6/NOD2/CEBPB/TLR6/C5AR1/SSC5D/H2BC11/TLR2/OPTN
BP	GOBP_MYELOID_LEUKOCYTE_MIGRATION	GOBP_MYELOID_LEUKOCYTE_MIGRATION	104	0.459788	2.20295	7.28359e-08	5.88605e-06	4.29827e-06	2404	tags=52%, list=26%, signal=39%	S100A7/S100A8/S100A9/ANXA1/S100A12/SERPINE1/TNFAIP6/SAA1/CXCL1/SIRPA/GREM1/CXCL8/THBS1/ROR2/MMP14/XG/FCER1G/CSF1R/EMILIN1/TREM2/CXCL12/TREM1/LYN/MPP1/CCL11/CD177/PGF/CSF1/CD99L2/NOD2/C3AR1/CD47/ITGB2/SCG2/C5AR1/AIF1/CD99/CD300A/TGFB2/FOLR2/SRP54/MAPK1/CCL26/AKIRIN1/SPI1/EDN2/ARHGEF5/PIK3CD/DPP4/CCL2/PDGFB/JAM3/THBS4/PLA2G7
BP	GOBP_TISSUE_MORPHOGENESIS	GOBP_TISSUE_MORPHOGENESIS	347	0.338431	1.82342	8.24033e-08	6.52331e-06	4.76363e-06	2360	tags=42%, list=25%, signal=32%	KRT6A/KRT16/TNC/SFRP2/CTHRC1/DSP/TXNRD1/COL5A1/INHBA/COL3A1/IRX3/EGFR/SULF1/CLIC4/FLNA/MSN/SOX9/CD44/IGFBP5/COL11A1/ADAMTS12/SERPINB5/ITGA5/LAMA3/NRP2/HOXD13/SLC9A3R1/CELSR1/TFAP2A/GREM1/ACTG2/TEAD2/NRARP/TWIST1/MYC/SNAI2/ROR2/WNT11/HMGA2/MMP14/ADAM17/GJA1/ITGB1/HOXD11/ADM/HIF1A/TGFB3/CELSR2/MTHFD1L/CSF1R/PTK7/HEG1/TPM1/HEYL/WNT7A/LCP1/GPC6/TGFBR1/SIX2/ACTC1/SMO/ACTA2/ITGA2/NOTCH2/CCN1/WNT5B/PDPN…
BP	GOBP_REGULATION_OF_PEPTIDASE_ACTIVITY	GOBP_REGULATION_OF_PEPTIDASE_ACTIVITY	227	0.37382	1.95437	1.07514e-07	8.34095e-06	6.09096e-06	857	tags=25%, list=9%, signal=23%	S100A8/PI3/S100A9/FN1/SERPINB3/SFRP2/SERPINB4/SERPINB13/CD109/SERPINB2/DHCR24/MMP9/PRNP/A2ML1/CD44/SLPI/SERPINE1/COL6A3/SOX2/CCN2/CAV1/ECM1/F3/SERPINB5/SERPINB7/TIMP2/SERPINE2/BIRC5/IFI6/PCOLCE2/THBS1/COL7A1/ANXA2/LRP1/RCN3/MYC/SERPINB9/CRYAB/PLAUR/NLRP7/SOX7/SFN/IFI16/APP/SERPINA1/CTSB/ANTXR1/SERPINB1/F2R/PMAIP1/CCN1/GAPDH/LYN/TFPI2/PTTG1/TNFSF10
BP	GOBP_BONE_MINERALIZATION	GOBP_BONE_MINERALIZATION	65	0.527758	2.35025	1.33021e-07	1.01174e-05	7.38821e-06	1403	tags=49%, list=15%, signal=42%	COL1A2/PTHLH/LOX/SOX9/MMP13/FAM20C/ECM1/ASPN/FBN2/COMP/TFAP2A/GREM1/TWIST1/OSR2/ROR2/WNT11/KLF10/GJA1/HIF1A/TGFB3/TMEM38B/CCN1/ACVR1/SLC24A3/SGMS2/DDR2/ANKH/RFLNB/SNX10/SRGN/WNT4/PKDCC
BP	GOBP_MITOTIC_SISTER_CHROMATID_SEGREGATION	GOBP_MITOTIC_SISTER_CHROMATID_SEGREGATION	137	0.422399	2.10379	1.37691e-07	1.02712e-05	7.50055e-06	1406	tags=37%, list=15%, signal=32%	PLK1/DLGAP5/CDC20/RACGAP1/CEP55/CDCA5/KIF4A/TRIP13/NEK2/BUB1B/CENPF/SMC2/NCAPG/CCNB1/CDCA8/KIF23/KIF14/KIF2C/KIFC1/NEK6/NCAPH/NCAPD2/NCAPG2/MAD2L1/NUF2/KIF18A/CENPE/SMC4/PTTG1/BUB1/SMC1A/CDC6/KNSTRN/ZW10/SGO2/SPAG5/UBE2C/ZWINT/AURKB/NDC80/TTK/KIF18B/RAN/SMC3/PSRC1/ESPL1/CDC27/CDT1/DSCC1/KPNB1/HASPIN
BP	GOBP_POSITIVE_REGULATION_OF_RESPONSE_TO_EXTERNAL_STIMULUS	GOBP_POSITIVE_REGULATION_OF_RESPONSE_TO_EXTERNAL_STIMULUS	185	0.384578	1.97581	1.53149e-07	1.12088e-05	8.18519e-06	2604	tags=45%, list=28%, signal=33%	S100A7/S100A8/S100A9/KLK7/KLK5/S100A12/OSMR/FLNA/LDLR/SERPINE1/LGALS1/F3/CCN4/CXCL8/THBS1/PDGFRB/THBD/PRKDC/ADAM17/IFI16/APP/CGAS/CSF1R/EMILIN1/TREM2/CXCL12/CTSC/ITGA2/ALOX5AP/FGFR1/PVR/LYN/ABCC1/TYROBP/HCK/EREG/POLR3G/DDX60/CLEC7A/PGF/CSF1/NRP1/NOD2/CEBPB/C3AR1/CD47/POLR3D/ZP3/SCG2/TPBG/VAMP7/C5AR1/AIF1/PARP9/CALR/LY96/GPRC5B/TLR2/OPTN/GAS6/ADORA2B/HAVCR2/WNK1/MAPK1/DHX9/CCL26/AKIRIN1/SPI1/EDN2/…
BP	GOBP_DEFENSE_RESPONSE_TO_OTHER_ORGANISM	GOBP_DEFENSE_RESPONSE_TO_OTHER_ORGANISM	442	0.314792	1.70827	2.6503e-07	1.9038e-05	1.39025e-05	3495	tags=52%, list=37%, signal=34%	KRT6A/S100A7/S100A8/PI3/KRT16/S100A9/SERPINB4/KRT1/KLK7/KLK5/ANXA1/S100A12/PGLYRP3/FCGR3A/SLPI/SERPINE1/GSDMC/C1QC/C1QB/SIRPA/PGLYRP4/IL1RAP/IFI27/IFI6/DEFB1/SPON2/DDIT4/MYC/C1S/PRKDC/HTRA1/SERPINB9/GBP6/NCF2/C1QA/ADAM17/PTX3/CD14/IL36G/STXBP1/IFI16/ULBP2/FCER1G/IFIT1/CGAS/LRP8/CSF1R/IFITM3/VSIG4/EMILIN1/TREM2/RNASE7/IL27RA/APOBEC3B/EPRS1/CD36/CLDN1/PMAIP1/IL36RN/DDX21/HERC5/NOTCH2/IFIT3/GAPDH/C1…
BP	GOBP_EXTRACELLULAR_MATRIX_DISASSEMBLY	GOBP_EXTRACELLULAR_MATRIX_DISASSEMBLY	37	0.602205	2.39525	3.87937e-07	2.73601e-05	1.99797e-05	1557	tags=54%, list=17%, signal=45%	KLK7/KLK5/MMP11/CTSV/MMP9/MMP13/MELTF/FSCN1/LRP1/MMP14/FAP/MMP3/LCP1/LAMC1/PDPN/SH3PXD2B/DDR2/MMP2/ADAMTS4/CTSK
BP	GOBP_REGULATION_OF_WOUND_HEALING	GOBP_REGULATION_OF_WOUND_HEALING	65	0.516901	2.3019	4.3009e-07	2.92688e-05	2.13735e-05	1521	tags=48%, list=16%, signal=40%	CD109/KRT1/SERPINB2/ANXA1/PLAU/SERPINE1/CAV1/F3/SERPINE2/HPSE/CCN4/THBS1/THBD/FAP/ITGB1/F2R/C1QTNF1/CD36/CLDN1/ACTA2/APOE/MYLK/FERMT2/TNFRSF12A/CLEC7A/EPHB2/PLAT/WNT4/SERPING1/PROS1/HBEGF
BP	GOBP_INNATE_IMMUNE_RESPONSE	GOBP_INNATE_IMMUNE_RESPONSE	356	0.324847	1.75166	4.26166e-07	2.92688e-05	2.13735e-05	3556	tags=53%, list=38%, signal=34%	S100A7/S100A8/PI3/KRT16/S100A9/SERPINB4/KRT1/ANXA1/S100A12/PGLYRP3/FCGR3A/SLPI/C1QC/C1QB/SIRPA/PGLYRP4/IL1RAP/IFI27/IFI6/DEFB1/SPON2/MYC/C1S/PRKDC/SERPINB9/GBP6/NCF2/C1QA/PTX3/CD14/IL36G/STXBP1/IFI16/ULBP2/FCER1G/IFIT1/CGAS/LRP8/CSF1R/IFITM3/VSIG4/TREM2/RNASE7/APOBEC3B/EPRS1/CLDN1/IL36RN/DDX21/HERC5/IFIT3/GAPDH/C1R/PVR/TREM1/LYN/APOE/TYROBP/HCK/H2BC12/PRDX1/EREG/STAT1/CCL11/VIM/MFHAS1/IFITM1/POLR…
BP	GOBP_CYTOKINE_PRODUCTION	GOBP_CYTOKINE_PRODUCTION	339	0.333084	1.79187	5.08126e-07	3.39831e-05	2.48161e-05	3495	tags=54%, list=37%, signal=35%	FN1/LGALS7B/SULF2/IL20RB/ANXA1/IGF2BP2/SPHK1/INHBA/COL3A1/SULF1/PRNP/SLC7A5/SERPINE1/SAA1/CHI3L1/SIRPA/F3/GPNMB/SERPINB7/IL1RAP/HPSE/CAPN2/CCN4/SPON2/THBS1/TWIST1/SNAI2/LUM/ADCY7/WNT11/ADAM17/CD14/PANX1/NLRP7/IFI16/APP/CDH3/FCER1G/HIF1A/TGFB3/CGAS/CSF1R/HEG1/VSIG4/TREM2/SERPINB1/F2R/IL27RA/CD36/IL36RN/DDX21/LAPTM4B/IL12RB2/GAPDH/TREM1/LYN/RNF26/TYROBP/EREG/HOMER2/STAT1/ITGAV/LTBP1/POLR3G/ITGB8/BR…
BP	GOBP_CELL_ACTIVATION	GOBP_CELL_ACTIVATION	481	0.30642	1.669	5.66768e-07	3.72626e-05	2.72109e-05	3156	tags=47%, list=34%, signal=33%	FN1/LGALS7B/IL20RB/ANXA1/S100A12/SPHK1/INHBA/COL3A1/PRNP/FLNA/FCGR3A/SLC7A11/MSN/LDLR/CD44/MT1G/SAA1/LGALS1/GCLM/CCN2/CAV1/SIRPA/CDK6/GPNMB/GAL/COMP/SERPINE2/EXO1/ACTN1/CXCL8/NRARP/THBS1/PDGFRB/THBD/LRP1/SLC7A1/PRKDC/ADA/TFRC/MSH6/CYP26B1/C1QA/MMP14/ADAM17/ICAM1/STXBP1/GJA1/ITGB1/NFIL3/TNFSF9/APP/ULBP2/FCER1G/CGAS/NDRG1/ADAM9/THEMIS2/VSIG4/CTSL/EMILIN1/NR1D1/TREM2/F2R/WNT7A/IL27RA/C1QTNF1/LCP1/LR…
BP	GOBP_ERK1_AND_ERK2_CASCADE	GOBP_ERK1_AND_ERK2_CASCADE	160	0.393469	1.99654	5.88834e-07	3.80681e-05	2.77992e-05	2028	tags=44%, list=22%, signal=35%	S100A7/FN1/EGFR/FAM83D/SOX9/CD44/CCN2/CHI3L1/SIRPA/GPNMB/SLC9A3R1/P2RY6/ACKR3/PDGFRB/MYC/ROR2/ICAM1/PDGFC/APP/CSF1R/EMILIN1/TREM2/TNFAIP8L3/GLIPR2/F2R/CD36/PRMT5/ACTA2/NOTCH2/CCN1/LYN/APOE/PRXL2C/FERMT2/DUSP7/CCL11/JUN/ITGAV/MFHAS1/CDK1/SHC1/NPNT/EPHB2/NRP1/NOD2/HLA-DRB1/PTPN11/TPBG/C5AR1/DUSP3/DAB2/P2RY1/MAP2K1/PTPN1/DUSP9/TIMP3/EIF3A/GAS6/SPRED1/TRAF7/HAVCR2/DSTYK/CAVIN3/MAPK1/CCL26/GBP1/ARHGEF…
BP	GOBP_CELL_SUBSTRATE_ADHESION	GOBP_CELL_SUBSTRATE_ADHESION	211	0.358956	1.86536	6.32755e-07	4.0237e-05	2.9383e-05	3148	tags=53%, list=34%, signal=36%	FN1/COL1A1/COL3A1/FAT2/CCDC80/PLAU/FLNA/COL5A3/CD44/S100A10/SERPINE1/MSLN/CCN2/ADAMTS12/CDK6/RHOD/MELTF/ITGA5/COL16A1/MYADM/NID1/GREM1/ACTN1/HPSE/EPHB3/THBS1/CORO1C/MMP14/NID2/ITGA11/ITGB1/KIF14/PARVB/L1CAM/COL8A1/ADAM9/ITGB5/ANTXR1/LYPD3/EMILIN1/CD36/HAS2/EPDR1/MAP4K4/ITGA2/CCN1/LAMC1/PDPN/THY1/FERMT2/ITGAV/ITGB8/AXL/NPNT/CSF1/SFRP1/RIN2/SORBS3/P4HB/NRP1/RAC3/JAG1/ITGB2/WNT4/DUSP3/MUC4/CALR/DAB2…
BP	GOBP_HEMOSTASIS	GOBP_HEMOSTASIS	117	0.426365	2.07577	6.7775e-07	4.24031e-05	3.09648e-05	2885	tags=55%, list=31%, signal=38%	FN1/KRT1/SERPINB2/COL3A1/PLAU/FLNA/SLC7A11/ANXA5/SERPINE1/SAA1/CAV1/F3/COMP/SERPINE2/ACTN1/HPSE/THBS1/THBD/PLAUR/FAP/STXBP1/SERPINA1/FCER1G/GNA12/PAPSS2/F2R/C1QTNF1/CD36/ITGA2/LYN/APOE/PDPN/TFPI2/F13A1/AXL/LMAN1/EPHB2/FZD6/MYL9/PLAT/SERPING1/PROS1/RAP2B/P2RY1/GAS6/HPS5/SH2B3/PIK3CB/NFE2/ACTB/TLN1/F2RL2/PDGFB/ITGB3/LNPK/CSRP1/PDGFRA/AP3B1/MYH9/ENTPD2/RAB27A/BLOC1S6/MAPK14/SRF
BP	GOBP_PLASMINOGEN_ACTIVATION	GOBP_PLASMINOGEN_ACTIVATION	16	0.745922	2.40534	7.07615e-07	4.29851e-05	3.13898e-05	569	tags=62%, list=6%, signal=59%	DHCR24/PLAU/S100A10/SERPINE1/MELTF/SERPINE2/THBS1/ANXA2/PGK1/ENO1
BP	GOBP_FORMATION_OF_PRIMARY_GERM_LAYER	GOBP_FORMATION_OF_PRIMARY_GERM_LAYER	78	0.470731	2.16226	7.18735e-07	4.29851e-05	3.13898e-05	1207	tags=40%, list=13%, signal=35%	FN1/SFRP2/COL5A2/TXNRD1/COL5A1/INHBA/MMP9/COL6A1/COL12A1/SOX2/COL11A1/ITGA5/LAMA3/COL7A1/WNT11/HMGA2/MMP14/SOX7/GJA1/ITGB1/COL8A1/ITGB5/SIX2/ITGA2/ACVR1/ITGAV/EXT2/COL4A2/CDC73/MMP2/SNAI1
BP	GOBP_TRANSMEMBRANE_RECEPTOR_PROTEIN_SERINE_THREONINE_KINASE_SIGNALING_PATHWAY	GOBP_TRANSMEMBRANE_RECEPTOR_PROTEIN_SERINE_THREONINE_KINASE_SIGNALING_PATHWAY	202	0.369463	1.9115	7.20297e-07	4.29851e-05	3.13898e-05	1805	tags=38%, list=19%, signal=31%	SFRP2/CD109/CHST11/COL1A2/HTRA3/INHBA/COL3A1/LOX/SULF1/PMEPA1/SFRP4/TNFAIP6/FBN1/CAV1/ASPN/FBN2/COMP/GREM1/FMOD/THBS1/LRP1/HTRA1/ROR2/ADAM17/FSTL1/ITGB1/CAV2/TGFB3/FSTL3/LTBP2/ADAM9/ITGB5/EMILIN1/TGFBR1/NOTCH2/CCN1/RUNX2/HIPK2/DKK3/ACVR1/NOMO1/FAM83G/EXT1/CDKN2B/FERMT2/VIM/JUN/HSPA5/LTBP1/DACT1/PEG10/ITGB8/GLG1/RGMA/WWTR1/STRAP/TTK/NPNT/SFRP1/BCL9L/FOXD1/EGR1/SOSTDC1/TGFB1I1/SOST/STAT3/PARP1/SNX6…
BP	GOBP_DETECTION_OF_EXTERNAL_BIOTIC_STIMULUS	GOBP_DETECTION_OF_EXTERNAL_BIOTIC_STIMULUS	13	0.78836	2.37733	7.69346e-07	4.52165e-05	3.30193e-05	1786	tags=92%, list=19%, signal=75%	PGLYRP3/PGLYRP4/TREM2/CLEC7A/NOD2/SCARB1/HLA-DRB1/TLR6/SSC5D/LY96/TLR2/TLR1
BP	GOBP_RESPONSE_TO_LIPID	GOBP_RESPONSE_TO_LIPID	443	0.307934	1.67161	8.22449e-07	4.76161e-05	3.47716e-05	1613	tags=29%, list=17%, signal=25%	S100A7/S100A8/S100A9/SPRR2A/CES1/SPP1/GJB2/ANXA1/COL1A1/INHBA/LOX/ATP1A1/EGFR/PMEPA1/MSN/LDLR/SOX9/SLPI/SERPINE1/CXCL1/CCN2/CAV1/SIRPA/HOXD13/FIBIN/MAP1B/CCNA2/CAPN2/TEAD2/CXCL8/SPON2/THBS1/PDGFRB/THBD/DDIT4/MYC/SNAI2/TFRC/STC2/CDK4/SCD/WNT11/CYP26B1/NR3C1/CRYAB/ADAM17/CD14/NOCT/NLRP7/IL36G/STXBP1/PAM/PSPH/ADM/TGFB3/LRP8/ADAM9/HSPA8/PTK7/ADCY3/HEYL/NR1D1/TREM2/F2R/WNT7A/CD36/CLDN1/KIF18A/SGK1/IL3…
BP	GOBP_NEGATIVE_REGULATION_OF_DEVELOPMENTAL_PROCESS	GOBP_NEGATIVE_REGULATION_OF_DEVELOPMENTAL_PROCESS	446	0.308473	1.67416	8.5654e-07	4.8583e-05	3.54776e-05	2721	tags=43%, list=29%, signal=32%	SFRP2/SPP1/EFEMP1/ANXA1/MMP11/COL5A2/PTHLH/COL5A1/INHBA/IRX3/MMP9/EGFR/SULF1/LDLR/SOX9/SERPINE1/PRAME/TNFAIP6/G6PD/FBN1/C1QC/IGFBP5/SOX2/CAV1/ECM1/ADAMTS12/ASPN/KLK8/FOXM1/CDK6/MELTF/TRIB3/ASPM/GREM1/LOXL2/CCN4/NRARP/PLK2/THBS1/SPARC/CORO1C/TWIST1/MYC/SNAI2/MAP2/TFRC/STC2/WNT11/HMGA2/GPR68/NOCT/DCN/PGK1/ITGB1/THBS2/APP/CDH3/HIF1A/FSTL3/EMILIN1/NR1D1/TREM2/ASAP1/WNT7A/CDK5R1/PRMT5/TGFBR1/SIX2/SMO/…
BP	GOBP_POSITIVE_REGULATION_OF_INTRACELLULAR_SIGNAL_TRANSDUCTION	GOBP_POSITIVE_REGULATION_OF_INTRACELLULAR_SIGNAL_TRANSDUCTION	499	0.298435	1.62869	8.64198e-07	4.8583e-05	3.54776e-05	3208	tags=46%, list=34%, signal=32%	S100A7/S100A8/S100A9/FN1/S100A12/SPHK1/COL3A1/EGFR/FLNA/SOX9/CD44/LGALS1/IGFBP5/SOX2/TPD52L1/CCN2/CAV1/ECM1/CHI3L1/F3/GPNMB/SLC9A3R1/P2RY6/GREM1/ECT2/HPSE/KITLG/ACKR3/PLK2/THBS1/PDGFRB/MYC/ADA/TFRC/ROR2/WNT11/CSPG4/ICAM1/CD14/LRRC59/DCN/PDGFC/GJA1/ITGB1/MAP3K20/CAV2/APP/TGFB3/CGAS/NEK6/ADAM9/CSF1R/MAD2L1/TREM2/TNFAIP8L3/GLIPR2/F2R/WNT7A/C1QTNF1/CD36/PMAIP1/TGFBR1/ACTA2/DDX21/MAP4K4/NOTCH2/GPR37/R…
BP	GOBP_REGULATION_OF_VASCULATURE_DEVELOPMENT	GOBP_REGULATION_OF_VASCULATURE_DEVELOPMENT	147	0.397001	1.99196	1.06402e-06	5.81315e-05	4.24504e-05	3093	tags=59%, list=33%, signal=40%	SFRP2/KRT1/SPHK1/SULF1/SERPINE1/ECM1/CHI3L1/F3/GPNMB/ITGA5/ADAM12/GREM1/CXCL8/PLK2/THBS1/SPARC/TWIST1/HMGA2/DCN/PGK1/PTGIS/ITGB1/THBS2/ADM/HIF1A/EMILIN1/HSPG2/HIPK2/ANXA3/HTATIP2/E2F2/STAT1/CCL11/ITGB8/COL4A2/ATP2B4/BRCA1/PGF/PKM/SFRP1/EPN2/NRP1/WARS1/C3AR1/SERPINF1/CYBB/WNT4/NIBAN2/STAT3/MTDH/C5AR1/AKT3/CREB3L1/ADM2/SPRED1/TGFB2/CYP1B1/FOXC2/ADGRA2/PIK3CB/PIK3CD/JCAD/FOXJ2/HIPK1/PLXND1/SMOC2/FGF…
BP	GOBP_ORGANELLE_FISSION	GOBP_ORGANELLE_FISSION	321	0.331599	1.77915	1.05666e-06	5.81315e-05	4.24504e-05	3032	tags=45%, list=32%, signal=32%	SPHK1/ANLN/FLNA/PLK1/TPX2/DLGAP5/CDC25B/MYBL2/CDC20/RACGAP1/AURKA/ASPM/CEP55/CDCA5/TOP2A/KIF4A/TRIP13/PDGFRB/NEK2/CORO1C/BUB1B/CENPF/NDE1/SMC2/NCAPG/CYP26B1/CCNB1/MKI67/KIF11/CDCA8/CCNB2/PKMYT1/DCN/KIF23/RAD51AP1/KIF14/CAV2/KIF2C/P3H4/KIFC1/NEK6/CDCA2/NCAPH/NCAPD2/NCAPG2/MAD2L1/NUF2/KIF18A/PRMT5/CCNA1/CENPE/INCENP/SMC4/CHEK1/PTTG1/BUB1/EREG/SMC1A/CDC6/KNSTRN/RAD51/CCDC8/KIF20B/STAG1/ZW10/CEP85/SG…
BP	GOBP_GRANULOCYTE_MIGRATION	GOBP_GRANULOCYTE_MIGRATION	70	0.486993	2.19784	1.2997e-06	6.9062e-05	5.04324e-05	2031	tags=49%, list=22%, signal=38%	S100A7/S100A8/S100A9/ANXA1/S100A12/TNFAIP6/SAA1/CXCL1/CXCL8/THBS1/XG/FCER1G/CSF1R/TREM1/MPP1/CCL11/CD177/CSF1/CD99L2/NOD2/C3AR1/ITGB2/SCG2/C5AR1/CD99/CD300A/TGFB2/SRP54/MAPK1/CCL26/AKIRIN1/EDN2/PIK3CD/DPP4
BP	GOBP_OSTEOBLAST_DIFFERENTIATION	GOBP_OSTEOBLAST_DIFFERENTIATION	135	0.395087	1.96667	1.29265e-06	6.9062e-05	5.04324e-05	2197	tags=46%, list=23%, signal=36%	TNC/SFRP2/SPP1/CTHRC1/PTHLH/COL1A1/LOX/COL6A1/SOX9/TNFAIP6/VCAN/IGFBP5/SOX2/FAM20C/CDK6/FBN2/GREM1/CCN4/TWIST1/SNAI2/MRC2/WNT11/NOCT/ITGA11/GJA1/SMO/DDX21/CCN1/RUNX2/ACVR1/CLTC/IARS1/FERMT2/DDR2/IFITM1/SHOX2/WWTR1/NPNT/SFRP1/SNAI1/CEBPB/JAG1/GTPBP4/WNT4/CREB3L1/FBXO5/ALYREF/ZHX3/RRAS2/DHX9/IBSP/GLI2/YAP1/ADAR/CCDC47/GLI3/PHB/TPM4/ATP5F1B/FASN/FZD1/SND1
BP	GOBP_RESPONSE_TO_ORGANIC_CYCLIC_COMPOUND	GOBP_RESPONSE_TO_ORGANIC_CYCLIC_COMPOUND	446	0.30634	1.66258	1.39608e-06	7.31809e-05	5.34402e-05	2187	tags=35%, list=23%, signal=28%	SPRR2A/SLC16A1/CES1/SPP1/GJB2/ANXA1/COL1A1/INHBA/LOX/ATP1A1/EGFR/PMEPA1/FLNA/SLC7A11/MSN/G6PD/GCLM/IGFBP5/CCN2/CAV1/CDA/HOXD13/SLC9A3R1/P2RY6/FIBIN/MAP1B/CCNA2/THBS1/PDGFRB/THBD/DDIT4/MYC/SNAI2/STC2/CDK4/NR3C1/CRYAB/MMP14/PANX1/STXBP1/PAM/CAV2/APP/PSPH/IFIT1/ADM/TGFB3/CGAS/LRP8/ADAM9/HSPA8/SLC3A2/ADCY3/HEYL/NR1D1/APLP1/WNT7A/CD36/CLDN1/KIF18A/SGK1/PMAIP1/PRMT5/TGFBR1/SMO/NQO1/TMEM38B/DDX21/ITGA2/…
BP	GOBP_REGULATION_OF_CELL_ADHESION	GOBP_REGULATION_OF_CELL_ADHESION	365	0.321476	1.73493	1.43034e-06	7.3977e-05	5.40215e-05	2115	tags=37%, list=23%, signal=30%	FN1/TNC/SFRP2/LGALS7B/TGFBI/IL20RB/ANXA1/COL1A1/CCDC80/PLAU/PRNP/FLNA/SOX9/CD44/S100A10/SERPINE1/SAA1/LGALS1/SOX2/CAV1/SIRPA/CDK6/RHOD/MELTF/GPNMB/ITGA5/LAMA3/COL16A1/MYADM/NID1/SERPINE2/GREM1/CXCL8/EPHB3/NRARP/THBS1/NUAK1/CYTH3/CORO1C/SLC7A1/ADAM19/SNAI2/ADA/TFRC/MYO10/MMP14/PLAUR/ABCA12/KIF14/TNFSF9/COL8A1/FSTL3/CELSR2/ADAM9/VSIG4/TPM1/EMILIN1/IL27RA/C1QTNF1/CD36/CXCL12/KIFAP3/HAS2/MAP4K4/ITGA2…
BP	GOBP_ENDODERM_FORMATION	GOBP_ENDODERM_FORMATION	41	0.567668	2.32123	1.48071e-06	7.55747e-05	5.51883e-05	1164	tags=51%, list=12%, signal=45%	FN1/COL5A2/COL5A1/INHBA/MMP9/COL6A1/COL12A1/SOX2/COL11A1/ITGA5/LAMA3/COL7A1/HMGA2/MMP14/SOX7/COL8A1/ITGB5/ITGAV/COL4A2/CDC73/MMP2
BP	GOBP_REGULATION_OF_MITOTIC_CELL_CYCLE	GOBP_REGULATION_OF_MITOTIC_CELL_CYCLE	302	0.329491	1.76031	1.60484e-06	8.08465e-05	5.9038e-05	2349	tags=39%, list=25%, signal=30%	ANXA1/SPHK1/INHBA/EGFR/ANLN/PLK1/GAS1/RRM2/GPNMB/DLGAP5/CDC25B/SLC9A3R1/AURKA/CDCA5/DTL/ORC1/TRIP13/PLK2/PDGFRB/NEK2/MYC/PRKDC/BUB1B/CENPF/UBE2E2/CDK4/HMGA2/CCNB1/RRM1/MKI67/ADAM17/PKMYT1/MAP3K20/KIF14/CAV2/APP/FHL1/NEK6/CDCA2/MAD2L1/CKS1B/CLSPN/PRMT5/CENPE/ACVR1/RDX/CHEK1/CDKN2B/BUB1/EREG/E2F7/CDC6/STIL/CCDC8/KIF20B/ZW10/DACT1/SLFN11/UBE2C/ZWINT/BRCA1/CDKN2C/EIF4G1/CDK1/AURKB/NDC80/CDC73/TTK/RBL…
BP	GOBP_BIOMINERALIZATION	GOBP_BIOMINERALIZATION	87	0.459316	2.14982	1.7259e-06	8.55736e-05	6.249e-05	1862	tags=48%, list=20%, signal=39%	SPP1/COL1A2/PTHLH/COL1A1/LOX/SOX9/MMP13/FAM20C/ECM1/ASPN/FBN2/COMP/TFAP2A/GREM1/TWIST1/OSR2/ROR2/WNT11/KLF10/GJA1/HIF1A/TGFB3/TMEM38B/CCN1/ACVR1/SLC24A3/SGMS2/DDR2/ANKH/RFLNB/FAM20A/SNX10/SRGN/CEBPB/WNT4/PKDCC/FBXO5/RFLNA/MGP/AMTN/GAS6/IBSP
BP	GOBP_NEGATIVE_REGULATION_OF_TRANSMEMBRANE_RECEPTOR_PROTEIN_SERINE_THREONINE_KINASE_SIGNALING_PATHWAY	GOBP_NEGATIVE_REGULATION_OF_TRANSMEMBRANE_RECEPTOR_PROTEIN_SERINE_THREONINE_KINASE_SIGNALING_PATHWAY	78	0.462202	2.12309	1.7428e-06	8.55736e-05	6.249e-05	1485	tags=41%, list=16%, signal=35%	SFRP2/CD109/CHST11/HTRA3/PMEPA1/TNFAIP6/FBN1/CAV1/ASPN/FBN2/GREM1/LRP1/HTRA1/ADAM17/CAV2/TGFB3/FSTL3/EMILIN1/HIPK2/ACVR1/NOMO1/HSPA5/LTBP1/PEG10/GLG1/STRAP/SFRP1/BCL9L/SOSTDC1/TGFB1I1/SOST/SNX6
BP	GOBP_POSITIVE_REGULATION_OF_MAPK_CASCADE	GOBP_POSITIVE_REGULATION_OF_MAPK_CASCADE	225	0.352147	1.84183	1.88961e-06	9.16224e-05	6.6907e-05	2328	tags=43%, list=25%, signal=33%	S100A7/S100A12/SPHK1/EGFR/CD44/SOX2/TPD52L1/CCN2/CHI3L1/GPNMB/P2RY6/KITLG/ACKR3/THBS1/PDGFRB/ROR2/CSPG4/ICAM1/PDGFC/CAV2/APP/TGFB3/ADAM9/CSF1R/TREM2/TNFAIP8L3/GLIPR2/F2R/WNT7A/C1QTNF1/CD36/TGFBR1/ACTA2/NOTCH2/GPR37/FGFR1/HIPK2/APOE/PRXL2C/FERMT2/MAPK8IP2/CCL11/JUN/MFHAS1/CDH2/IRAK1/CLEC7A/SHC1/NPNT/SORBS3/NDST1/NRP1/NOD2/HLA-DRB1/PDCD10/PTPN11/TPBG/TLR6/IGFBP6/STK3/C5AR1/EPGN/P2RY1/MAP2K1/LPAR3/S…
BP	GOBP_REGULATION_OF_TRANSMEMBRANE_RECEPTOR_PROTEIN_SERINE_THREONINE_KINASE_SIGNALING_PATHWAY	GOBP_REGULATION_OF_TRANSMEMBRANE_RECEPTOR_PROTEIN_SERINE_THREONINE_KINASE_SIGNALING_PATHWAY	146	0.394929	1.98331	2.02627e-06	9.70358e-05	7.08602e-05	1805	tags=39%, list=19%, signal=32%	SFRP2/CD109/CHST11/HTRA3/INHBA/LOX/SULF1/PMEPA1/SFRP4/TNFAIP6/FBN1/CAV1/ASPN/FBN2/GREM1/THBS1/LRP1/HTRA1/ADAM17/FSTL1/CAV2/TGFB3/FSTL3/EMILIN1/TGFBR1/NOTCH2/CCN1/HIPK2/DKK3/ACVR1/NOMO1/CDKN2B/HSPA5/LTBP1/DACT1/PEG10/GLG1/RGMA/STRAP/TTK/NPNT/SFRP1/BCL9L/FOXD1/SOSTDC1/TGFB1I1/SOST/PARP1/SNX6/LATS2/DAB2/INHBB/CILP/PELO/SPRED1/TGFB2/NEO1
BP	GOBP_RESPONSE_TO_AMYLOID_BETA	GOBP_RESPONSE_TO_AMYLOID_BETA	33	0.600401	2.32611	2.382e-06	0.00011268	8.22845e-05	1485	tags=58%, list=16%, signal=49%	MMP9/PRNP/MMP13/LRP1/ICAM1/GJA1/MMP3/APP/TREM2/CD36/ABCC1/NGFR/CACNA2D1/MMP2/EPHB2/TLR6/PARP1/BACE1/SNX6
BP	GOBP_NEGATIVE_REGULATION_OF_HYDROLASE_ACTIVITY	GOBP_NEGATIVE_REGULATION_OF_HYDROLASE_ACTIVITY	181	0.371569	1.90921	2.42924e-06	0.00011353	8.29054e-05	832	tags=24%, list=9%, signal=23%	PI3/SERPINB3/SFRP2/SERPINB4/SERPINB13/CD109/SERPINB2/ANXA1/DHCR24/MMP9/PRNP/A2ML1/CD44/SLPI/SERPINE1/COL6A3/ECM1/SERPINB5/SERPINB7/SLC39A14/TIMP2/SERPINE2/BIRC5/IFI6/THBS1/COL7A1/ANXA2/LRP1/SERPINB9/CRYAB/PLAUR/PTX3/NLRP7/SFN/IFI16/APP/SERPINA1/CTSB/SERPINB1/GAPDH/RGS2/TFPI2/RDX/PTTG1
BP	GOBP_GRANULOCYTE_CHEMOTAXIS	GOBP_GRANULOCYTE_CHEMOTAXIS	56	0.517811	2.25533	2.5001e-06	0.000115451	8.43079e-05	2386	tags=57%, list=25%, signal=43%	S100A7/S100A8/S100A9/ANXA1/S100A12/TNFAIP6/SAA1/CXCL1/CXCL8/THBS1/FCER1G/CSF1R/TREM1/MPP1/CCL11/CSF1/NOD2/C3AR1/ITGB2/SCG2/C5AR1/TGFB2/SRP54/MAPK1/CCL26/AKIRIN1/EDN2/PIK3CD/DPP4/CCL2/JAM3/THBS4
BP	GOBP_REGULATION_OF_NUCLEAR_DIVISION	GOBP_REGULATION_OF_NUCLEAR_DIVISION	85	0.454253	2.12109	2.60433e-06	0.000118849	8.67893e-05	1564	tags=42%, list=17%, signal=36%	SPHK1/PLK1/DLGAP5/CDC20/AURKA/TRIP13/PDGFRB/NEK2/BUB1B/CENPF/CCNB1/MKI67/PKMYT1/RAD51AP1/CAV2/CDCA2/MAD2L1/PRMT5/CHEK1/BUB1/EREG/CCDC8/KIF20B/ZW10/HORMAD1/ZWINT/AURKB/NDC80/TTK/ESPL1/CDC27/CDT1/WNT4/EPGN/FBXO5/CALR
BP	GOBP_ASTROCYTE_DEVELOPMENT	GOBP_ASTROCYTE_DEVELOPMENT	26	0.638984	2.34953	3.22389e-06	0.000143741	0.000104967	931	tags=46%, list=10%, signal=42%	S100A8/S100A9/LDLR/CDK6/LRP1/ROR2/C1QA/APP/NR1D1/TREM2/SMO/VIM
BP	GOBP_REGULATION_OF_MITOTIC_NUCLEAR_DIVISION	GOBP_REGULATION_OF_MITOTIC_NUCLEAR_DIVISION	72	0.475796	2.16324	3.18923e-06	0.000143741	0.000104967	2332	tags=53%, list=25%, signal=40%	SPHK1/PLK1/DLGAP5/AURKA/TRIP13/PDGFRB/NEK2/BUB1B/CENPF/CCNB1/MKI67/PKMYT1/CAV2/CDCA2/MAD2L1/PRMT5/CHEK1/BUB1/EREG/CCDC8/KIF20B/ZW10/ZWINT/AURKB/NDC80/TTK/ESPL1/CDC27/CDT1/EPGN/FBXO5/CDK5RAP2/CDC25C/MAD2L2/RAD21/PDGFB/SPDL1/DYNC1LI1
BP	GOBP_LEUKOCYTE_MIGRATION	GOBP_LEUKOCYTE_MIGRATION	176	0.371205	1.9037	3.492e-06	0.000153926	0.000112404	2031	tags=40%, list=22%, signal=32%	S100A7/S100A8/S100A9/ANXA1/S100A12/MMP9/MSN/SERPINE1/TNFAIP6/SAA1/CXCL1/ECM1/SIRPA/GREM1/KITLG/CXCL8/THBS1/ADA/ROR2/MMP14/ADAM17/ICAM1/XG/ITGB1/APP/FCER1G/CSF1R/EMILIN1/TREM2/IL27RA/CXCL12/ITGA2/TREM1/LYN/HCK/EXT1/MPP1/THY1/CCL11/CD177/GCNT1/TNFRSF18/PGF/CSF1/CD99L2/NOD2/C3AR1/CD47/ITGB2/ZP3/SCG2/C5AR1/AIF1/CD99/CALR/CD300A/GAS6/TGFB2/FOLR2/GBA/SRP54/WNK1/MAPK1/CCL26/AKIRIN1/SPI1/EDN2/ARHGEF5/PIK…
BP	GOBP_MICROTUBULE_CYTOSKELETON_ORGANIZATION_INVOLVED_IN_MITOSIS	GOBP_MICROTUBULE_CYTOSKELETON_ORGANIZATION_INVOLVED_IN_MITOSIS	120	0.406012	1.98501	3.54622e-06	0.00015456	0.000112867	1259	tags=33%, list=13%, signal=29%	FLNA/PLK1/TPX2/DLGAP5/CENPA/MYBL2/CDC20/RACGAP1/AURKA/KIF4A/PLK2/NEK2/NDE1/CCNB1/KIF11/SPC25/KIF23/GJA1/ITGB1/KIFC1/NEK6/MAD2L1/NUF2/CENPE/CLTC/SMC1A/STIL/STAG1/ZW10/DCTN1/AURKB/WDR62/CKAP5/NDC80/TTK/RAN/SMC3/PSRC1/ESPL1/GPSM2
BP	GOBP_POSITIVE_REGULATION_OF_ERK1_AND_ERK2_CASCADE	GOBP_POSITIVE_REGULATION_OF_ERK1_AND_ERK2_CASCADE	93	0.441012	2.09038	3.70062e-06	0.000159497	0.000116472	2551	tags=55%, list=27%, signal=40%	S100A7/EGFR/CD44/CCN2/CHI3L1/GPNMB/P2RY6/ACKR3/PDGFRB/ROR2/ICAM1/PDGFC/APP/CSF1R/TREM2/TNFAIP8L3/GLIPR2/F2R/CD36/ACTA2/NOTCH2/APOE/PRXL2C/FERMT2/CCL11/JUN/MFHAS1/SHC1/NPNT/NRP1/NOD2/HLA-DRB1/PTPN11/TPBG/C5AR1/P2RY1/MAP2K1/GAS6/HAVCR2/DSTYK/CAVIN3/CCL26/GCNT2/PHB/CCL2/PDGFB/NRG1/FGF1/NPTN/DENND2B/PDGFRA
BP	GOBP_CELL_ADHESION_MEDIATED_BY_INTEGRIN	GOBP_CELL_ADHESION_MEDIATED_BY_INTEGRIN	47	0.534187	2.23266	3.92299e-06	0.000167223	0.000122114	2632	tags=74%, list=28%, signal=54%	SFRP2/PLAU/SERPINE1/FBN1/ITGA5/COL16A1/SNAI2/ADA/ADAM17/ICAM1/ITGA11/ITGB1/ADAM9/ITGB5/ITGA2/LYN/EXT1/ITGAV/ITGB8/NPNT/RAC3/ITGB2/PTPN11/ITGBL1/TGFB2/CYP1B1/FOXC2/WNK1/DPP4/ITGB3/JAM3/CCN3/ITGAM/EFNA1/ITGA7
BP	GOBP_UNSATURATED_FATTY_ACID_BIOSYNTHETIC_PROCESS	GOBP_UNSATURATED_FATTY_ACID_BIOSYNTHETIC_PROCESS	22	0.666602	2.354	3.99143e-06	0.000168291	0.000122894	522	tags=50%, list=6%, signal=47%	FADS2/ANXA1/DEGS1/FADS1/ELOVL4/PTGS1/SCD5/ELOVL5/SCD/PTGIS/CBR1
BP	GOBP_POSITIVE_REGULATION_OF_FIBROBLAST_PROLIFERATION	GOBP_POSITIVE_REGULATION_OF_FIBROBLAST_PROLIFERATION	26	0.635991	2.33852	4.03493e-06	0.000168295	0.000122897	968	tags=58%, list=10%, signal=52%	FN1/SPHK1/EGFR/CDK6/CCNA2/PDGFRB/MYC/CDK4/CCNB1/PDGFC/EREG/NGFR/CDC6/JUN/DDR2
BP	GOBP_DETOXIFICATION	GOBP_DETOXIFICATION	65	0.49338	2.19715	4.13519e-06	0.000168846	0.0001233	886	tags=34%, list=9%, signal=31%	S100A9/AKR1B10/TXNRD1/MT2A/PXDN/MT1X/MT1G/GPX8/PTGS1/ALDH1A1/MT1E/NXN/MT1M/CD36/NQO1/ALOX5AP/PRDX4/APOE/PRXL2C/PRDX6/GPX7/PRDX1
BP	GOBP_REGULATION_OF_CELL_CYCLE_PROCESS	GOBP_REGULATION_OF_CELL_CYCLE_PROCESS	444	0.294999	1.60104	4.11727e-06	0.000168846	0.0001233	2280	tags=34%, list=24%, signal=27%	ANXA1/SPHK1/INHBA/EGFR/FAM83D/ANLN/SOX9/PLK1/SOX2/CCN2/TPX2/RRM2/GPNMB/DLGAP5/CDC25B/CDC20/RACGAP1/AURKA/ECT2/CDCA5/DTL/ORC1/TRIP13/PLK2/PDGFRB/NEK2/MYC/PRKDC/BUB1B/CENPF/UBE2E2/CDK4/HMGA2/CCNB1/RRM1/MKI67/KIF11/ADAM17/PKMYT1/KIF23/RAD51AP1/MAP3K20/KIF14/CAV2/APP/KIF20A/FHL1/WDR76/NEK6/CDCA2/MAD2L1/MLF1/CLSPN/FEN1/PRMT5/CENPE/ACVR1/RDX/CHEK1/PTTG1/MN1/CLTC/SVIL/CDKN2B/BUB1/EREG/E2F7/CDC6/KNSTRN/S…
BP	GOBP_NEGATIVE_REGULATION_OF_CHONDROCYTE_DIFFERENTIATION	GOBP_NEGATIVE_REGULATION_OF_CHONDROCYTE_DIFFERENTIATION	16	0.715575	2.30749	4.21359e-06	0.000170256	0.000124329	1570	tags=75%, list=17%, signal=63%	EFEMP1/PTHLH/SOX9/ADAMTS12/GREM1/CCN4/SNAI2/TGFBR1/RARB/RFLNB/PTPN11/RFLNA
BP	GOBP_MAPK_CASCADE	GOBP_MAPK_CASCADE	402	0.304958	1.64908	4.67085e-06	0.000186786	0.0001364	2086	tags=35%, list=22%, signal=29%	S100A7/UCHL1/FN1/SERPINB3/SFRP2/S100A12/SPHK1/EGFR/FAM83D/SOX9/CD44/SOX2/TPD52L1/CCN2/CAV1/CHI3L1/SIRPA/FOXM1/GPNMB/SLC9A3R1/P2RY6/GREM1/KITLG/PBK/ACKR3/THBS1/PDGFRB/MYC/ROR2/CRYAB/CSPG4/ICAM1/PDGFC/MAP3K20/CAV2/APP/TGFB3/ADAM9/CSF1R/EMILIN1/TREM2/TNFAIP8L3/GLIPR2/F2R/WNT7A/C1QTNF1/CD36/PRMT5/TGFBR1/ACTA2/MAP4K4/NOTCH2/GPR37/CCN1/FGFR1/HIPK2/LYN/APOE/PRXL2C/RGS2/PRDX1/FERMT2/MAPK8IP2/DUSP7/CCL11/…
BP	GOBP_ACTIN_FILAMENT_BASED_PROCESS	GOBP_ACTIN_FILAMENT_BASED_PROCESS	462	0.29512	1.60639	4.80443e-06	0.000190167	0.000138869	3208	tags=48%, list=34%, signal=33%	DSC2/DSP/ANXA1/ATP1A1/ANLN/FLNA/S100A10/DPYSL3/PALLD/CXCL1/CCN2/CAV1/CALD1/RHOD/PLS3/SHTN1/MYADM/SLC9A3R1/RACGAP1/FLNC/CELSR1/KIRREL1/ECT2/ACTN1/NUAK2/FSCN1/EHBP1/CNN3/MYO5A/PDGFRB/DIAPH3/CNN1/LRP1/CORO1C/ESPN/MYO1B/WNT11/ENAH/KANK4/MYH10/AMOTL1/FGD1/PAM/GJA1/ITGB1/PARVB/CDC42EP1/TGFB3/DBN1/BAIAP2/TNNT1/AMOTL2/CSF1R/ITGB5/ANTXR1/PTK7/TPM1/CDK5R1/LCP1/CXCL12/TGFBR1/ACTC1/ACTA2/EPDR1/NOTCH2/TPM2/NU…
BP	GOBP_NEGATIVE_REGULATION_OF_PROTEOLYSIS	GOBP_NEGATIVE_REGULATION_OF_PROTEOLYSIS	176	0.367052	1.8824	5.60775e-06	0.000219722	0.000160451	832	tags=24%, list=9%, signal=22%	PI3/SERPINB3/SFRP2/SERPINB4/SERPINB13/CD109/SERPINB2/DHCR24/MMP9/PRNP/A2ML1/CD44/SLPI/SERPINE1/COL6A3/GAS1/ECM1/SERPINB5/SERPINB7/TIMP2/SERPINE2/BIRC5/IFI6/PBK/THBS1/COL7A1/ANXA2/LRP1/SERPINB9/CRYAB/PLAUR/NLRP7/SFN/IFI16/APP/SERPINA1/CTSB/SERPINB1/GAPDH/HIPK2/TFPI2/PTTG1
BP	GOBP_COLLAGEN_CATABOLIC_PROCESS	GOBP_COLLAGEN_CATABOLIC_PROCESS	23	0.654902	2.33823	5.69815e-06	0.000221031	0.000161408	1619	tags=65%, list=17%, signal=54%	KLK6/MMP11/MMP9/MMP13/ADAMTS2/MRC2/MMP14/FAP/ITGB1/MMP3/CTSB/CTSL/MMP2/CTSK/ADAMTS14
BP	GOBP_MORPHOGENESIS_OF_AN_EPITHELIUM	GOBP_MORPHOGENESIS_OF_AN_EPITHELIUM	285	0.328395	1.74523	5.78957e-06	0.000222354	0.000162373	2360	tags=41%, list=25%, signal=32%	KRT6A/KRT16/TNC/SFRP2/CTHRC1/COL5A1/IRX3/EGFR/SULF1/CLIC4/FLNA/MSN/SOX9/CD44/IGFBP5/ADAMTS12/SERPINB5/ITGA5/LAMA3/HOXD13/SLC9A3R1/CELSR1/TFAP2A/GREM1/TEAD2/NRARP/TWIST1/MYC/SNAI2/ROR2/WNT11/MMP14/ADAM17/GJA1/HOXD11/ADM/HIF1A/CELSR2/MTHFD1L/CSF1R/PTK7/WNT7A/LCP1/GPC6/SIX2/SMO/NOTCH2/CCN1/WNT5B/PDPN/ACVR1/EXT1/FERMT2/NGFR/STAT1/COL4A1/STIL/CCL11/KIF20B/EDNRA/TIMELESS/DACT1/NTN1/RAP2A/RGMA/FOXE1/NPN…
BP	GOBP_REGENERATION	GOBP_REGENERATION	101	0.422238	2.01698	5.90085e-06	0.000224406	0.000163872	2908	tags=54%, list=31%, signal=38%	SPP1/KLK6/ANXA1/FLNA/PRRX1/SOX2/KLK8/AURKA/MAP1B/CCNA2/NNMT/PTGFRN/MYC/GJA1/ADM/WNT7A/LCP1/CLDN1/CXCL12/PRMT5/IGF2R/ANXA3/THY1/JUN/CERS2/MTPN/AXL/CPT1A/RGMA/CDK1/PGF/NEFL/MMP2/GAP43/CEBPB/TYMS/PCNA/MAP2K1/PTPN12/GAS6/AKIRIN1/YAP1/GLI3/MED1/KREMEN1/NINJ2/DUSP10/GRN/CCN3/EZH2/FZD7/KLF4/PNPT1/STK24/PPP3CA
BP	GOBP_AMINO_ACID_IMPORT	GOBP_AMINO_ACID_IMPORT	25	0.623317	2.2738	6.5103e-06	0.000243403	0.000177744	3019	tags=84%, list=32%, signal=57%	SLC1A6/SLC7A5/SLC7A11/SLC9A3R1/SLC6A9/SLC7A1/ITGB1/SLC16A2/SLC3A2/SLC1A4/RGS2/SH3BP4/SLC36A4/RGS4/SLC1A3/SLC7A8/SFXN1/SLC1A5/SLC6A6/SLC36A1/SLC47A1
BP	GOBP_ENDODERM_DEVELOPMENT	GOBP_ENDODERM_DEVELOPMENT	53	0.51556	2.21783	6.52588e-06	0.000243403	0.000177744	1164	tags=43%, list=12%, signal=38%	FN1/COL5A2/COL5A1/INHBA/MMP9/COL6A1/COL12A1/SOX2/COL11A1/ITGA5/LAMA3/COL7A1/HMGA2/MMP14/SOX7/COL8A1/ITGB5/LAMC1/EXT1/ITGAV/COL4A2/CDC73/MMP2
BP	GOBP_POSITIVE_REGULATION_OF_IMMUNE_SYSTEM_PROCESS	GOBP_POSITIVE_REGULATION_OF_IMMUNE_SYSTEM_PROCESS	368	0.31303	1.68997	7.30168e-06	0.000269745	0.000196981	3156	tags=48%, list=34%, signal=33%	S100A7/KRT1/KLK7/KLK5/ANXA1/PRNP/SLC7A5/FCGR3A/SERPINE1/LGALS1/C1QC/CAV1/C1QB/SIRPA/HCAR2/KITLG/CXCL8/SPON2/THBS1/SLC7A1/C1S/PRKDC/FPR3/ADA/TFRC/ROR2/C1QA/MMP14/ADAM17/GPR68/ICAM1/XG/KLF10/STXBP1/TNFSF9/IFI16/APP/FCER1G/CGAS/CSF1R/THEMIS2/VSIG4/TREM2/IL27RA/CD36/CXCL12/CTSC/PLPP4/DDX21/ITGA2/NOTCH2/C1R/PVR/LYN/TYROBP/HCK/FYB1/THY1/EREG/POLR3G/CD177/DDX60/AXL/FPR1/TNFRSF18/CLEC7A/HLA-DRA/PGF/EPHB2…
BP	GOBP_NEGATIVE_REGULATION_OF_CARTILAGE_DEVELOPMENT	GOBP_NEGATIVE_REGULATION_OF_CARTILAGE_DEVELOPMENT	20	0.686651	2.38061	7.83132e-06	0.000286582	0.000209276	1570	tags=70%, list=17%, signal=58%	EFEMP1/PTHLH/SOX9/ADAMTS12/GREM1/CCN4/SNAI2/WNT11/TGFBR1/RARB/RFLNB/PTPN11/CTSK/RFLNA
BP	GOBP_REGULATION_OF_COAGULATION	GOBP_REGULATION_OF_COAGULATION	41	0.545849	2.23201	8.56478e-06	0.000310493	0.000226737	1480	tags=49%, list=16%, signal=41%	KRT1/SERPINB2/PLAU/ANXA5/SERPINE1/CAV1/F3/SERPINE2/HPSE/THBS1/THBD/FAP/F2R/C1QTNF1/CD36/APOE/EPHB2/PLAT/SERPING1/PROS1
BP	GOBP_CELL_CELL_ADHESION_VIA_PLASMA_MEMBRANE_ADHESION_MOLECULES	GOBP_CELL_CELL_ADHESION_VIA_PLASMA_MEMBRANE_ADHESION_MOLECULES	132	0.385843	1.91572	9.62853e-06	0.000345825	0.000252538	2824	tags=46%, list=30%, signal=33%	DSG3/LGALS7B/DSC2/DSC3/FAT2/PALLD/TENM2/ITGA5/IL1RAP/MYADM/CELSR1/ICAM1/ITGB1/L1CAM/PCDHGC3/CDH3/CELSR2/CLDN1/PCDH7/GPC6/KIFAP3/CDH11/PVR/ACVR1/CLSTN1/CD177/CDH2/TENM3/PCDHB8/VSTM2L/ITGB2/DSG1/MDGA1/SCARF2/ATP2C1/TGFB2/WNK1/ROBO1/CLDN6/NEXN/PTPRG/HMCN1/PIK3CB/LRFN4/IGSF21/PTPRD/CLDN8/GPC4/PCDHB7/AJUBA/NECTIN3/NPTN/CDH13/ITGAM/CLSTN2/ALCAM/DCHS1/LRRC4/KLF4/PCDHB11/MAPK14
BP	GOBP_BONE_MORPHOGENESIS	GOBP_BONE_MORPHOGENESIS	56	0.501305	2.18343	9.79104e-06	0.000348435	0.000254444	1082	tags=43%, list=12%, signal=38%	SFRP2/COL1A1/COL3A1/SFRP4/SOX9/MMP13/COMP/TFAP2A/TWIST1/OSR2/ANXA6/CYP26B1/MMP14/TGFB3/HAS2/ATG9A/RUNX2/EXT1/RAB23/STC1/EXT2/RARB/GLG1/SHOX2
BP	GOBP_REGULATION_OF_PROTEOLYSIS	GOBP_REGULATION_OF_PROTEOLYSIS	404	0.300315	1.62429	1.00832e-05	0.00035557	0.000259655	1486	tags=25%, list=16%, signal=22%	S100A8/PI3/S100A9/FN1/SERPINB3/SFRP2/SERPINB4/SERPINB13/CD109/SERPINB2/DHCR24/MMP9/PRNP/A2ML1/CD44/SLPI/S100A10/SERPINE1/COL6A3/PLK1/SOX2/GAS1/CCN2/CAV1/ECM1/F3/MELTF/SERPINB5/TRIB3/SERPINB7/TIMP2/CDC20/AURKA/SERPINE2/BIRC5/IFI6/PCOLCE2/PBK/THBS1/COL7A1/ANXA2/LRP1/RCN3/MYC/RNF217/SERPINB9/CRYAB/MMP14/PLAUR/NLRP7/SOX7/SFN/IFI16/APP/SERPINA1/GNA12/ENO1/CTSB/ADAM9/ANTXR1/LDLRAD3/TREM2/SERPINB1/USP13…
BP	GOBP_EMBRYONIC_MORPHOGENESIS	GOBP_EMBRYONIC_MORPHOGENESIS	324	0.317288	1.70365	1.03925e-05	0.000363177	0.000265209	1316	tags=29%, list=14%, signal=26%	FN1/SFRP2/CTHRC1/EFEMP1/CHST11/COL5A2/TXNRD1/COL5A1/INHBA/IRX3/MMP9/SULF1/COL6A1/COL12A1/SOX9/PRRX1/FBN1/SOX2/COL11A1/ITGA5/LRIG1/LAMA3/MYADM/FBN2/HOXD13/SLC9A3R1/MFAP5/CELSR1/TFAP2A/GREM1/TEAD2/COL7A1/TWIST1/OSR2/MFAP2/ROR2/WNT11/HMGA2/CYP26B1/MMP14/LRIG3/SOX7/GJA1/ITGB1/MAP3K20/APLN/COL8A1/GNA12/ADM/HIF1A/TGFB3/MTHFD1L/ITGB5/PTK7/WNT7A/PITX1/TGFBR1/SIX2/SMO/ITGA2/NOTCH2/CCN1/RUNX2/HIPK2/MAFB/WN…
BP	GOBP_MICROGLIAL_CELL_ACTIVATION	GOBP_MICROGLIAL_CELL_ACTIVATION	25	0.616244	2.248	1.09453e-05	0.000379077	0.00027682	1613	tags=60%, list=17%, signal=50%	SPHK1/LDLR/C1QA/APP/NR1D1/TREM2/CTSC/TYROBP/JUN/SYT11/ITGB2/TLR6/C5AR1/AIF1/TLR2
BP	GOBP_POSITIVE_REGULATION_OF_CYTOKINE_PRODUCTION	GOBP_POSITIVE_REGULATION_OF_CYTOKINE_PRODUCTION	204	0.344126	1.78297	1.10503e-05	0.000379327	0.000277003	3495	tags=56%, list=37%, signal=36%	SULF2/IL20RB/ANXA1/SPHK1/SULF1/SLC7A5/SERPINE1/SAA1/CHI3L1/F3/SERPINB7/IL1RAP/HPSE/SPON2/THBS1/TWIST1/LUM/WNT11/ADAM17/CD14/PANX1/IFI16/APP/FCER1G/HIF1A/CGAS/CSF1R/HEG1/TREM2/F2R/IL27RA/CD36/DDX21/IL12RB2/GAPDH/TYROBP/EREG/STAT1/POLR3G/BRCA1/IRAK1/PAEP/CLEC7A/EPHB2/NOD2/EGR1/CD276/CEBPB/C3AR1/POLR3D/CYBB/ZP3/PTPN11/STAT3/TLR6/IFIH1/C5AR1/AIF1/TRIM16/PNP/FRMD8/LY96/GPRC5B/TLR2/HLA-DPA1/TLR1/CYP1B1…
BP	GOBP_TRANSMEMBRANE_RECEPTOR_PROTEIN_TYROSINE_KINASE_SIGNALING_PATHWAY	GOBP_TRANSMEMBRANE_RECEPTOR_PROTEIN_TYROSINE_KINASE_SIGNALING_PATHWAY	304	0.319823	1.70933	1.12183e-05	0.000381716	0.000278747	2399	tags=41%, list=26%, signal=31%	FGFBP1/EFEMP1/SULF2/COL1A1/FAM83A/LOX/MMP9/EGFR/SULF1/SOX9/IGFBP5/CCN2/FAM20C/ADAMTS12/F3/ITGA5/SLC39A14/NRP2/SLC9A3R1/GREM1/IFI6/SHCBP1/EPHB3/THBS1/PDGFRB/DDIT4/LRP1/CDK4/ROR2/CSPG4/ADAM17/PLAUR/DCN/PDGFC/APLN/NAMPT/CAV2/CDH3/HIF1A/BAIAP2/CSF1R/EMILIN1/CDK5R1/RUNX2/FGFR1/LYN/MPZL1/HCK/IGF2R/EXT1/EREG/NGFR/COL4A1/DDR2/COL4A2/EPHB4/AXL/PDGFRL/PGF/SHC1/MMP2/SOCS3/EPHB2/CSF1/EPN2/NDST1/NRP1/NCK1/PLA…
BP	GOBP_BIOLOGICAL_PROCESS_INVOLVED_IN_SYMBIOTIC_INTERACTION	GOBP_BIOLOGICAL_PROCESS_INVOLVED_IN_SYMBIOTIC_INTERACTION	160	0.367591	1.86523	1.1317e-05	0.000381728	0.000278756	2894	tags=48%, list=31%, signal=34%	KRT6A/FN1/SERPINB3/EGFR/LDLR/LRRC15/LGALS1/CAV1/ITGA5/IFI27/CXCL8/TFRC/HMGA2/ICAM1/PTX3/ITGB1/CAV2/IFIT1/CTSB/CSF1R/IFITM3/ITGB5/HSPA8/SLC3A2/CTSL/CLDN1/ITGA2/GAPDH/PVR/TREM1/APOE/NPC1/STOM/IGF2R/JUN/ITGAV/IFITM1/AXL/KPNA3/CDK1/NUP153/PC/P4HB/NRP1/SCARB1/HLA-DRB1/LY6E/ANPEP/ALYREF/INHBB/SAP30/GAS6/NUCKS1/MRC1/CLDN6/PHB/DDB1/PSMC3/RAB7A/GSN/ITGB3/EFNB2/ZBED1/RRP1B/LAMP1/HSP90AB1/CD86/SLC1A5/LAMP3/…
BP	GOBP_DETECTION_OF_BIOTIC_STIMULUS	GOBP_DETECTION_OF_BIOTIC_STIMULUS	22	0.650347	2.29659	1.14934e-05	0.000384336	0.000280661	1907	tags=73%, list=20%, signal=58%	PGLYRP3/SRPX/PGLYRP4/FAP/TREM2/SMO/CLEC7A/NOD2/SCARB1/HLA-DRB1/TLR6/SSC5D/LY96/TLR2/TLR1/YAP1
BP	GOBP_SKELETAL_SYSTEM_MORPHOGENESIS	GOBP_SKELETAL_SYSTEM_MORPHOGENESIS	125	0.397435	1.94697	1.16502e-05	0.000386248	0.000282057	1870	tags=42%, list=20%, signal=34%	SFRP2/CHST11/COL1A1/BARX2/COL3A1/SFRP4/SOX9/PRRX1/MMP13/CCN2/COL11A1/FBN2/COMP/TFAP2A/GREM1/TWIST1/OSR2/ANXA6/ROR2/CYP26B1/MMP14/TGFB3/MTHFD1L/WNT7A/TGFBR1/HAS2/SIX2/ATG9A/RUNX2/FGFR1/EXT1/RAB23/STC1/HOXD10/EXT2/RARB/GLG1/SHOX2/RFLNB/BMP1/MMP2/SFRP1/NDST1/EIF4A3/RFLNA/SIX1/MGP/TULP3/FOXC2/NAB1/CHSY1/BPNT2
BP	GOBP_FIBRINOLYSIS	GOBP_FIBRINOLYSIS	15	0.729888	2.30553	1.19628e-05	0.000390819	0.000285395	1480	tags=67%, list=16%, signal=56%	KRT1/SERPINB2/PLAU/SERPINE1/THBS1/THBD/FAP/PLAT/SERPING1/PROS1
BP	GOBP_TRANSFORMING_GROWTH_FACTOR_BETA_PRODUCTION	GOBP_TRANSFORMING_GROWTH_FACTOR_BETA_PRODUCTION	22	0.649069	2.29208	1.19895e-05	0.000390819	0.000285395	1022	tags=59%, list=11%, signal=53%	FN1/COL3A1/SERPINB7/THBS1/LUM/WNT11/CDH3/HIF1A/LAPTM4B/TYROBP/ITGAV/LTBP1/ITGB8
BP	GOBP_CHONDROCYTE_DEVELOPMENT	GOBP_CHONDROCYTE_DEVELOPMENT	22	0.647152	2.28531	1.33125e-05	0.000429881	0.00031392	2128	tags=77%, list=23%, signal=60%	SFRP2/SULF2/CHST11/PTHLH/SULF1/SOX9/COL11A1/ECM1/COMP/RUNX2/EXT1/SHOX2/RFLNB/RFLNA/CHSY1/BPNT2/TSKU
BP	GOBP_GASTRULATION	GOBP_GASTRULATION	107	0.410653	1.98176	1.34095e-05	0.000429881	0.00031392	1207	tags=34%, list=13%, signal=30%	FN1/SFRP2/COL5A2/TXNRD1/COL5A1/INHBA/MMP9/COL6A1/COL12A1/SOX2/COL11A1/ITGA5/LAMA3/MYADM/COL7A1/WNT11/HMGA2/MMP14/SOX7/GJA1/ITGB1/APLN/COL8A1/ITGB5/SIX2/ITGA2/WNT5B/ACVR1/EXT1/ITGAV/EXT2/COL4A2/CDC73/MMP2/SFRP1/SNAI1
BP	GOBP_RESPONSE_TO_BACTERIUM	GOBP_RESPONSE_TO_BACTERIUM	262	0.329635	1.74103	1.47789e-05	0.000466077	0.000340352	1908	tags=34%, list=20%, signal=28%	KRT6A/S100A7/S100A8/PI3/S100A9/GJB2/KLK7/KLK5/S100A12/PGLYRP3/CCDC80/SLPI/SERPINE1/GSDMC/CXCL1/CAV1/SIRPA/PGLYRP4/FKBP5/CAPN2/DEFB1/CXCL8/SPON2/THBD/CDK4/GBP6/ADAM17/CD14/NOCT/NLRP7/IL36G/FCER1G/ADM/BAIAP2/ADAM9/EMILIN1/NR1D1/TREM2/RNASE7/F2R/IL27RA/CD36/CLDN1/IL36RN/NOTCH2/IL12RB2/TREM1/LYN/HCK/ANXA3/PYGL/H2BC12/VIM/IL22RA1/MAOB/PLSCR4/IRAK1/AXL/CDC73/SHC1/FAM20A/EPHB2/SYT11/RNASE6/NOD2/SCARB1/H…
BP	GOBP_REGULATION_OF_TRANSFERASE_ACTIVITY	GOBP_REGULATION_OF_TRANSFERASE_ACTIVITY	494	0.285933	1.55903	1.46608e-05	0.000466077	0.000340352	2678	tags=40%, list=29%, signal=30%	UCHL1/SERPINB3/SFRP2/S100A12/EGFR/PRNP/PLK1/TPD52L1/CAV1/TPX2/CHI3L1/TRIB3/CDC25B/MMD/CDC20/SLC9A3R1/GREM1/ECT2/CCNA2/KITLG/EPHB3/THBS1/PDGFRB/NEK2/CORO1C/MYC/CDKN3/BUB1B/ROR2/WNT11/HMGA2/CCNB1/ADAM17/CCNB2/PKMYT1/PDGFC/KIF14/SFN/APP/LRP8/ADAM9/CSF1R/NCAPG2/HEG1/MAD2L1/CKS1B/CLSPN/TREM2/TNFAIP8L3/CDK5R1/CCT4/HERC5/RFC3/CCNA1/CCN1/CENPE/BAG2/FGFR1/LYN/APOE/INCENP/RGS2/CEMIP/CDKN2B/THY1/EREG/FERMT2…
BP	GOBP_HUMORAL_IMMUNE_RESPONSE_MEDIATED_BY_CIRCULATING_IMMUNOGLOBULIN	GOBP_HUMORAL_IMMUNE_RESPONSE_MEDIATED_BY_CIRCULATING_IMMUNOGLOBULIN	14	0.730967	2.25368	1.52282e-05	0.000476372	0.00034787	1397	tags=71%, list=15%, signal=61%	C1QC/C1QB/EXO1/C1S/C1QA/TREM2/C1R/NOD2/ZP3/SERPING1
BP	GOBP_REGULATION_OF_PROTEIN_KINASE_ACTIVITY	GOBP_REGULATION_OF_PROTEIN_KINASE_ACTIVITY	351	0.308009	1.65889	1.63526e-05	0.000507455	0.000370568	2581	tags=40%, list=28%, signal=30%	UCHL1/SERPINB3/SFRP2/S100A12/EGFR/PRNP/PLK1/TPD52L1/CAV1/TPX2/CHI3L1/TRIB3/CDC25B/MMD/SLC9A3R1/GREM1/ECT2/CCNA2/KITLG/THBS1/PDGFRB/CORO1C/CDKN3/ROR2/WNT11/HMGA2/CCNB1/ADAM17/CCNB2/PKMYT1/PDGFC/KIF14/SFN/APP/LRP8/ADAM9/CSF1R/NCAPG2/HEG1/CKS1B/CLSPN/CDK5R1/HERC5/CCNA1/CCN1/CENPE/FGFR1/LYN/APOE/INCENP/RGS2/CEMIP/CDKN2B/THY1/EREG/FERMT2/SMG8/CDC6/DUSP7/DDR2/CCNYL1/CEP85/ATP2B4/IRAK1/CDKN2C/YWHAG/WWTR…
BP	GOBP_COLLAGEN_BIOSYNTHETIC_PROCESS	GOBP_COLLAGEN_BIOSYNTHETIC_PROCESS	27	0.594133	2.199	1.71177e-05	0.000526979	0.000384826	1488	tags=59%, list=16%, signal=50%	COL5A1/COL1A1/CCN2/SERPINB7/PDGFRB/RCN3/P3H4/TGFB3/EMILIN1/F2R/ITGA2/VIM/P3H3/TRAM2/WNT4/CREB3L1
BP	GOBP_NEGATIVE_REGULATION_OF_CELL_POPULATION_PROLIFERATION	GOBP_NEGATIVE_REGULATION_OF_CELL_POPULATION_PROLIFERATION	375	0.304074	1.64194	1.80478e-05	0.00055124	0.000402542	1906	tags=34%, list=20%, signal=28%	FGFBP1/SFRP2/CD109/LGALS7B/KRT4/IL20RB/PTHLH/INHBA/DHCR24/SULF1/PRNP/SFRP4/SRPX/SOX9/IGFBP5/SOX2/CXCL1/CAV1/CDK6/GPNMB/GAL/SLC9A3R1/SERPINE2/TFAP2A/GREM1/CXCL8/COL18A1/ACKR3/THBS1/SPARC/CNN1/MYC/SNAI2/CDKN3/TENT5B/CGREF1/ROR2/WNT11/FAP/SOX7/KLF10/APLN/SFN/CAV2/APP/SULT2B1/GNA12/ADM/TGFB3/NDRG1/CSF1R/VSIG4/SLC16A2/TPM1/TREM2/F2R/TGFBR1/KIFAP3/IFIT3/PRDX4/LYN/APOE/P3H1/PDPN/TYROBP/KLF9/MN1/CDKN2B/K…
BP	GOBP_DETECTION_OF_OTHER_ORGANISM	GOBP_DETECTION_OF_OTHER_ORGANISM	10	0.781565	2.17095	1.89606e-05	0.000574594	0.000419596	1786	tags=90%, list=19%, signal=73%	PGLYRP3/PGLYRP4/CLEC7A/NOD2/HLA-DRB1/TLR6/SSC5D/TLR2/TLR1
BP	GOBP_INTEGRIN_MEDIATED_SIGNALING_PATHWAY	GOBP_INTEGRIN_MEDIATED_SIGNALING_PATHWAY	52	0.496329	2.13371	1.97885e-05	0.000595035	0.000434523	2806	tags=63%, list=30%, signal=45%	FN1/COL3A1/FLNA/CCN2/ITGA5/LAMA3/COL16A1/ITGA11/ITGB1/ADAM9/ITGB5/ITGA2/HCK/FYB1/THY1/FERMT2/ITGAV/ITGB8/CD177/NRP1/CD47/ITGB2/PTPN11/DAB2/ITGBL1/TLN1/ZYX/ITGB3/LOXL3/ITGAM/ITGA7/MYH9/ITGA4
BP	GOBP_ICOSANOID_METABOLIC_PROCESS	GOBP_ICOSANOID_METABOLIC_PROCESS	58	-0.382962	-2.36576	2.10961e-05	0.000625598	0.000456841	865	tags=34%, list=9%, signal=31%	CYP4Z1/LTC4S/FAAH2/ABHD12/GGT2/CYP2C9/MGST2/PLA2G10/CYP2C8/DPEP2/FAAH/CYP2J2/ALOX5/GGT6/CYP1A1/CYP4F22/CYP4F8/PLA2G2F/CYP4F12/HPGD
BP	GOBP_REGULATION_OF_PLASMINOGEN_ACTIVATION	GOBP_REGULATION_OF_PLASMINOGEN_ACTIVATION	10	0.778726	2.16307	2.11274e-05	0.000625598	0.000456841	569	tags=70%, list=6%, signal=66%	S100A10/SERPINE1/MELTF/SERPINE2/THBS1/ANXA2/ENO1
BP	GOBP_POSITIVE_REGULATION_OF_VASCULATURE_DEVELOPMENT	GOBP_POSITIVE_REGULATION_OF_VASCULATURE_DEVELOPMENT	79	0.44144	2.03249	2.35474e-05	0.000691973	0.000505312	2896	tags=58%, list=31%, signal=41%	SFRP2/SPHK1/SERPINE1/ECM1/CHI3L1/F3/ITGA5/ADAM12/GREM1/CXCL8/THBS1/TWIST1/HMGA2/PTGIS/ITGB1/ADM/HIF1A/HIPK2/ANXA3/CCL11/ITGB8/BRCA1/PGF/PKM/NRP1/C3AR1/CYBB/STAT3/MTDH/C5AR1/AKT3/ADM2/CYP1B1/FOXC2/PIK3CD/JCAD/HIPK1/SMOC2/FGF1/GRN/SMAD1/KLF4/STIM1/HYAL1/JAK1/APLNR
BP	GOBP_POSITIVE_REGULATION_OF_LEUKOCYTE_MIGRATION	GOBP_POSITIVE_REGULATION_OF_LEUKOCYTE_MIGRATION	62	0.473035	2.09327	2.47549e-05	0.000721987	0.000527229	1934	tags=52%, list=21%, signal=41%	S100A7/SERPINE1/KITLG/CXCL8/THBS1/MMP14/ADAM17/ICAM1/XG/APP/CSF1R/TREM2/CXCL12/ITGA2/THY1/TNFRSF18/PGF/CSF1/CD99L2/C3AR1/CD47/ZP3/C5AR1/AIF1/CD99/CALR/GAS6/WNK1/MAPK1/AKIRIN1/SPI1/EDN2
BP	GOBP_REGULATION_OF_OSSIFICATION	GOBP_REGULATION_OF_OSSIFICATION	68	0.459215	2.05767	2.498e-05	0.000723114	0.000528053	1918	tags=51%, list=20%, signal=41%	SOX9/FAM20C/ECM1/FBN2/COMP/TFAP2A/GREM1/TWIST1/OSR2/GJA1/HIF1A/TGFB3/SIX2/CCN1/RUNX2/KREMEN2/ACVR1/SGMS2/DDR2/ANKH/RFLNB/EGR2/CSF1/SFRP1/SRGN/SOST/WNT4/PTPN11/PKDCC/RFLNA/MGP/TGFB2/CHSY1/MAPK1/LRP4
BP	GOBP_NEGATIVE_REGULATION_OF_CELL_DIFFERENTIATION	GOBP_NEGATIVE_REGULATION_OF_CELL_DIFFERENTIATION	323	0.3075	1.65136	2.59343e-05	0.00074518	0.000544166	2171	tags=37%, list=23%, signal=29%	SFRP2/SPP1/EFEMP1/ANXA1/MMP11/COL5A2/PTHLH/COL5A1/INHBA/IRX3/MMP9/EGFR/LDLR/SOX9/PRAME/TNFAIP6/G6PD/FBN1/C1QC/IGFBP5/SOX2/CAV1/ADAMTS12/CDK6/MELTF/TRIB3/ASPM/GREM1/CCN4/NRARP/CORO1C/TWIST1/MYC/SNAI2/MAP2/GPR68/NOCT/ITGB1/APP/FSTL3/NR1D1/TREM2/WNT7A/CDK5R1/PRMT5/TGFBR1/SIX2/SMO/LYN/MAFB/RGS2/CDKN2B/KLF13/THY1/EREG/FERMT2/STAT1/CCL11/ITGAV/DIP2B/CERS2/DNMT1/NTN1/RARB/TMEM131L/PAEP/RFLNB/LBH/WWTR1/C…
BP	GOBP_PHAGOCYTOSIS	GOBP_PHAGOCYTOSIS	124	0.39033	1.91151	2.65322e-05	0.000756752	0.000552616	3034	tags=53%, list=32%, signal=36%	ANXA1/SPHK1/SRPX/LDLR/SIRPA/P2RY6/SPON2/THBS1/LRP1/CORO1C/NCF2/PTX3/CD14/ITGB1/FCER1G/RAB31/TREM2/CD36/PLPP4/ITGA2/LYN/TYROBP/HCK/ANXA3/ITGAV/MSR1/AXL/MFGE8/CLEC7A/TGM2/SYT11/NOD2/SCARB1/GULP1/CD47/ITGB2/VAMP7/AIF1/IL15RA/CALR/TLR2/CD300A/GAS6/ATG3/MYO18A/DYSF/ICAM5/BECN1/RAB7A/CCL2/PIP5K1A/GSN/LIMK1/PTPRJ/ITGB3/TUB/ITGAM/COLEC12/MYH9/RAB27A/LYAR/RAB7B/ADORA1/CD93/PIK3CA/FYN
BP	GOBP_CELL_MATRIX_ADHESION	GOBP_CELL_MATRIX_ADHESION	140	0.373392	1.86579	2.76947e-05	0.000784144	0.00057262	1495	tags=34%, list=16%, signal=29%	FN1/COL3A1/PLAU/COL5A3/CD44/S100A10/SERPINE1/MSLN/CCN2/ADAMTS12/CDK6/RHOD/ITGA5/COL16A1/NID1/GREM1/ACTN1/HPSE/THBS1/CORO1C/MMP14/NID2/ITGA11/ITGB1/L1CAM/ADAM9/ITGB5/LYPD3/EMILIN1/CD36/EPDR1/MAP4K4/ITGA2/THY1/FERMT2/ITGAV/ITGB8/NPNT/CSF1/SFRP1/RIN2/NRP1/JAG1/ITGB2/WNT4/DUSP3/MUC4
BP	GOBP_EPITHELIAL_CELL_PROLIFERATION	GOBP_EPITHELIAL_CELL_PROLIFERATION	224	0.332428	1.7363	2.80375e-05	0.000788098	0.000575507	2349	tags=44%, list=25%, signal=34%	FGFBP1/SFRP2/CD109/KRT4/EGFR/SULF1/SOX9/IGFBP5/SOX2/CAV1/ECM1/KLK8/F3/COL8A2/CDK6/SERPINB5/TGM1/NRP2/LOXL2/NRARP/THBS1/SPARC/TWIST1/MYC/PRKDC/SNAI2/OSR2/HTRA1/MMP14/ADAM17/FAP/APLN/SFN/CAV2/CDH3/COL8A1/HIF1A/NR1D1/SERPINB1/WNT7A/CLDN1/CXCL12/TGFBR1/HAS2/SMO/NOTCH2/UHRF1/FGFR1/LAMC1/APOE/KLF9/CDKN2B/EREG/NGFR/STAT1/CCL11/SAV1/JUN/CDC73/PGF/SFRP1/NRP1/NOD2/SCARB1/CEBPB/PDCD10/SDR16C5/SERPINF1/SCG2/…
BP	GOBP_RESPONSE_TO_HORMONE	GOBP_RESPONSE_TO_HORMONE	433	0.289308	1.57079	2.83723e-05	0.00079177	0.000578189	2212	tags=35%, list=24%, signal=28%	SPP1/GJB2/ME1/ANXA1/COL1A1/INHBA/COL3A1/DHCR24/LOX/ATP1A1/PMEPA1/SFRP4/PCSK9/FBN1/GCLM/IGFBP5/CCN2/CAV1/TRIB3/SLC2A1/SLC39A14/TIMP2/GAL/P2RY6/FIBIN/MAP1B/CCNA2/MYO5A/THBS1/PDGFRB/DDIT4/OXCT1/MYC/PRKDC/SERPINB9/STC2/CDK4/NR3C1/MMP14/PAM/NAMPT/CAV2/RAB31/ADM/TGFB3/CTSB/BAIAP2/ADAM9/HSPA8/CTSL/HEYL/NR1D1/WNT7A/EPRS1/CLDN1/CXCL12/SGK1/NQO1/RAMP1/ITGA2/LYN/CNOT1/NPC1/ACVR1/FBXO32/RDX/ANXA3/KLF9/EREG/C…
BP	GOBP_REGULATION_OF_CHEMOTAXIS	GOBP_REGULATION_OF_CHEMOTAXIS	106	0.405661	1.95185	2.93388e-05	0.000812895	0.000593615	2675	tags=53%, list=29%, signal=38%	S100A7/SERPINE1/TNFAIP6/F3/GREM1/CXCL8/THBS1/PDGFRB/ADAM17/TUBB2B/CSF1R/TREM2/CXCL12/ITGA2/FGFR1/LYN/MPP1/PGF/CSF1/NRP1/NOD2/C3AR1/SCG2/TPBG/C5AR1/DUSP3/AIF1/CALR/SEMA3D/SEMA3A/GAS6/SEMA4F/WNK1/MAPK1/CCL26/AKIRIN1/USP14/SPI1/ROBO1/EDN2/ADGRA2/DPP4/SMOC2/CCL2/PDGFB/FGF1/EFNB2/JAM3/THBS4/PLA2G7/CCN3/PDGFRA/CDH13/SLIT2/DUSP1/CYRIB
BP	GOBP_RESPONSE_TO_TRANSFORMING_GROWTH_FACTOR_BETA	GOBP_RESPONSE_TO_TRANSFORMING_GROWTH_FACTOR_BETA	152	0.369919	1.86507	3.36405e-05	0.000925471	0.000675824	1785	tags=38%, list=19%, signal=31%	CD109/CHST11/COL1A2/COL1A1/HTRA3/COL3A1/LOX/PMEPA1/SOX9/FBN1/CAV1/ASPN/FBN2/FMOD/THBS1/HTRA1/NR3C1/ADAM17/ITGB1/CAV2/TGFB3/LTBP2/ADAM9/ITGB5/EMILIN1/WNT7A/CLDN1/TGFBR1/HIPK2/DKK3/ACVR1/CDKN2B/FERMT2/JUN/HSPA5/LTBP1/PEG10/MXRA5/ITGB8/COL4A2/GLG1/STRAP/NPNT/SFRP1/BCL9L/TGFB1I1/WNT4/STAT3/PARP1/SNX6/LATS2/DAB2/RUNX3/CILP/LRRC32/SPRED1/TGFB2
BP	GOBP_KINETOCHORE_ORGANIZATION	GOBP_KINETOCHORE_ORGANIZATION	17	0.665205	2.16956	3.65048e-05	0.000997199	0.000728202	1313	tags=65%, list=14%, signal=56%	DLGAP5/CENPA/CENPF/SMC2/CENPN/NUF2/CENPE/SMC4/NDC80/CENPW/CDT1
BP	GOBP_ZYMOGEN_ACTIVATION	GOBP_ZYMOGEN_ACTIVATION	32	0.562914	2.17097	3.79166e-05	0.00102852	0.000751075	765	tags=44%, list=8%, signal=40%	DHCR24/PLAU/S100A10/SERPINE1/MELTF/SERPINE2/THBS1/ANXA2/MMP14/PGK1/IFI16/ENO1/CTSL/C1R
BP	GOBP_POSITIVE_REGULATION_OF_CELL_ADHESION	GOBP_POSITIVE_REGULATION_OF_CELL_ADHESION	210	0.338308	1.75767	4.22785e-05	0.00113888	0.000831664	3234	tags=54%, list=34%, signal=36%	FN1/SFRP2/ANXA1/CCDC80/FLNA/CD44/S100A10/SAA1/LGALS1/SOX2/CAV1/SIRPA/CDK6/RHOD/ITGA5/COL16A1/MYADM/NID1/CYTH3/SLC7A1/ADAM19/ADA/TFRC/MYO10/PLAUR/TNFSF9/COL8A1/FSTL3/ADAM9/TPM1/EMILIN1/IL27RA/CD36/CXCL12/KIFAP3/HAS2/MAP4K4/ITGA2/CCN1/LYN/PDPN/THY1/FERMT2/ITGAV/IRAK1/TNFRSF18/HLA-DRA/NPNT/TGM2/CSF1/SFRP1/RIN2/P4HB/NRP1/NOD2/CD276/RAC3/HLA-DRB1/NCK1/CD47/ITGB2/ZP3/WNT4/PTPN11/AIF1/PNP/CALR/DAB2/HLA-…
BP	GOBP_POSITIVE_REGULATION_OF_CELL_DEATH	GOBP_POSITIVE_REGULATION_OF_CELL_DEATH	326	0.306019	1.64193	4.36722e-05	0.00116831	0.000853154	2337	tags=36%, list=25%, signal=28%	S100A8/S100A9/SFRP2/ANXA1/INHBA/MMP9/PRNP/SFRP4/SRPX/PCSK9/MLLT11/LGALS1/TPD52L1/CCN2/CAV1/MYBL2/GAL/HCAR2/SLC9A3R1/TFAP2A/ECT2/CAPN2/MELK/TOP2A/PNMA1/THBS1/PDGFRB/DDIT4/LRP1/MYC/PRKDC/ADAMTSL4/HTRA1/WNT11/HMGA2/C1QA/FAP/PTGIS/ITGB1/MAP3K20/MMP3/OSGIN1/ADM/TGFB3/CDK5R1/CD36/PMAIP1/TGFBR1/CTSC/NQO1/NOTCH2/CCN1/ATG9A/LYN/TYROBP/IGF2R/HTATIP2/G0S2/ATF6/TNFSF10/NGFR/SAV1/JUN/TNFRSF12A/SLFN11/KLF11/AI…
BP	GOBP_CELL_CHEMOTAXIS	GOBP_CELL_CHEMOTAXIS	134	0.370872	1.84498	4.40814e-05	0.00117118	0.00085525	3125	tags=54%, list=33%, signal=36%	S100A7/S100A8/S100A9/ANXA1/S100A12/LOX/SERPINE1/TNFAIP6/SAA1/CXCL1/GREM1/CXCL8/ACKR3/THBS1/PDGFRB/ADAM17/FCER1G/CSF1R/CXCL12/FGFR1/TREM1/LYN/ABCC1/MPP1/CCL11/PGF/CSF1/NRP1/NOD2/C3AR1/ITGB2/SCG2/TPBG/C5AR1/AIF1/HBEGF/CALR/GAS6/TGFB2/FOLR2/SRP54/WNK1/MAPK1/CCL26/AKIRIN1/SPI1/EDN2/ARHGEF5/PIK3CD/DPP4/HMGB2/SMOC2/CCL2/PIP5K1A/PDGFB/FGF1/JAM3/THBS4/PLA2G7/CCN3/PDGFRA/SLIT2/DUSP1/CXCL16/ARRB2/SBDS/SLC1…
BP	GOBP_MEIOTIC_CELL_CYCLE_PROCESS	GOBP_MEIOTIC_CELL_CYCLE_PROCESS	122	0.386543	1.8897	4.57026e-05	0.00120599	0.000880671	1904	tags=39%, list=20%, signal=31%	PLK1/CDC25B/CDC20/AURKA/ASPM/TOP2A/TRIP13/BUB1B/SMC2/MSH6/CYP26B1/CCNB2/RAD51AP1/P3H4/NCAPH/NCAPD2/NUF2/KIF18A/CCNA1/INCENP/SMC4/PTTG1/BUB1/EREG/RAD51/EDNRA/SGO2/HORMAD1/WASHC5/NDC80/TTK/ESPL1/SPIRE1/RAD54L/EME1/WNT4/CCNE2/NDC1/FBXO5/CALR/NCAPD3/CKS2/ACTR3/ACTR2/ERCC4/CDC25C/RAD51C
BP	GOBP_CELL_MORPHOGENESIS_INVOLVED_IN_DIFFERENTIATION	GOBP_CELL_MORPHOGENESIS_INVOLVED_IN_DIFFERENTIATION	409	0.286137	1.54909	4.63967e-05	0.00121603	0.000888005	3131	tags=45%, list=33%, signal=31%	UCHL1/FN1/SPP1/CLIC4/FLNA/S100A10/PALLD/CNTN1/LAMC2/MELTF/SHTN1/LAMA3/NRP2/MYADM/SLC9A3R1/MAP1B/ACTN1/EPHB3/COL18A1/CORO1C/PRKDC/MAP2/ENAH/STXBP1/TUBB2B/ITGB1/KIF14/PARVB/L1CAM/APP/COL15A1/LRP8/DBN1/BAIAP2/CELSR2/CSF1R/ANTXR1/HEG1/APLP1/PTPRZ1/WNT7A/CDK5R1/CXCL12/HAS2/SMO/CDH11/NOTCH2/DPYSL2/LAMC1/APOE/PDPN/EXT1/B4GALT5/THY1/CHODL/FERMT2/MAPK8IP2/NGFR/STC1/EDNRA/ITGAV/DIP2B/MAP1A/NTN1/FBXO45/RAP2…
BP	GOBP_ZINC_ION_HOMEOSTASIS	GOBP_ZINC_ION_HOMEOSTASIS	25	0.587013	2.14137	4.82037e-05	0.00125491	0.000916398	678	tags=36%, list=7%, signal=33%	S100A8/S100A9/MT2A/MT1X/MT1G/SLC39A14/MT1E/MT1M/SLC39A8
BP	GOBP_TRANSFORMING_GROWTH_FACTOR_BETA_RECEPTOR_SIGNALING_PATHWAY	GOBP_TRANSFORMING_GROWTH_FACTOR_BETA_RECEPTOR_SIGNALING_PATHWAY	116	0.391656	1.90577	5.05698e-05	0.00130773	0.00095497	1785	tags=40%, list=19%, signal=33%	CD109/CHST11/COL1A2/HTRA3/COL3A1/LOX/PMEPA1/FBN1/CAV1/ASPN/FBN2/FMOD/THBS1/HTRA1/ADAM17/ITGB1/CAV2/TGFB3/LTBP2/ADAM9/ITGB5/EMILIN1/TGFBR1/HIPK2/DKK3/ACVR1/CDKN2B/FERMT2/JUN/HSPA5/LTBP1/PEG10/ITGB8/GLG1/STRAP/NPNT/BCL9L/TGFB1I1/STAT3/PARP1/SNX6/LATS2/DAB2/LRRC32/SPRED1/TGFB2
BP	GOBP_ENTRY_INTO_HOST	GOBP_ENTRY_INTO_HOST	89	0.426867	2.01031	5.15958e-05	0.00131671	0.000961526	1371	tags=38%, list=15%, signal=33%	KRT6A/SERPINB3/EGFR/LDLR/LGALS1/CAV1/ITGA5/CXCL8/TFRC/ICAM1/PTX3/ITGB1/CAV2/CTSB/IFITM3/ITGB5/SLC3A2/CTSL/CLDN1/ITGA2/PVR/NPC1/ITGAV/IFITM1/AXL/KPNA3/CDK1/NUP153/P4HB/NRP1/SCARB1/HLA-DRB1/LY6E/ANPEP
BP	GOBP_MITOTIC_CELL_CYCLE_PHASE_TRANSITION	GOBP_MITOTIC_CELL_CYCLE_PHASE_TRANSITION	301	0.309179	1.65121	5.15096e-05	0.00131671	0.000961526	2163	tags=34%, list=23%, signal=27%	ANXA1/INHBA/EGFR/ANLN/PLK1/TPD52L1/RRM2/FOXM1/CDK6/GPNMB/DLGAP5/CDC25B/AURKA/BCAT1/CCNA2/CDCA5/MELK/DTL/ORC1/TRIP13/PLK2/MYC/PRKDC/CDKN3/BUB1B/CENPF/UBE2E2/CDK4/HMGA2/CCNB1/RRM1/NES/ADAM17/CCNB2/PKMYT1/ITGB1/KIF14/APP/FHL1/NEK6/CDK14/MAD2L1/CKS1B/CLSPN/CCNA1/CENPE/ACVR1/RDX/CHEK1/CDKN2B/BUB1/E2F7/CDC6/STIL/ZW10/DACT1/SLFN11/KLF11/UBE2C/ZWINT/BRCA1/CDKN2C/EIF4G1/CDK1/AURKB/NDC80/CDC73/TTK/LZTS1/RB…
BP	GOBP_RESPONSE_TO_PEPTIDE	GOBP_RESPONSE_TO_PEPTIDE	258	0.317863	1.67916	5.22296e-05	0.00132417	0.000966975	1683	tags=33%, list=18%, signal=28%	GJB2/ANXA1/COL1A1/COL3A1/MMP9/PRNP/PCSK9/MMP13/FBN1/IGFBP5/CCN2/CAV1/TRIB3/SLC2A1/SLC39A14/GAL/MAP1B/CCNA2/MYO5A/LRP1/MYC/PRKDC/STC2/CDK4/ICAM1/GJA1/NAMPT/MMP3/CAV2/APP/RAB31/ADM/BAIAP2/TREM2/EPRS1/CD36/CXCL12/LYN/ABCC1/EREG/NGFR/CDC6/STAT1/VIM/EDNRA/CACNA2D1/TIMELESS/SRD5A1/KLF11/GCNT1/ANO1/EGR2/YWHAG/PKM/NEFL/SHC1/MMP2/SOCS3/EPHB2/AGTRAP/NOD2/EGR1/NCK1/JAG1/PLAT/MARS1/LDOC1/SERPINF1/CYBB/SOGA1/…
BP	GOBP_MITOTIC_SPINDLE_ORGANIZATION	GOBP_MITOTIC_SPINDLE_ORGANIZATION	100	0.401482	1.91675	5.26707e-05	0.00132669	0.00096881	1259	tags=33%, list=13%, signal=29%	FLNA/PLK1/TPX2/DLGAP5/MYBL2/CDC20/RACGAP1/AURKA/KIF4A/PLK2/NEK2/CCNB1/KIF11/SPC25/KIF23/KIFC1/NEK6/NUF2/CENPE/CLTC/SMC1A/STIL/STAG1/DCTN1/AURKB/WDR62/CKAP5/NDC80/TTK/RAN/SMC3/PSRC1/GPSM2
BP	GOBP_NEGATIVE_REGULATION_OF_CATALYTIC_ACTIVITY	GOBP_NEGATIVE_REGULATION_OF_CATALYTIC_ACTIVITY	397	0.294169	1.58912	5.48323e-05	0.00137222	0.00100206	2504	tags=37%, list=27%, signal=28%	PI3/UCHL1/SERPINB3/SFRP2/SERPINB4/SERPINB13/CD109/PPP1R14C/SERPINB2/ANXA1/DHCR24/MCM2/MMP9/PRNP/A2ML1/ANXA5/CD44/SLPI/SERPINE1/COL6A3/PLK1/CAV1/ECM1/SERPINB5/TRIB3/SERPINB7/SLC39A14/TIMP2/CDC20/SERPINE2/BIRC5/IFI6/THBS1/COL7A1/ANXA2/LRP1/CORO1C/BUB1B/SERPINB9/CRYAB/NES/PLAUR/PTX3/NLRP7/SFN/IFI16/APP/SERPINA1/IFIT1/CTSB/NCAPG2/HEG1/MAD2L1/SERPINB1/NQO1/GAPDH/BAG2/LYN/APOE/RGS2/TFPI2/RDX/ANXA3/PTTG…
BP	GOBP_DEVELOPMENTAL_GROWTH	GOBP_DEVELOPMENTAL_GROWTH	355	0.303028	1.63362	5.92831e-05	0.0014741	0.00107646	3045	tags=45%, list=32%, signal=32%	FN1/SFRP2/SPP1/KLK6/ANXA1/CHST11/COL3A1/CLIC4/SOX9/MMP13/TNFAIP6/G6PD/SOX2/GAS1/ECM1/SHTN1/NRP2/HOXD13/AURKA/COMP/ASPM/MAP1B/PTGFRN/PDGFRB/MAP2/ANXA6/STC2/CDK4/WNT11/PTX3/EVC/GJA1/ITGB1/L1CAM/APP/ADM/DBN1/SYT1/NCAPG2/PTK7/HEG1/WNT7A/CDK5R1/CXCL12/TGFBR1/SMO/TMEM38B/BASP1/NOTCH2/DPYSL2/APOE/RGS2/CHEK1/EXT1/EREG/GINS1/STC1/STIL/CCL11/SAV1/EDNRA/SELENOM/DIP2B/DDR2/MTPN/NTN1/RASAL1/RARB/WWTR1/CDK1/GA…
BP	GOBP_CELL_CYCLE_PHASE_TRANSITION	GOBP_CELL_CYCLE_PHASE_TRANSITION	366	0.298545	1.61171	6.04123e-05	0.00149261	0.00108997	2187	tags=34%, list=23%, signal=27%	ANXA1/INHBA/EGFR/FAM83D/ANLN/PLK1/SOX2/TPD52L1/RRM2/FOXM1/CDK6/GPNMB/DLGAP5/CDC25B/AURKA/BCAT1/CCNA2/CDCA5/MELK/DTL/ORC1/TRIP13/PLK2/MYC/PRKDC/CDKN3/BUB1B/CENPF/UBE2E2/CDK4/HMGA2/CCNB1/RRM1/NES/ADAM17/CCNB2/PKMYT1/ITGB1/MAP3K20/KIF14/APP/FHL1/WDR76/NEK6/CDK14/MAD2L1/MLF1/CKS1B/CLSPN/CCNA1/CENPE/ACVR1/RDX/CHEK1/MN1/CDKN2B/BUB1/E2F7/CDC6/STIL/TIMELESS/ZW10/DACT1/SLFN11/KLF11/HORMAD1/UBE2C/ATP2B4/ZW…
BP	GOBP_NEGATIVE_REGULATION_OF_TRANSFORMING_GROWTH_FACTOR_BETA_RECEPTOR_SIGNALING_PATHWAY	GOBP_NEGATIVE_REGULATION_OF_TRANSFORMING_GROWTH_FACTOR_BETA_RECEPTOR_SIGNALING_PATHWAY	47	0.497451	2.07912	6.08321e-05	0.00149347	0.0010906	1485	tags=45%, list=16%, signal=38%	CD109/CHST11/HTRA3/PMEPA1/FBN1/CAV1/ASPN/FBN2/HTRA1/ADAM17/CAV2/TGFB3/EMILIN1/HSPA5/LTBP1/PEG10/GLG1/STRAP/BCL9L/TGFB1I1/SNX6
BP	GOBP_AMEBOIDAL_TYPE_CELL_MIGRATION	GOBP_AMEBOIDAL_TYPE_CELL_MIGRATION	233	0.32112	1.68507	6.41849e-05	0.00156587	0.00114347	3093	tags=51%, list=33%, signal=35%	KRT16/FGFBP1/FN1/ANXA1/FAT2/MMP9/ANLN/SOX9/NRP2/GREM1/LOXL2/KITLG/PLK2/THBS1/SPARC/CORO1C/TWIST1/ANXA6/WNT11/ADAM17/FSTL1/DCN/FAP/AMOTL1/GJA1/ITGB1/GNA12/HIF1A/AMOTL2/ADAM9/GLIPR2/WNT7A/TGFBR1/HAS2/SMO/ACTA2/MAP4K4/ITGA2/FGFR1/APOE/ACVR1/ANXA3/STAT1/STC1/EDNRA/JUN/DDR2/CDH2/ATP2B4/SYDE1/EPHB4/RIN2/NRP1/SCARB1/PDCD10/SERPINF1/SCG2/PTPN11/TPBG/AKT3/HBEGF/PFN2/CALR/SEMA3D/PRR5L/SEMA3A/SEMA4F/SPRED1/…
BP	GOBP_ESTROGEN_METABOLIC_PROCESS	GOBP_ESTROGEN_METABOLIC_PROCESS	20	-0.573557	-2.508	6.78736e-05	0.00162859	0.00118928	666	tags=60%, list=7%, signal=56%	UGT2B4/CYP2D6/HSD17B11/SULT1A1/CYP2C9/CYP2C8/SULT1E1/UGT2B15/UGT2B7/CYP3A5/CYP1A1/HSD17B2
BP	GOBP_NEUROINFLAMMATORY_RESPONSE	GOBP_NEUROINFLAMMATORY_RESPONSE	17	0.65364	2.13184	6.77939e-05	0.00162859	0.00118928	1223	tags=53%, list=13%, signal=46%	SPHK1/MMP9/LDLR/ITGB1/MMP3/NR1D1/TREM2/CTSC/SYT11
BP	GOBP_FATTY_ACID_METABOLIC_PROCESS	GOBP_FATTY_ACID_METABOLIC_PROCESS	181	-0.222936	-1.68377	6.80155e-05	0.00162859	0.00118928	744	tags=20%, list=8%, signal=19%	SCAP/FAAH2/NR1H3/ABHD12/ADH4/ACSBG1/APOC3/ACAA1/ACOT11/CYP2C9/ACBD4/DGAT2/SLC45A3/CROT/SLC27A2/PLA2G10/CYP2C8/ACSF2/LIPH/TH/ECHDC2/FAAH/CYP2J2/FA2H/ALOX5/ACSM6/PPARG/ACOXL/PLIN5/ACSL5/CYP1A1/CYP4B1/CYP4F8/PM20D1/PLA2G2F/CYP4F12/HPGD
BP	GOBP_AMINO_ACID_IMPORT_ACROSS_PLASMA_MEMBRANE	GOBP_AMINO_ACID_IMPORT_ACROSS_PLASMA_MEMBRANE	22	0.61469	2.17068	7.31765e-05	0.00173832	0.0012694	3019	tags=82%, list=32%, signal=56%	SLC1A6/SLC7A5/SLC7A11/SLC6A9/SLC7A1/ITGB1/SLC16A2/SLC3A2/SLC1A4/RGS2/SLC36A4/RGS4/SLC1A3/SLC7A8/SLC1A5/SLC6A6/SLC36A1/SLC47A1
BP	GOBP_REGULATION_OF_LEUKOCYTE_MIGRATION	GOBP_REGULATION_OF_LEUKOCYTE_MIGRATION	104	0.394128	1.88835	7.35653e-05	0.00173832	0.0012694	1934	tags=42%, list=21%, signal=34%	S100A7/ANXA1/MSN/SERPINE1/TNFAIP6/ECM1/GREM1/KITLG/CXCL8/THBS1/ADA/MMP14/ADAM17/ICAM1/XG/APP/CSF1R/EMILIN1/TREM2/IL27RA/CXCL12/ITGA2/LYN/MPP1/THY1/TNFRSF18/PGF/CSF1/CD99L2/NOD2/C3AR1/CD47/ZP3/C5AR1/AIF1/CD99/CALR/CD300A/GAS6/WNK1/MAPK1/AKIRIN1/SPI1/EDN2
BP	GOBP_REGULATION_OF_BODY_FLUID_LEVELS	GOBP_REGULATION_OF_BODY_FLUID_LEVELS	182	0.348148	1.79052	7.39423e-05	0.00173832	0.0012694	830	tags=27%, list=9%, signal=25%	KRT16/FN1/KRT1/SERPINB2/COL3A1/PLAU/FLNA/SLC7A11/ANXA5/SERPINE1/SAA1/CAV1/F3/COMP/SERPINE2/ACTN1/HPSE/THBS1/THBD/ADA/AKR1B1/CYP26B1/PLAUR/ABCA12/FAP/STXBP1/PAM/GJA1/APLN/SFN/SERPINA1/FCER1G/GNA12/ADM/HIF1A/CELSR2/PAPSS2/HEG1/F2R/C1QTNF1/CD36/CLDN1/HAS2/ITGA2/LYN/APOE/PDPN/TFPI2/EXT1
BP	GOBP_NEUTROPHIL_CHEMOTAXIS	GOBP_NEUTROPHIL_CHEMOTAXIS	42	0.500528	2.05759	7.45577e-05	0.00174222	0.00127226	2386	tags=57%, list=25%, signal=43%	S100A8/S100A9/S100A12/TNFAIP6/SAA1/CXCL1/CXCL8/FCER1G/TREM1/MPP1/CCL11/NOD2/C3AR1/ITGB2/C5AR1/TGFB2/SRP54/CCL26/EDN2/PIK3CD/DPP4/CCL2/JAM3/THBS4
BP	GOBP_REGULATION_OF_PROTEIN_SERINE_THREONINE_KINASE_ACTIVITY	GOBP_REGULATION_OF_PROTEIN_SERINE_THREONINE_KINASE_ACTIVITY	207	0.331787	1.72007	7.69906e-05	0.0017883	0.0013059	2581	tags=43%, list=28%, signal=32%	UCHL1/SERPINB3/SFRP2/S100A12/EGFR/PLK1/TPD52L1/CAV1/TRIB3/CCNA2/KITLG/THBS1/PDGFRB/CDKN3/ROR2/HMGA2/CCNB1/ADAM17/CCNB2/PKMYT1/PDGFC/SFN/ADAM9/CSF1R/HEG1/CKS1B/CDK5R1/HERC5/CCNA1/FGFR1/LYN/APOE/INCENP/RGS2/CEMIP/CDKN2B/THY1/FERMT2/CDC6/DUSP7/CCNYL1/ATP2B4/IRAK1/CDKN2C/FAM20A/SFRP1/PSRC1/NOD2/GTPBP4/PDCD10/TLR6/CCNE2/STK3/EPGN/LATS2/DAB2/MAP2K1/CKS2/CD300A/PTPN1/IQGAP1/GBA/SH2B3/CDK5RAP2/CDC25C/IPO…
BP	GOBP_GLIOGENESIS	GOBP_GLIOGENESIS	160	0.348973	1.77076	8.26381e-05	0.00190805	0.00139335	2661	tags=44%, list=28%, signal=32%	S100A8/S100A9/ANXA1/LDLR/SOX9/SOX2/CNTN1/CDK6/SERPINE2/LRP1/MYC/ROR2/PHGDH/C1QA/CSPG4/MMP14/APP/NDRG1/LRP8/CSF1R/NR1D1/TREM2/PTPRZ1/CDK5R1/PRMT5/SMO/LYN/CDKN2B/B4GALT5/VIM/CERS2/CDH2/CDKN2C/EGR2/CDK1/GAP43/CSF1/BIN1/PTPN11/STAT3/C5AR1/HEXB/P2RY1/CNP/PARD3/MAP2K1/TLR2/EIF2B3/NCSTN/TGFB2/GBA/NAB1/MAPK1/E2F1/SYNE2/GLI3/SUZ12/MXRA8/PRPF19/PRKCI/CCL2/NAB2/NRG1/GPC1/DUSP10/NDN/GRN/EZH2/BNIP3/TSPAN2/ZNF…
BP	GOBP_NEGATIVE_REGULATION_OF_RESPONSE_TO_WOUNDING	GOBP_NEGATIVE_REGULATION_OF_RESPONSE_TO_WOUNDING	45	0.496316	2.05035	8.39527e-05	0.00192694	0.00140714	1480	tags=42%, list=16%, signal=36%	CD109/SPP1/KRT1/SERPINB2/PLAU/SERPINE1/KLK8/SERPINE2/THBS1/THBD/FAP/C1QTNF1/APOE/CERS2/RGMA/PLAT/WNT4/SERPING1/PROS1
BP	GOBP_LEUKOCYTE_CHEMOTAXIS	GOBP_LEUKOCYTE_CHEMOTAXIS	101	0.395039	1.88705	8.6723e-05	0.00197882	0.00144503	2404	tags=47%, list=26%, signal=35%	S100A7/S100A8/S100A9/ANXA1/S100A12/SERPINE1/TNFAIP6/SAA1/CXCL1/GREM1/CXCL8/THBS1/ADAM17/FCER1G/CSF1R/CXCL12/TREM1/LYN/MPP1/CCL11/PGF/CSF1/NOD2/C3AR1/ITGB2/SCG2/C5AR1/AIF1/CALR/GAS6/TGFB2/FOLR2/SRP54/WNK1/MAPK1/CCL26/AKIRIN1/SPI1/EDN2/ARHGEF5/PIK3CD/DPP4/CCL2/PDGFB/JAM3/THBS4/PLA2G7
BP	GOBP_REGULATION_OF_GROWTH	GOBP_REGULATION_OF_GROWTH	352	0.298982	1.61074	8.86416e-05	0.00201076	0.00146836	1835	tags=30%, list=20%, signal=25%	S100A8/S100A9/FN1/TNC/SFRP2/SPP1/SPHK1/INHBA/MT2A/EGFR/MT1X/MT1G/PRAME/G6PD/IGFBP5/CDA/MELTF/DCBLD2/SHTN1/SERPINE2/GREM1/MAP1B/GNG4/MAP2/TFRC/STC2/CDK4/WNT11/HMGA2/CRYAB/MMP14/ADAM17/CCNB2/GJA1/MT1E/KIF14/SFN/L1CAM/APP/MT1M/OSGIN1/FHL1/ENO1/HIF1A/DBN1/SYT1/CDK5R1/CXCL12/SGK1/TGFBR1/SMO/BASP1/LRP12/DPYSL2/APOE/RGS2/RUVBL1/CLSTN1/SH3BP4/SAV1/DIP2B/MTPN/NTN1/RASAL1/CDKN2C/EIF4G1/CDK1/CDC73/SHC1/SOCS…
BP	GOBP_CELL_JUNCTION_ORGANIZATION	GOBP_CELL_JUNCTION_ORGANIZATION	382	0.290724	1.57095	9.77728e-05	0.002205	0.0016102	3131	tags=44%, list=33%, signal=31%	FN1/GJB2/DSP/IRX3/PKP1/PRNP/FLNA/SLC7A11/S100A10/C1QC/CAV1/C1QB/KLK8/RHOD/ITGA5/COL16A1/IL1RAP/NRP2/MYADM/CDC20/KIRREL1/GREM1/ECT2/MAP1B/ACTN1/FSCN1/EPHB3/THBS1/CORO1C/SNAI2/TUBA1A/WNT11/C1QA/MMP14/GJA1/THBS2/L1CAM/APP/PCDHGC3/SYNDIG1/TGFB3/LRP8/DBN1/BAIAP2/CSF1R/HSPA8/HEG1/TREM2/F2R/WNT7A/CDK5R1/CLDN1/GPC6/TGFBR1/CDH11/MAP4K4/ITGA2/LAMC1/APOE/RDX/EXT1/THY1/CLSTN1/FERMT2/COL4A1/ERC1/NTN1/FBXO45/C…
BP	GOBP_TOLL_LIKE_RECEPTOR_2_SIGNALING_PATHWAY	GOBP_TOLL_LIKE_RECEPTOR_2_SIGNALING_PATHWAY	12	0.71981	2.11334	9.91665e-05	0.00222351	0.00162371	2424	tags=92%, list=26%, signal=68%	TREM2/LYN/MFHAS1/IRAK1/NOD2/TLR6/TLR2/TLR1/PIK3AP1/TNFAIP3/PJA2
BP	GOBP_POSITIVE_REGULATION_OF_CELL_CYCLE_PROCESS	GOBP_POSITIVE_REGULATION_OF_CELL_CYCLE_PROCESS	155	0.351577	1.7723	0.000100282	0.00223561	0.00163255	1624	tags=33%, list=17%, signal=28%	ANXA1/SPHK1/EGFR/FAM83D/CCN2/RRM2/DLGAP5/CDC25B/RACGAP1/AURKA/ECT2/CDCA5/DTL/PDGFRB/UBE2E2/CDK4/CCNB1/RRM1/ADAM17/KIF23/RAD51AP1/MAP3K20/KIF14/APP/MAD2L1/FEN1/RDX/SVIL/EREG/E2F7/CDC6/STIL/KIF20B/SPAG5/UBE2C/EIF4G1/CDK1/AURKB/NDC80/CDC73/ESPL1/GPSM2/TFDP1/CDC27/CDT1/WNT4/AIF1/EPGN/FBXO5/DYRK3/CIT
BP	GOBP_SPINDLE_ORGANIZATION	GOBP_SPINDLE_ORGANIZATION	143	0.361701	1.80659	0.000102812	0.0022789	0.00166417	2940	tags=49%, list=31%, signal=34%	FLNA/PLK1/TPX2/DLGAP5/MYBL2/CDC20/RACGAP1/AURKA/ASPM/KIF4A/PLK2/NEK2/CCNB1/KIF11/CCNB2/SPC25/KIF23/KIFC1/NEK6/NUF2/CENPE/INCENP/CLTC/SMC1A/KNSTRN/STIL/STAG1/SPAG5/DCTN1/WASHC5/AURKB/WDR62/CKAP5/NDC80/TTK/RAN/SMC3/PSRC1/ESPL1/GPSM2/KPNB1/HAUS2/FBXO5/HAUS4/STAG2/KIF15/MAPRE2/NTMT1/AUNIP/INTS13/CCSAP/SAC3D1/CENPH/NEK7/EML1/DYNC1H1/VCP/KIF3B/MAPRE1/HAUS1/TUBGCP3/MYH9/TUBB/LIMK2/TUBG1/SBDS/RAE1/GNAI1/…
BP	GOBP_ANTIBACTERIAL_HUMORAL_RESPONSE	GOBP_ANTIBACTERIAL_HUMORAL_RESPONSE	17	0.64566	2.10581	0.000105512	0.00232547	0.00169817	1585	tags=65%, list=17%, signal=54%	PI3/KLK7/KLK5/SLPI/DEFB1/SPON2/RNASE7/H2BC12/RNASE6/NOD2/H2BC11
BP	GOBP_REGULATION_OF_BONE_MINERALIZATION	GOBP_REGULATION_OF_BONE_MINERALIZATION	46	0.488247	2.0302	0.000111896	0.00245223	0.00179074	1672	tags=50%, list=18%, signal=41%	SOX9/FAM20C/ECM1/FBN2/COMP/TFAP2A/GREM1/TWIST1/OSR2/GJA1/HIF1A/TGFB3/CCN1/ACVR1/SGMS2/DDR2/ANKH/RFLNB/SRGN/WNT4/PKDCC/RFLNA/MGP
BP	GOBP_VASCULAR_TRANSPORT	GOBP_VASCULAR_TRANSPORT	45	0.492062	2.03278	0.000113432	0.00247192	0.00180511	1680	tags=51%, list=18%, signal=42%	SLC16A1/SLC7A5/SLC2A1/SLC9A3R1/SLC6A9/LRP1/SLC7A1/TFRC/SLCO3A1/SLC22A3/SLC16A2/SLC38A5/SLC1A4/CD36/APOE/ABCC1/SLC24A3/SLC2A3/ATP2B4/SLCO2B1/SLC5A6/SLC1A3/KCNJ8
BP	GOBP_INTERLEUKIN_6_PRODUCTION	GOBP_INTERLEUKIN_6_PRODUCTION	66	0.442361	1.97293	0.000119612	0.00259205	0.00189284	1858	tags=45%, list=20%, signal=37%	SIRPA/IL1RAP/CAPN2/SPON2/TWIST1/APP/TREM2/F2R/IL27RA/CD36/IL36RN/TYROBP/EREG/CLEC7A/SYT11/NOD2/CEBPB/CD47/PTPN11/STAT3/TLR6/IFIH1/AIF1/TLR2/GAS6/TLR1/GBA/ADORA2B/HAVCR2/DHX9
BP	GOBP_POSITIVE_REGULATION_OF_WOUND_HEALING	GOBP_POSITIVE_REGULATION_OF_WOUND_HEALING	30	0.559953	2.12485	0.00012361	0.00266379	0.00194522	1123	tags=47%, list=12%, signal=41%	ANXA1/SERPINE1/F3/HPSE/CCN4/THBS1/THBD/ITGB1/F2R/CD36/CLDN1/MYLK/FERMT2/CLEC7A
BP	GOBP_CELLULAR_RESPONSE_TO_AMYLOID_BETA	GOBP_CELLULAR_RESPONSE_TO_AMYLOID_BETA	27	0.563487	2.08558	0.000126883	0.00270428	0.00197479	1485	tags=56%, list=16%, signal=47%	PRNP/LRP1/ICAM1/GJA1/APP/TREM2/CD36/ABCC1/NGFR/CACNA2D1/EPHB2/TLR6/PARP1/BACE1/SNX6
BP	GOBP_REGULATION_OF_CELLULAR_RESPONSE_TO_TRANSFORMING_GROWTH_FACTOR_BETA_STIMULUS	GOBP_REGULATION_OF_CELLULAR_RESPONSE_TO_TRANSFORMING_GROWTH_FACTOR_BETA_STIMULUS	77	0.424018	1.94263	0.00012677	0.00270428	0.00197479	1566	tags=38%, list=17%, signal=32%	CD109/CHST11/HTRA3/LOX/PMEPA1/FBN1/CAV1/ASPN/FBN2/THBS1/HTRA1/ADAM17/CAV2/TGFB3/EMILIN1/HIPK2/DKK3/CDKN2B/HSPA5/LTBP1/PEG10/GLG1/STRAP/NPNT/BCL9L/TGFB1I1/SNX6/LATS2/DAB2
BP	GOBP_FEMALE_MEIOTIC_NUCLEAR_DIVISION	GOBP_FEMALE_MEIOTIC_NUCLEAR_DIVISION	22	0.604612	2.13509	0.000132253	0.00279897	0.00204394	1991	tags=68%, list=21%, signal=54%	PLK1/CDC25B/AURKA/TOP2A/TRIP13/CCNB2/NCAPH/EREG/WASHC5/NDC80/TTK/SPIRE1/FBXO5/RAD51C/MASTL
BP	GOBP_POSITIVE_REGULATION_OF_PHOSPHORUS_METABOLIC_PROCESS	GOBP_POSITIVE_REGULATION_OF_PHOSPHORUS_METABOLIC_PROCESS	449	0.279547	1.5179	0.000132769	0.00279897	0.00204394	3476	tags=48%, list=37%, signal=32%	SFRP2/S100A12/SPHK1/INHBA/MMP9/EGFR/PRNP/SOX9/CD44/PLK1/TPD52L1/CNTN1/CCN2/CAV1/TPX2/CHI3L1/GPNMB/ITGA5/CDC25B/MMD/P2RY6/GREM1/ECT2/KITLG/CAPN2/EPHB3/NIBAN1/THBS1/PDGFRB/MYC/TFRC/ROR2/WNT11/HMGA2/CCNB1/CSPG4/ADAM17/PLAUR/PDGFC/KIF14/APP/GNA12/ENO1/HIF1A/TGFB3/LRP8/SLCO3A1/CDCA2/ADAM9/CSF1R/CKS1B/CLSPN/TREM2/TNFAIP8L3/CDK5R1/CD36/TGFBR1/ITGA2/CCN1/CENPE/FGFR1/HIPK2/LYN/INCENP/PRXL2C/ACVR1/CEMIP/ER…
BP	GOBP_NEGATIVE_REGULATION_OF_COAGULATION	GOBP_NEGATIVE_REGULATION_OF_COAGULATION	29	0.542283	2.03506	0.000144549	0.00300442	0.00219397	1480	tags=48%, list=16%, signal=41%	KRT1/SERPINB2/PLAU/ANXA5/SERPINE1/SERPINE2/THBS1/THBD/FAP/C1QTNF1/APOE/PLAT/SERPING1/PROS1
BP	GOBP_CELLULAR_RESPONSE_TO_TOXIC_SUBSTANCE	GOBP_CELLULAR_RESPONSE_TO_TOXIC_SUBSTANCE	54	0.47011	2.03239	0.000144838	0.00300442	0.00219397	886	tags=31%, list=9%, signal=29%	S100A9/AKR1B10/TXNRD1/PXDN/GPX8/PTGS1/ALDH1A1/NXN/CD36/NQO1/ALOX5AP/PRDX4/APOE/PRXL2C/PRDX6/GPX7/PRDX1
BP	GOBP_POSITIVE_REGULATION_OF_CHEMOTAXIS	GOBP_POSITIVE_REGULATION_OF_CHEMOTAXIS	59	0.457532	2.00367	0.000144838	0.00300442	0.00219397	2604	tags=58%, list=28%, signal=42%	S100A7/SERPINE1/F3/CXCL8/THBS1/PDGFRB/ADAM17/CSF1R/TREM2/CXCL12/ITGA2/FGFR1/PGF/CSF1/NRP1/C3AR1/SCG2/TPBG/C5AR1/AIF1/CALR/GAS6/WNK1/MAPK1/CCL26/AKIRIN1/SPI1/EDN2/SMOC2/PDGFB/THBS4/PLA2G7/CDH13/SLIT2
BP	GOBP_EMBRYONIC_CRANIAL_SKELETON_MORPHOGENESIS	GOBP_EMBRYONIC_CRANIAL_SKELETON_MORPHOGENESIS	29	0.54122	2.03107	0.000149953	0.00309397	0.00225936	2178	tags=62%, list=23%, signal=48%	CHST11/PRRX1/TFAP2A/TWIST1/MMP14/TGFB3/MTHFD1L/TGFBR1/SIX2/RUNX2/NDST1/EIF4A3/SIX1/TULP3/FOXC2/GLI3/MTHFD1/IRX5
BP	GOBP_COMPLEMENT_ACTIVATION	GOBP_COMPLEMENT_ACTIVATION	17	0.636823	2.07699	0.0001587	0.00323999	0.00236599	765	tags=47%, list=8%, signal=43%	KRT1/C1QC/C1QB/C1S/C1QA/VSIG4/TREM2/C1R
BP	GOBP_REGULATION_OF_CELL_CYCLE_PHASE_TRANSITION	GOBP_REGULATION_OF_CELL_CYCLE_PHASE_TRANSITION	280	0.30509	1.62146	0.000157891	0.00323999	0.00236599	2332	tags=36%, list=25%, signal=28%	ANXA1/INHBA/EGFR/FAM83D/ANLN/PLK1/SOX2/RRM2/GPNMB/DLGAP5/CDC25B/AURKA/CDCA5/DTL/ORC1/TRIP13/PLK2/PRKDC/BUB1B/CENPF/UBE2E2/CDK4/HMGA2/CCNB1/RRM1/ADAM17/MAP3K20/KIF14/APP/FHL1/WDR76/NEK6/MAD2L1/MLF1/CLSPN/CENPE/ACVR1/RDX/CHEK1/MN1/CDKN2B/BUB1/E2F7/CDC6/STIL/TIMELESS/ZW10/DACT1/SLFN11/HORMAD1/UBE2C/ATP2B4/ZWINT/BRCA1/APBB1/CDKN2C/EIF4G1/CDK1/AURKB/NDC80/CDC73/TTK/RBL1/ESPL1/RFWD3/TOPBP1/TFDP1/CDC27/…
BP	GOBP_NEPHRON_DEVELOPMENT	GOBP_NEPHRON_DEVELOPMENT	78	0.405811	1.86406	0.000164227	0.00332426	0.00242753	2333	tags=55%, list=25%, signal=42%	SULF2/IRX3/SULF1/SOX9/SERPINB7/NID1/GREM1/PDGFRB/MYC/WNT11/HOXD11/HEYL/SIX2/SMO/ACTA2/BASP1/NOTCH2/EXT1/STAT1/ACAT1/EDNRA/WWTR1/NPNT/NOTCH3/FOXD1/EGR1/JAG1/WNT4/MYO1E/SIX1/ADAMTS16/KIF26B/NUP160/IQGAP1/FOXC2/MAGED1/YAP1/GLI3/NUP133/PDGFB/ENPEP/FGF1/MTSS1
BP	GOBP_CELLULAR_RESPONSE_TO_NITROGEN_COMPOUND	GOBP_CELLULAR_RESPONSE_TO_NITROGEN_COMPOUND	365	0.292457	1.57832	0.000164542	0.00332426	0.00242753	2140	tags=35%, list=23%, signal=28%	GJB2/COL1A2/COL5A2/COL1A1/COL3A1/EGFR/PRNP/COL6A1/FLNA/PCSK9/SOX9/FBN1/GCLM/IGFBP5/CAV1/TRIB3/COL16A1/SLC39A14/SLC9A3R1/P2RY6/MAP1B/CCNA2/CAPN2/MYO5A/LRP1/MYC/PRKDC/CDK4/ICAM1/PDGFC/GJA1/NAMPT/MMP3/CAV2/APP/IFIT1/RAB31/CGAS/BAIAP2/TREM2/APLP1/CDK5R1/EPRS1/CD36/PRMT5/TMEM38B/RRAGD/LYN/ABCC1/CHEK1/NGFR/CDC6/STAT1/SH3BP4/COL4A1/STC1/RAD51/VIM/EDNRA/JUN/CACNA2D1/HSPA5/TIMELESS/SRD5A1/DNMT1/KLF11/ATP2…
BP	GOBP_POSITIVE_REGULATION_OF_CELL_DEVELOPMENT	GOBP_POSITIVE_REGULATION_OF_CELL_DEVELOPMENT	164	0.348772	1.77238	0.000166092	0.0033382	0.00243771	3351	tags=53%, list=36%, signal=35%	FN1/FLNA/S100A10/BNC1/SHTN1/MYADM/AURKA/ASPM/SERPINE2/MAP1B/MYC/PRKDC/GPR68/L1CAM/HIF1A/LRP8/DBN1/BAIAP2/MME/PTPRZ1/CXCL12/PRMT5/HAS2/SMO/LYN/TYROBP/CHODL/FERMT2/NTN1/SHOX2/EGR2/CLEC7A/WDR62/NEFL/TGM2/EPHB2/P4HB/NRP1/RAC3/BIN1/SERPINF1/NIBAN2/SLC9B2/NUMBL/CALR/DAB2/MAP2K1/TLR2/LPAR3/CAPRIN1/NGF/MACF1/ACTR2/E2F1/ROBO1/DIXDC1/GLI3/PTPRD/CYFIP1/PRPF19/PRKCI/PLXND1/LIMK1/NPTN/SLIT2/ZNF365/EEF2K/NIN/H…
BP	GOBP_CELLULAR_OXIDANT_DETOXIFICATION	GOBP_CELLULAR_OXIDANT_DETOXIFICATION	46	0.480437	1.99772	0.000176063	0.00352035	0.00257073	886	tags=33%, list=9%, signal=30%	S100A9/TXNRD1/PXDN/GPX8/PTGS1/NXN/CD36/NQO1/ALOX5AP/PRDX4/APOE/PRXL2C/PRDX6/GPX7/PRDX1
BP	GOBP_ESTABLISHMENT_OF_ORGANELLE_LOCALIZATION	GOBP_ESTABLISHMENT_OF_ORGANELLE_LOCALIZATION	260	0.305228	1.61263	0.000179234	0.00356538	0.00260361	3629	tags=53%, list=39%, signal=33%	UCHL1/FAM83D/PLK1/DLGAP5/CENPA/SLC9A3R1/MAP1B/CEP55/CDCA5/MYO5A/MAP2/CENPF/MYO1B/NDE1/CCNB1/CDCA8/STXBP1/GJA1/ITGB1/KIF14/KIF2C/CDH3/HIF1A/KIFC1/MAD2L1/NUF2/KIF18A/KIFAP3/CENPE/LYN/INCENP/GEM/ZW10/NTN1/SPAG5/BICD2/DCTN1/ARHGAP21/AURKB/NDC80/KIF3C/NEFL/RAN/CNIH2/PSRC1/DNM1/SYT11/ESPL1/GPSM2/CEP19/SPIRE1/CDT1/PDCD10/KPNB1/VAMP7/SNX6/WIPI1/WASF1/MYO1E/PARD3/YKT6/CD300A/ACTR3/ACTR2/CENPQ/ADORA2B/CDK5…
BP	GOBP_RESPONSE_TO_INORGANIC_SUBSTANCE	GOBP_RESPONSE_TO_INORGANIC_SUBSTANCE	278	0.301553	1.60062	0.000180609	0.0035744	0.00261019	2971	tags=45%, list=32%, signal=32%	S100A8/ANXA1/SPHK1/COL1A1/MT2A/MMP9/EGFR/PRNP/CLIC4/MT1X/MT1G/G6PD/CAV1/ASPN/SIRPA/TFAP2A/CYBRD1/FIBIN/ECT2/MAP1B/CCNA2/LOXL2/S100A16/CAPN2/CPNE8/THBS1/PDGFRB/MYC/PYCR1/TFRC/ADCY7/CRYAB/CD14/PAM/MT1E/MMP3/APP/MT1M/HIF1A/NDRG1/ADAM9/SYT1/CD36/CLDN1/NQO1/ALOX5AP/GPR37/NPC1/PRDX1/STAT1/RAD51/JUN/SELENOM/HSPA5/TIMELESS/MAOB/RASAL1/ATP2B4/AXL/CDK1/NEFL/EIF2S1/MMP2/SYT11/MT1H/GART/ARL13B/EIF4A3/SLC30A4…
BP	GOBP_BONE_GROWTH	GOBP_BONE_GROWTH	17	0.634311	2.0688	0.000183979	0.00361314	0.00263849	1039	tags=59%, list=11%, signal=52%	SOX9/MMP13/ECM1/COMP/ANXA6/EVC/EXT1/STC1/DDR2/RARB
BP	GOBP_NEGATIVE_REGULATION_OF_MITOTIC_CELL_CYCLE_PHASE_TRANSITION	GOBP_NEGATIVE_REGULATION_OF_MITOTIC_CELL_CYCLE_PHASE_TRANSITION	120	0.365553	1.78721	0.000184429	0.00361314	0.00263849	2332	tags=41%, list=25%, signal=31%	INHBA/PLK1/GPNMB/DTL/ORC1/TRIP13/PLK2/PRKDC/BUB1B/CENPF/HMGA2/CCNB1/FHL1/MAD2L1/CLSPN/ACVR1/CHEK1/CDKN2B/BUB1/E2F7/CDC6/ZW10/DACT1/SLFN11/ZWINT/BRCA1/CDK1/AURKB/NDC80/CDC73/TTK/RBL1/RFWD3/TOPBP1/CDT1/CTDSP2/FBXO5/GTSE1/CDK5RAP2/MAD2L2/DONSON/TICRR/SDE2/AVEN/NABP2/CCL2/RAD21/SPDL1/DYNC1LI1
BP	GOBP_L_ALPHA_AMINO_ACID_TRANSMEMBRANE_TRANSPORT	GOBP_L_ALPHA_AMINO_ACID_TRANSMEMBRANE_TRANSPORT	36	0.513251	2.03127	0.000189128	0.00368658	0.00269211	2297	tags=53%, list=25%, signal=40%	SLC1A6/SLC7A5/SLC7A11/SLC6A9/SLC7A1/ITGB1/SLC3A2/SLC38A5/SLC1A4/RGS2/SLC36A4/RGS4/SLC1A3/SLC38A7/SLC7A7/SLC25A15/SLC25A13/SLC7A6/SLC7A8
BP	GOBP_POSITIVE_REGULATION_OF_RESPONSE_TO_WOUNDING	GOBP_POSITIVE_REGULATION_OF_RESPONSE_TO_WOUNDING	37	0.513199	2.04123	0.000197181	0.00382432	0.0027927	1123	tags=41%, list=12%, signal=36%	ANXA1/FLNA/SERPINE1/F3/HPSE/CCN4/THBS1/THBD/ITGB1/F2R/CD36/CLDN1/MYLK/FERMT2/CLEC7A
BP	GOBP_REGULATION_OF_BIOMINERALIZATION	GOBP_REGULATION_OF_BIOMINERALIZATION	59	0.452618	1.98215	0.00020781	0.00401042	0.0029286	1771	tags=47%, list=19%, signal=39%	SOX9/FAM20C/ECM1/ASPN/FBN2/COMP/TFAP2A/GREM1/TWIST1/OSR2/GJA1/HIF1A/TGFB3/CCN1/ACVR1/SGMS2/DDR2/ANKH/RFLNB/SRGN/CEBPB/WNT4/PKDCC/FBXO5/RFLNA/MGP/AMTN/GAS6
BP	GOBP_RESPONSE_TO_OXIDATIVE_STRESS	GOBP_RESPONSE_TO_OXIDATIVE_STRESS	241	0.307872	1.61756	0.000218268	0.0041914	0.00306076	3465	tags=51%, list=37%, signal=33%	S100A7/KRT1/GJB2/ANXA1/SPHK1/COL1A1/DHCR24/MMP9/EGFR/PRNP/SLC7A11/PXDN/G6PD/GCLM/SIRPA/GPX8/PTGS1/ECT2/SCARA3/CAPN2/MELK/PDGFRB/PYCR1/STC2/CRYAB/MMP14/ETV5/MMP3/APP/HIF1A/ADAM9/TPM1/TREM2/MSRB3/CD36/NQO1/GPR37/NFE2L1/PRDX4/APOE/ABCC1/PRDX6/GPX7/PRDX1/STX2/STAT1/EDNRA/ATP2A2/JUN/AXL/CDK1/RCAN1/EIF2S1/MMP2/P4HB/VRK2/PDCD10/UBQLN1/TLR6/FOSL1/PARP1/PCNA/PSMB5/AIF1/PRR5L/SCGB1A1/ATRN/CYP1B1/GBA/BRF2/M…
BP	GOBP_NEUTROPHIL_MIGRATION	GOBP_NEUTROPHIL_MIGRATION	54	0.463229	2.00265	0.000220404	0.00421157	0.00307549	2386	tags=52%, list=25%, signal=39%	S100A8/S100A9/S100A12/TNFAIP6/SAA1/CXCL1/CXCL8/XG/FCER1G/TREM1/MPP1/CCL11/CD177/CD99L2/NOD2/C3AR1/ITGB2/C5AR1/CD99/TGFB2/SRP54/CCL26/EDN2/PIK3CD/DPP4/CCL2/JAM3/THBS4
BP	GOBP_ARACHIDONIC_ACID_METABOLIC_PROCESS	GOBP_ARACHIDONIC_ACID_METABOLIC_PROCESS	32	-0.429632	-2.21777	0.000222857	0.00421689	0.00307938	865	tags=38%, list=9%, signal=34%	CYP4Z1/FAAH2/ABHD12/CYP2C9/PLA2G10/CYP2C8/FAAH/CYP2J2/ALOX5/CYP1A1/PLA2G2F/CYP4F12
BP	GOBP_HOMOTYPIC_CELL_CELL_ADHESION	GOBP_HOMOTYPIC_CELL_CELL_ADHESION	47	0.478415	1.99955	0.000222579	0.00421689	0.00307938	2692	tags=55%, list=29%, signal=40%	FN1/DSC2/DSP/FLNA/SLC7A11/COMP/SERPINE2/ACTN1/PLAUR/XG/STXBP1/C1QTNF1/LYN/PDPN/RDX/MYL9/CD99/RAP2B/SH2B3/PIK3CB/ACTB/TLN1/ITGB3/CSRP1/PDGFRA/MYH9
BP	GOBP_REGULATION_OF_MITOTIC_CELL_CYCLE_PHASE_TRANSITION	GOBP_REGULATION_OF_MITOTIC_CELL_CYCLE_PHASE_TRANSITION	216	0.324668	1.69087	0.000225807	0.00425197	0.00310499	1313	tags=27%, list=14%, signal=24%	ANXA1/INHBA/EGFR/ANLN/PLK1/RRM2/GPNMB/DLGAP5/CDC25B/AURKA/CDCA5/DTL/ORC1/TRIP13/PLK2/PRKDC/BUB1B/CENPF/UBE2E2/CDK4/HMGA2/CCNB1/RRM1/ADAM17/KIF14/APP/FHL1/NEK6/MAD2L1/CLSPN/CENPE/ACVR1/RDX/CHEK1/CDKN2B/BUB1/E2F7/CDC6/STIL/ZW10/DACT1/SLFN11/UBE2C/ZWINT/BRCA1/CDKN2C/EIF4G1/CDK1/AURKB/NDC80/CDC73/TTK/RBL1/ESPL1/RFWD3/TOPBP1/TFDP1/CDC27/CDT1
BP	GOBP_CELL_GROWTH	GOBP_CELL_GROWTH	275	0.301936	1.60124	0.000228316	0.00427845	0.00312433	1934	tags=30%, list=21%, signal=24%	S100A8/S100A9/FN1/TNC/SFRP2/SPP1/SPHK1/INHBA/EGFR/SOX9/G6PD/IGFBP5/CDA/MELTF/DCBLD2/SHTN1/NRP2/AURKA/SERPINE2/GREM1/MAP1B/GNG4/MAP2/TFRC/WNT11/CRYAB/MMP14/ADAM17/GJA1/ITGB1/KIF14/SFN/L1CAM/APP/OSGIN1/FHL1/ENO1/DBN1/SYT1/CDK5R1/CXCL12/SGK1/TGFBR1/DPYSL2/APOE/RGS2/EXT1/CLSTN1/SH3BP4/EDNRA/DIP2B/MTPN/NTN1/RASAL1/CDKN2C/EIF4G1/CDC73/SFRP1/RGS4/NRCAM/PSRC1/NRP1/DCUN1D5/IGFBPL1/HBEGF/PPT1/WASF1/DAB2/LP…
BP	GOBP_SEQUESTERING_OF_METAL_ION	GOBP_SEQUESTERING_OF_METAL_ION	11	0.718549	2.05367	0.000230179	0.00429262	0.00313468	9	tags=27%, list=0%, signal=27%	S100A7/S100A8/S100A9
BP	GOBP_REGULATION_OF_MITOTIC_SISTER_CHROMATID_SEGREGATION	GOBP_REGULATION_OF_MITOTIC_SISTER_CHROMATID_SEGREGATION	36	0.507929	2.01021	0.000238692	0.00434555	0.00317333	3173	tags=69%, list=34%, signal=46%	PLK1/TRIP13/BUB1B/CENPF/CCNB1/MAD2L1/PTTG1/BUB1/ZW10/ZWINT/AURKB/NDC80/TTK/CDT1/FBXO5/CDK5RAP2/MAD2L2/BECN1/RAD21/SPDL1/DYNC1LI1/DUSP1/HNRNPU/TPR/ZWILCH
BP	GOBP_REGULATION_OF_LEUKOCYTE_CHEMOTAXIS	GOBP_REGULATION_OF_LEUKOCYTE_CHEMOTAXIS	56	0.449037	1.95578	0.000235256	0.00434555	0.00317333	2650	tags=57%, list=28%, signal=41%	S100A7/SERPINE1/TNFAIP6/GREM1/CXCL8/THBS1/ADAM17/CSF1R/CXCL12/LYN/MPP1/PGF/CSF1/NOD2/C3AR1/C5AR1/AIF1/CALR/GAS6/WNK1/MAPK1/AKIRIN1/SPI1/EDN2/DPP4/CCL2/JAM3/THBS4/PLA2G7/CCN3/SLIT2/DUSP1
BP	GOBP_CELLULAR_TRANSITION_METAL_ION_HOMEOSTASIS	GOBP_CELLULAR_TRANSITION_METAL_ION_HOMEOSTASIS	72	0.424207	1.92868	0.000239739	0.00434555	0.00317333	1424	tags=32%, list=15%, signal=27%	S100A8/S100A9/MT2A/PRNP/MT1X/MT1G/SLC39A14/CYBRD1/SLC6A9/MYC/TFRC/MT1E/APP/MT1M/HIF1A/SLC39A8/SLC31A1/ATP6V1A/TTC7A/ATP6V0D1/MT1H/SLC30A4/FTL
BP	GOBP_MYELOID_LEUKOCYTE_ACTIVATION	GOBP_MYELOID_LEUKOCYTE_ACTIVATION	109	0.374966	1.81736	0.000236459	0.00434555	0.00317333	2075	tags=42%, list=22%, signal=33%	FN1/ANXA1/S100A12/SPHK1/LDLR/MT1G/CXCL8/THBS1/C1QA/STXBP1/APP/FCER1G/NDRG1/ADAM9/VSIG4/NR1D1/TREM2/CTSC/NOTCH2/LYN/TYROBP/ANXA3/JUN/MFHAS1/ITGB8/CD177/CSF1/SYT11/ITGB2/TLR6/VAMP7/C5AR1/AIF1/SNX6/TLR2/CD300A/TLR1/ADORA2B/HAVCR2/SPI1/EDN2/MYO18A/DYSF/IL13RA2/PIK3CD/NMI
BP	GOBP_MEIOTIC_CELL_CYCLE	GOBP_MEIOTIC_CELL_CYCLE	157	0.343729	1.73717	0.000236264	0.00434555	0.00317333	1904	tags=34%, list=20%, signal=28%	PLK1/CDC25B/CDC20/AURKA/ASPM/EXO1/TOP2A/TRIP13/NEK2/BUB1B/SMC2/MSH6/CYP26B1/CCNB2/PKMYT1/RAD51AP1/P3H4/NCAPH/NCAPD2/NUF2/KIF18A/CCNA1/INCENP/SMC4/PTTG1/BUB1/EREG/SMC1A/RAD51/EDNRA/ZW10/SGO2/HORMAD1/WASHC5/NDC80/TTK/SMC3/ESPL1/SPIRE1/RAD54L/EME1/RPA1/WNT4/CCNE2/NDC1/FBXO5/CALR/NCAPD3/CKS2/ACTR3/ACTR2/ERCC4/CDC25C/RAD51C
BP	GOBP_REGULATION_OF_CELLULAR_RESPONSE_TO_STRESS	GOBP_REGULATION_OF_CELLULAR_RESPONSE_TO_STRESS	417	0.283069	1.53325	0.00023948	0.00434555	0.00317333	3056	tags=43%, list=33%, signal=30%	SERPINB3/SFRP2/SPP1/SPHK1/EGFR/FLNA/SLC7A11/PRRX1/CD44/TPD52L1/CCN2/CAV1/KLK8/SIRPA/FOXM1/CDK6/GREM1/PBK/ACKR3/PLK2/NUAK1/TWIST1/MYC/PRKDC/SNAI2/HYOU1/PYCR1/HMGA2/DEK/RAD51AP1/MAP3K20/MMP3/APP/ENO1/HIF1A/CGAS/USP1/WDR76/NEK6/TREM2/USP13/WNT7A/CD36/CXCL12/PMAIP1/MAP4K4/GPR37/HIPK2/LYN/CHEK1/ATF6/THY1/RUVBL1/PRDX1/MAPK8IP2/RAD51/HSPA5/CERS2/MFHAS1/TIMELESS/DACT1/RAP2A/BRCA1/RGMA/EIF4G1/CLEC7A/COPS3…
BP	GOBP_DNA_BIOSYNTHETIC_PROCESS	GOBP_DNA_BIOSYNTHETIC_PROCESS	132	0.357712	1.77605	0.000240942	0.00434705	0.00317442	3475	tags=58%, list=37%, signal=37%	SPHK1/LOX/CCN2/GREM1/DTL/PDGFRB/NEK2/MYC/CENPF/TK1/CCT5/CCT4/RFC3/CHEK1/GINS1/GINS2/RFC4/AURKB/TFDP1/DSCC1/RPA1/NIBAN2/POLE2/TYMS/PCNA/PTGES3/POLE3/CCT6A/HROB/GINS4/POLD2/CYP1B1/DKC1/ERCC4/MAPK1/RFC2/MAD2L2/POLD1/PHB/NABP2/SMOC2/POLA1/PDGFB/RFC1/NEK7/VCP/HSP90AB1/KAT7/CCT7/PARN/LIN9/TINF2/PINX1/ANKRD1/CCT3/POLD3/KLF4/CTNNB1/ARRB2/TOM1L1/USP10/HNRNPU/PRIMPOL/JADE3/SMG6/TCP1/SPRTN/PCLAF/TNKS1BP1/NV…
BP	GOBP_REGULATION_OF_PHAGOCYTOSIS	GOBP_REGULATION_OF_PHAGOCYTOSIS	49	0.469598	1.98668	0.000245527	0.00438893	0.00320501	2483	tags=57%, list=26%, signal=42%	SPHK1/SIRPA/PTX3/FCER1G/RAB31/TREM2/CD36/ITGA2/HCK/ITGAV/MFGE8/CLEC7A/TGM2/SYT11/NOD2/SCARB1/CD47/IL15RA/CALR/TLR2/CD300A/GAS6/ATG3/MYO18A/DYSF/CCL2/PTPRJ/TUB
BP	GOBP_IMMUNE_EFFECTOR_PROCESS	GOBP_IMMUNE_EFFECTOR_PROCESS	247	0.306877	1.61501	0.000245515	0.00438893	0.00320501	3096	tags=47%, list=33%, signal=32%	SERPINB4/KRT1/KLK7/KLK5/IL20RB/ANXA1/SLC7A5/FCGR3A/LGALS1/C1QC/C1QB/EXO1/SPON2/LRP1/C1S/ADA/TFRC/SERPINB9/MSH6/C1QA/ADAM17/ICAM1/PTX3/STXBP1/APP/ULBP2/FCER1G/TGFB3/CGAS/VSIG4/TREM2/IL27RA/LCP1/CD36/CTSC/PLPP4/DDX21/NOTCH2/C1R/PVR/TREM1/LYN/TYROBP/HCK/ANXA3/PRDX1/RNF19B/CD177/DDX60/CLEC7A/HLA-DRA/EPHB2/NOD2/HLA-DRB1/JAG1/CD47/ITGB2/ZP3/SERPING1/STAT3/DOCK11/VAMP7/SNX6/MSH2/GPRC5B/CD300A/HLA-DPA1/T…
BP	GOBP_DNA_UNWINDING_INVOLVED_IN_DNA_REPLICATION	GOBP_DNA_UNWINDING_INVOLVED_IN_DNA_REPLICATION	19	0.611863	2.09004	0.000257526	0.00456138	0.00333094	1851	tags=63%, list=20%, signal=51%	MCM2/RECQL/MCM6/MCM4/GINS1/RAD51/HMGA1/GINS2/RPA1/CDC45/GINS4/MCM5
BP	GOBP_AGING	GOBP_AGING	179	0.334402	1.71832	0.000256759	0.00456138	0.00333094	1816	tags=34%, list=19%, signal=28%	KRT14/KRT16/GJB2/PRNP/SERPINE1/GCLM/IGFBP5/CCN2/FOXM1/CDK6/COMP/LOXL2/PLK2/NUAK1/PDGFRB/TWIST1/TFRC/MSH6/HMGA2/CRYAB/C1QA/APP/GNA12/ADM/TGFB3/CGAS/NEK6/MME/CLDN1/CTSC/NQO1/CHEK1/RPN2/CDKN2B/CCL11/EDNRA/HMGA1/COL4A2/IRAK1/CDK1/AURKB/EIF2S1/MMP2/RBL1/RAD54L/SERPINF1/SERPING1/TYMS/AKT3/MSH2/FBXO5/CALR/P2RY1/CNP/INHBB/MAP2K1/SMC6/PRELP/CANX/GBA
BP	GOBP_CHONDROCYTE_PROLIFERATION	GOBP_CHONDROCYTE_PROLIFERATION	17	0.623822	2.03459	0.000259817	0.00458104	0.00334529	968	tags=53%, list=10%, signal=48%	SOX9/CCN2/COMP/HMGA2/MMP14/SIX2/EXT1/STC1/DDR2
BP	GOBP_POSITIVE_REGULATION_OF_PROTEIN_PHOSPHORYLATION	GOBP_POSITIVE_REGULATION_OF_PROTEIN_PHOSPHORYLATION	365	0.288875	1.55899	0.000266849	0.00468374	0.00342029	3476	tags=49%, list=37%, signal=32%	SFRP2/S100A12/SPHK1/INHBA/MMP9/EGFR/PRNP/SOX9/CD44/PLK1/TPD52L1/CNTN1/CCN2/CAV1/TPX2/CHI3L1/GPNMB/ITGA5/CDC25B/MMD/GREM1/ECT2/KITLG/NIBAN1/THBS1/PDGFRB/TFRC/ROR2/WNT11/HMGA2/CCNB1/CSPG4/ADAM17/PLAUR/PDGFC/KIF14/APP/TGFB3/LRP8/SLCO3A1/ADAM9/CSF1R/CKS1B/CLSPN/TREM2/CDK5R1/CD36/TGFBR1/CCN1/CENPE/FGFR1/HIPK2/LYN/INCENP/ACVR1/CEMIP/EREG/FERMT2/CDC6/DDR2/CCNYL1/RAP2A/ATP2B4/IRAK1/TNFRSF18/EIF4G1/CLEC7A…
BP	GOBP_MICROTUBULE_CYTOSKELETON_ORGANIZATION	GOBP_MICROTUBULE_CYTOSKELETON_ORGANIZATION	387	0.281343	1.51995	0.000271682	0.00474709	0.00346655	3468	tags=46%, list=37%, signal=30%	SLC16A1/TUBB6/FLNA/TUBB2A/PLK1/TPX2/DLGAP5/CENPA/MYBL2/CDC20/RACGAP1/AURKA/ASPM/TUBA1B/MAP7D3/MAP1B/KIF4A/PLK2/NEK2/MAP2/KATNAL1/NDE1/TUBA1A/TUBA1C/TPPP3/CCNB1/CRYAB/KIF11/CCNB2/SPC25/KIF23/GJA1/TUBB2B/ITGB1/KIF14/KIF2C/KIF20A/KIFC1/NEK6/MAD2L1/NUF2/CDK5R1/CKAP2/KIF18A/GAPDH/CENPE/INCENP/CLIP4/CHEK1/CLTC/SMC1A/KNSTRN/STIL/CCDC8/MAP1A/STAG1/ZW10/CEP85/SPAG5/SKA1/CRMP1/CEP20/BICD2/BRCA1/DCTN1/WASHC…
BP	GOBP_RESPONSE_TO_TOXIC_SUBSTANCE	GOBP_RESPONSE_TO_TOXIC_SUBSTANCE	117	0.370695	1.80473	0.000277389	0.00482508	0.00352351	1676	tags=35%, list=18%, signal=29%	S100A9/CES1/AKR1B10/TXNRD1/MT2A/SLC7A11/PXDN/MT1X/MT1G/GPX8/PTGS1/MAP1B/ALDH1A1/PDGFRB/MT1E/NXN/MT1M/CD36/CLDN1/NQO1/ALOX5AP/PRDX4/LYN/APOE/PRXL2C/EPHX1/PRDX6/GPX7/PRDX1/RAD51/SRD5A1/MAOB/CDK1/NEFL/MT1H/SLC30A4/TYMS/CNP/INHBB/TLR2/BLMH
BP	GOBP_POSITIVE_REGULATION_OF_OSTEOCLAST_DIFFERENTIATION	GOBP_POSITIVE_REGULATION_OF_OSTEOCLAST_DIFFERENTIATION	10	0.726749	2.01869	0.000288823	0.00500153	0.00365236	1408	tags=70%, list=15%, signal=60%	GPR68/KLF10/TREM2/NOTCH2/TYROBP/CSF1/SLC9B2
BP	GOBP_TISSUE_MIGRATION	GOBP_TISSUE_MIGRATION	177	0.32816	1.68575	0.000294665	0.00508002	0.00370968	3038	tags=51%, list=32%, signal=35%	KRT16/FGFBP1/ANXA1/FAT2/MMP9/ANLN/SOX9/NRP2/GREM1/LOXL2/ACTG2/PLK2/THBS1/SPARC/CORO1C/ADAM17/FSTL1/DCN/FAP/ITGB1/HIF1A/ADAM9/GLIPR2/WNT7A/TGFBR1/HAS2/ACTC1/ACTA2/MAP4K4/ITGA2/FGFR1/APOE/ANXA3/STAT1/STC1/JUN/ATP2B4/EPHB4/RIN2/NRP1/SCARB1/PDCD10/SERPINF1/SCG2/PTPN11/AKT3/HBEGF/PFN2/CALR/SEMA3A/SPRED1/TGFB2/MACF1/CYP1B1/FOXC2/ROBO1/ARSB/EDN2/ADGRA2/PTPRG/MAPRE2/PIK3CB/PIK3CD/JCAD/DPP4/ATP5F1B/PLXND1…
BP	GOBP_REGULATION_OF_CELL_DEVELOPMENT	GOBP_REGULATION_OF_CELL_DEVELOPMENT	275	0.299752	1.58966	0.000303643	0.00521165	0.0038058	2223	tags=35%, list=24%, signal=28%	FN1/HES2/SPP1/PTHLH/FLNA/LDLR/S100A10/FBN1/BNC1/MELTF/SHTN1/MYADM/AURKA/ASPM/SERPINE2/MAP1B/CORO1C/MYC/PRKDC/MAP2/GPR68/KIF14/L1CAM/HIF1A/LRP8/DBN1/BAIAP2/MME/BHLHE40/HEYL/NR1D1/TREM2/PTPRZ1/WNT7A/CDK5R1/CXCL12/PRMT5/HAS2/SMO/NOTCH2/LYN/TYROBP/CDKN2B/THY1/CHODL/FERMT2/CCL11/DIP2B/CERS2/NTN1/SHOX2/PAEP/RFLNB/EGR2/CLEC7A/WDR62/NEFL/TGM2/EPHB2/P4HB/NRP1/RAC3/BIN1/SERPINF1/NIBAN2/SLC9B2/NUMBL/DNAJB11…
BP	GOBP_CARBOHYDRATE_DERIVATIVE_BIOSYNTHETIC_PROCESS	GOBP_CARBOHYDRATE_DERIVATIVE_BIOSYNTHETIC_PROCESS	361	0.282964	1.52604	0.000308209	0.00526672	0.00384601	3064	tags=45%, list=33%, signal=32%	CHST15/CHST11/PRTFDC1/AK4/G6PD/RRM2/CDA/GFPT2/ELOVL4/B4GALNT1/GXYLT2/PLOD2/GALNT6/POGLUT3/PDGFRB/POGLUT2/MYC/ELOVL5/ADA/ADCY7/PIGS/RRM1/ENO1/PAPSS2/ADCY3/TREM2/SLC39A8/HAS2/B3GNT5/PRPS1/RAMP1/PLOD1/UGGT1/HACD2/NPC1/EXT1/PYGL/RPN2/CEMIP/CTPS1/CLTC/GMPS/B4GALT5/XXYLT1/ATP6V1A/GLCE/IMPDH1/ACAT1/B3GNT9/EXT2/CAD/GCNT1/ACLY/DLAT/ACOT7/UAP1/GALNT2/CHSY3/UCK2/NDST1/POFUT1/UGT8/PIGX/ADCY9/GART/TPI1/ST6GAL…
BP	GOBP_BIOLOGICAL_PROCESS_INVOLVED_IN_INTERACTION_WITH_HOST	GOBP_BIOLOGICAL_PROCESS_INVOLVED_IN_INTERACTION_WITH_HOST	115	0.362388	1.76136	0.000311228	0.00529496	0.00386664	1371	tags=31%, list=15%, signal=27%	KRT6A/SERPINB3/EGFR/LDLR/LGALS1/CAV1/ITGA5/CXCL8/TFRC/ICAM1/PTX3/ITGB1/CAV2/IFIT1/CTSB/IFITM3/ITGB5/SLC3A2/CTSL/CLDN1/ITGA2/PVR/NPC1/ITGAV/IFITM1/AXL/KPNA3/CDK1/NUP153/PC/P4HB/NRP1/SCARB1/HLA-DRB1/LY6E/ANPEP
BP	GOBP_RESPONSE_TO_KETONE	GOBP_RESPONSE_TO_KETONE	102	0.385951	1.85232	0.000324448	0.00549578	0.00401328	1977	tags=42%, list=21%, signal=34%	SPP1/GJB2/POSTN/MSN/CAV1/CDA/HOXD13/P2RY6/FIBIN/THBS1/DDIT4/MYC/CDK4/NR3C1/PSPH/TGFB3/ADCY3/CLDN1/SGK1/NQO1/FBXO32/KLF9/SRD5A1/MAOB/NEFL/SFRP1/PLAT/SERPINF1/CYBB/FOSL1/DSG1/PARP1/TYMS/PCNA/CALR/TLR2/ACACA/GAS6/TGFB2/CYP1B1/GBA/YAP1/GNG2
BP	GOBP_POSITIVE_REGULATION_OF_MUSCLE_CONTRACTION	GOBP_POSITIVE_REGULATION_OF_MUSCLE_CONTRACTION	21	0.589257	2.06893	0.000350258	0.00588161	0.00429503	1156	tags=48%, list=12%, signal=42%	SPHK1/ATP1A1/CCN2/ADA/ENO1/F2R/ITGA2/RGS2/NMU/NPNT
BP	GOBP_CRANIAL_SKELETAL_SYSTEM_DEVELOPMENT	GOBP_CRANIAL_SKELETAL_SYSTEM_DEVELOPMENT	45	0.469672	1.94028	0.000349491	0.00588161	0.00429503	2178	tags=53%, list=23%, signal=41%	CHST11/PRRX1/TFAP2A/CEP55/TWIST1/MMP14/TGFB3/MTHFD1L/TGFBR1/SIX2/RUNX2/EXT1/RAB23/EDNRA/FOXE1/NDST1/EIF4A3/SIX1/TGFB2/TULP3/FOXC2/GLI3/MTHFD1/IRX5
BP	GOBP_DEFENSE_RESPONSE_TO_GRAM_NEGATIVE_BACTERIUM	GOBP_DEFENSE_RESPONSE_TO_GRAM_NEGATIVE_BACTERIUM	22	0.584214	2.06306	0.000355266	0.00593998	0.00433766	2265	tags=64%, list=24%, signal=48%	S100A7/SERPINE1/DEFB1/TREM2/RNASE7/TREM1/H2BC12/IL22RA1/RNASE6/SSC5D/H2BC11/OPTN/HMGB2/RNASE2
BP	GOBP_REGULATION_OF_CELL_MORPHOGENESIS	GOBP_REGULATION_OF_CELL_MORPHOGENESIS	167	0.336629	1.71768	0.000357169	0.00594617	0.00434218	3231	tags=51%, list=34%, signal=34%	FN1/ANXA1/FLNA/MSN/CD44/S100A10/RHOD/MELTF/MYADM/SLC9A3R1/SPARC/CORO1C/PRKDC/MYO10/MYH10/FGD1/PARVB/GNA12/CDC42EP1/LRP8/DBN1/BAIAP2/CSF1R/SYT1/TPM1/HAS2/PDPN/HCK/RDX/FERMT2/CCL11/FMNL2/RASAL1/EPHB2/P4HB/BCL9L/NRP1/RAC3/ITGB2/TBCCD1/CALR/DAB2/HEXB/P2RY1/FITM2/CAPRIN1/DIAPH1/MACF1/SPAG9/ACTR2/RND3/GBP1/SH3KBP1/RASA1/PDZD8/FGD6/STRIP2/PRAG1/PALM2AKAP2/PTPRD/CYFIP1/PLXND1/CCL2/FMNL3/SHROOM3/ARHGAP35/…
BP	GOBP_REGULATION_OF_CHROMOSOME_SEGREGATION	GOBP_REGULATION_OF_CHROMOSOME_SEGREGATION	72	0.419346	1.90658	0.000363239	0.00602139	0.00439711	2332	tags=47%, list=25%, signal=36%	PLK1/DLGAP5/TRIP13/BUB1B/CENPF/CCNB1/MKI67/KIF2C/NEK6/CDCA2/MAD2L1/CENPE/PTTG1/BUB1/CDC6/ZW10/HORMAD1/UBE2C/ZWINT/AURKB/NDC80/TTK/ESPL1/CDC27/CDT1/FBXO5/SMC6/CDK5RAP2/MAD2L2/BECN1/RMI2/RAD21/SPDL1/DYNC1LI1
BP	GOBP_CELLULAR_RESPONSE_TO_LIPID	GOBP_CELLULAR_RESPONSE_TO_LIPID	295	0.296702	1.58251	0.000395756	0.00653249	0.00477034	1613	tags=28%, list=17%, signal=24%	CES1/SPP1/GJB2/ANXA1/COL1A1/INHBA/ATP1A1/EGFR/PMEPA1/MSN/LDLR/SOX9/SERPINE1/CXCL1/SIRPA/CCNA2/CAPN2/TEAD2/CXCL8/SPON2/DDIT4/MYC/SNAI2/CDK4/WNT11/CYP26B1/NR3C1/CD14/NLRP7/IL36G/LRP8/ADAM9/HSPA8/PTK7/ADCY3/HEYL/NR1D1/TREM2/CD36/CLDN1/KIF18A/SGK1/IL36RN/SMO/ITGA2/LYN/CNOT1/NPC1/WNT5B/ACVR1/FBXO32/HCK/KLF9/MN1/STC1/VIM/SRD5A1/PLSCR4/BRCA1/IRAK1/AXL/CPT1A/LBH/CDC73/MMP2/RAN/EPHB2/SFRP1/NOD2/SCARB1/AKR…
BP	GOBP_FIBROBLAST_PROLIFERATION	GOBP_FIBROBLAST_PROLIFERATION	48	0.462286	1.94201	0.000398103	0.0065434	0.0047783	1868	tags=46%, list=20%, signal=37%	FN1/SPHK1/COL3A1/EGFR/CDK6/CCNA2/PDGFRB/MYC/CDK4/CCNB1/PDGFC/EREG/NGFR/CDC6/JUN/DDR2/CDC73/SFRP1/CD300A/GAS6/DHX9/E2F1
BP	GOBP_VIRAL_LIFE_CYCLE	GOBP_VIRAL_LIFE_CYCLE	187	0.325758	1.67417	0.000414049	0.00674831	0.00492794	2793	tags=45%, list=30%, signal=32%	SERPINB3/EGFR/LDLR/LRRC15/SLPI/LGALS1/CAV1/ITGA5/KPNA2/IFI27/CXCL8/TOP2A/TFRC/HMGA2/DEK/ICAM1/PTX3/ITGB1/CAV2/IFI16/IFIT1/CTSB/IFITM3/ITGB5/HSPA8/SLC3A2/CTSL/APOBEC3B/CLDN1/ITGA2/PVR/APOE/NPC1/STOM/ITGAV/IFITM1/AXL/KPNA3/CDK1/NUP153/PC/P4HB/NRP1/SCARB1/HLA-DRB1/LY6E/ANPEP/IFIH1/GAS6/NUCKS1/MRC1/EIF2AK2/CLDN6/ADAR/RSAD2/NMT2/IFIT5/PHB/DDB1/RAB1B/HTATSF1/KPNA6/RAB7A/CCL2/GSN/ITGB3/EFNB2/ZBED1/VPS37…
BP	GOBP_IMMUNE_SYSTEM_DEVELOPMENT	GOBP_IMMUNE_SYSTEM_DEVELOPMENT	476	0.269723	1.46957	0.000412814	0.00674831	0.00492794	3784	tags=54%, list=40%, signal=34%	SFRP2/CD109/ANXA1/INHBA/LOX/MMP9/ANLN/MT1G/TNFAIP6/G6PD/FBN1/LGALS1/C1QC/FAM20C/CDK6/MFAP5/EXO1/ACTN1/KITLG/CCN4/MELK/TOP2A/EPHB3/NRARP/ANXA2/MYC/PRKDC/ADA/TFRC/ROR2/MSH6/CYP26B1/MMP14/ADAM17/GPR68/CCNB2/KLF10/BARX1/ITGB1/NFIL3/TNFSF9/IFI16/APP/FCER1G/HIF1A/FSTL3/CSF1R/NCAPG2/MLF1/CTSL/TREM2/PTPRZ1/IL27RA/LRRC8A/TGFBR1/KRT75/NOTCH2/RUNX2/HIPK2/LYN/MAFB/PDPN/TYROBP/EXT1/CDKN2B/KLF13/STAT1/RO60/JUN…
BP	GOBP_NEGATIVE_REGULATION_OF_IMMUNE_SYSTEM_PROCESS	GOBP_NEGATIVE_REGULATION_OF_IMMUNE_SYSTEM_PROCESS	191	0.32228	1.65936	0.000418676	0.00679516	0.00496215	3581	tags=55%, list=38%, signal=35%	SERPINB4/LGALS7B/IL20RB/ANXA1/INHBA/COL3A1/PRNP/LDLR/SOX9/TNFAIP6/FBN1/C1QC/CDK6/GPNMB/GAL/GREM1/KITLG/NRARP/PLK2/THBS1/MYC/ADA/SERPINB9/GPR68/IFI16/TGFB3/FSTL3/VSIG4/EMILIN1/NR1D1/TREM2/IL27RA/CXCL12/LYN/MAFB/TYROBP/HCK/THY1/TMEM131L/AXL/SAMHD1/SFRP1/SYT11/NOD2/HLA-DRB1/CEBPB/CD47/SERPING1/HMGB3/USP18/DUSP3/TMEM176B/CD300A/SCGB1A1/RUNX3/LRRC32/TGFB2/HAVCR2/GBP1/SPI1/ADAR/IL13RA2/GLI3/DPP4/NMI/TM…
BP	GOBP_REGULATION_OF_DEFENSE_RESPONSE	GOBP_REGULATION_OF_DEFENSE_RESPONSE	296	0.284597	1.51912	0.000423207	0.00684008	0.00499495	2847	tags=39%, list=30%, signal=28%	S100A8/S100A9/SERPINB4/KRT1/KLK7/KLK5/IL20RB/ANXA1/S100A12/SPHK1/OSMR/MMP9/LDLR/SERPINE1/TNFAIP6/SAA1/LGALS1/ADAMTS12/SIRPA/CCN4/PBK/PLK2/PRKDC/ADA/HTRA1/SERPINB9/PTGIS/MMP3/IFI16/APP/IFIT1/CGAS/LRP8/VSIG4/EMILIN1/NR1D1/TREM2/CTSC/HERC5/ITGA2/ALOX5AP/PVR/LYN/APOE/ABCC1/RNF26/TYROBP/HCK/EREG/STAT1/MFHAS1/POLR3G/SAMHD1/CLEC7A/SOCS3/EPHB2/SYT11/NOD2/HLA-DRB1/CEBPB/CD47/POLR3D/SERPINF1/ZP3/PTPN11/SER…
BP	GOBP_HEART_DEVELOPMENT	GOBP_HEART_DEVELOPMENT	313	0.288309	1.54352	0.000432357	0.00695897	0.00508177	3397	tags=51%, list=36%, signal=34%	FN1/SFRP2/DSP/COL5A1/COL3A1/LOX/IRX3/EGFR/FLNA/SOX9/G6PD/FBN1/COL11A1/NRP2/GREM1/MSC/TEAD2/POPDC3/PDGFRB/OXCT1/TWIST1/PRKDC/SNAI2/CPE/WNT11/PAM/GJA1/ITGB1/APLN/ADM/HIF1A/TGFB3/PTK7/HEG1/TPM1/HEYL/EMILIN1/SGCB/TGFBR1/HAS2/ACTC1/SMO/BASP1/NOTCH2/CCN1/ACVR1/RGS2/EXT1/HSPB7/SH3PXD2B/STIL/SAV1/EDNRA/JUN/PDLIM3/PDLIM4/RARB/GJC1/EPHB4/SHOX2/CDK1/SHC1/MMP2/RGS4/SNAI1/NDST1/POFUT1/NRP1/ARL13B/JAG1/LY6E/PT…
BP	GOBP_POSITIVE_REGULATION_OF_CELL_CYCLE	GOBP_POSITIVE_REGULATION_OF_CELL_CYCLE	208	0.318117	1.65036	0.000440466	0.0070602	0.0051557	1624	tags=32%, list=17%, signal=27%	ANXA1/SPHK1/EGFR/FAM83D/CCN2/RRM2/DLGAP5/TGM1/CDC25B/RACGAP1/AURKA/ECT2/CDCA5/DTL/PDGFRB/MYC/UBE2E2/CDK4/CCNB1/RRM1/ADAM17/MAGEA4/KIF23/RAD51AP1/MAP3K20/KIF14/APP/MAD2L1/CKS1B/FEN1/CDK5R1/RDX/CHEK1/SVIL/EREG/E2F7/CDC6/STIL/KIF20B/CCNYL1/SPAG5/UBE2C/EIF4G1/CDK1/AURKB/NDC80/CDC73/PSRC1/EIF4EBP1/ESPL1/GPSM2/TFDP1/CDC27/CDT1/USP22/WNT4/PTPN11/FOSL1/DUSP3/AIF1/EPGN/FBXO5/CALR/DYRK3/CKS2/CIT
BP	GOBP_REGULATION_OF_CELL_ACTIVATION	GOBP_REGULATION_OF_CELL_ACTIVATION	276	0.297472	1.57796	0.000444744	0.00709943	0.00518435	3093	tags=46%, list=33%, signal=32%	FN1/LGALS7B/IL20RB/ANXA1/SPHK1/INHBA/PRNP/FCGR3A/LDLR/LGALS1/CCN2/CAV1/SIRPA/GPNMB/GAL/SERPINE2/NRARP/THBS1/PDGFRB/THBD/SLC7A1/PRKDC/ADA/TFRC/CYP26B1/MMP14/STXBP1/TNFSF9/FCER1G/CGAS/THEMIS2/VSIG4/EMILIN1/NR1D1/TREM2/IL27RA/C1QTNF1/CTSC/ACTA2/LYN/APOE/PDPN/TYROBP/THY1/MFHAS1/CD177/TMEM131L/AXL/CLEC7A/HLA-DRA/EPHB2/SFRP1/SYT11/NOD2/CD276/HLA-DRB1/NCK1/CEBPB/CD47/ITGB2/ZP3/PTPN11/TLR6/VAMP7/HMGB3/DU…
BP	GOBP_DNA_REPLICATION	GOBP_DNA_REPLICATION	201	0.320138	1.65537	0.000450146	0.00715621	0.00522581	4355	tags=64%, list=46%, signal=35%	MCM2/EGFR/RRM2/CCNA2/DTL/MCM10/ORC1/RECQL/RRM1/CHAF1B/MCM6/FEN1/DDX21/FAM111B/RFC3/PRIM1/MCM4/CHEK1/WDHD1/RUVBL1/EREG/E2F7/CDC6/GINS1/RAD51/PTMS/TIMELESS/NFIX/SLFN11/HMGA1/GINS2/SSRP1/RFC4/CDK1/SAMHD1/ESCO2/SMC3/RFWD3/TOPBP1/NT5M/CDT1/GTPBP4/DSCC1/EME1/RPA1/POLE2/ACTL6A/UCHL5/CCNE2/CDC45/PCNA/SUPT16H/FBXO5/ALYREF/POLE3/GINS4/MCMBP/POLD2/CCDC88A/RPA3/NUCKS1/MCM5/DHX9/RFC2/GLI2/TIPIN/CDC7/DONSON/PO…
BP	GOBP_RESPONSE_TO_ESTRADIOL	GOBP_RESPONSE_TO_ESTRADIOL	60	0.433239	1.90212	0.000456148	0.00722204	0.00527388	1564	tags=40%, list=17%, signal=34%	SPRR2A/GJB2/ANXA1/COL1A1/EGFR/CCN2/MAP1B/CCNA2/PDGFRB/MYC/CRYAB/STXBP1/PAM/WNT7A/KIF18A/NQO1/ITGA2/SRD5A1/MMP2/SFRP1/NRIP1/STAT3/PCNA/CALR
BP	GOBP_INTERMEDIATE_FILAMENT_ORGANIZATION	GOBP_INTERMEDIATE_FILAMENT_ORGANIZATION	22	0.579015	2.0447	0.000458318	0.00722689	0.00527742	1309	tags=55%, list=14%, signal=47%	KRT14/KRT16/DSP/DES/KRT23/PKP1/KRT15/VIM/KRT9/KRT31/NEFL/TCHH
BP	GOBP_MITOTIC_CELL_CYCLE_CHECKPOINT_SIGNALING	GOBP_MITOTIC_CELL_CYCLE_CHECKPOINT_SIGNALING	91	0.384654	1.81864	0.000462015	0.00725569	0.00529845	2332	tags=43%, list=25%, signal=33%	PLK1/DTL/ORC1/TRIP13/PLK2/PRKDC/BUB1B/CENPF/HMGA2/CCNB1/MAP3K20/MAD2L1/CLSPN/CHEK1/BUB1/CDC6/ZW10/ZWINT/BRCA1/CDK1/AURKB/NDC80/TTK/RFWD3/TOPBP1/CDT1/EME1/MSH2/GTSE1/CDK5RAP2/TIPIN/MAD2L2/DONSON/TICRR/SDE2/MDC1/NABP2/SPDL1/DYNC1LI1
BP	GOBP_TRANSITION_METAL_ION_HOMEOSTASIS	GOBP_TRANSITION_METAL_ION_HOMEOSTASIS	83	0.389286	1.80848	0.000489081	0.00761905	0.0055638	1424	tags=29%, list=15%, signal=25%	S100A8/S100A9/MT2A/PRNP/MT1X/MT1G/MELTF/SLC39A14/CYBRD1/SLC6A9/MYC/TFRC/MT1E/APP/MT1M/HIF1A/SLC39A8/SLC31A1/ATP6V1A/TTC7A/ATP6V0D1/MT1H/SLC30A4/FTL
BP	GOBP_ACTIN_FILAMENT_BUNDLE_ORGANIZATION	GOBP_ACTIN_FILAMENT_BUNDLE_ORGANIZATION	97	0.371323	1.77218	0.000488902	0.00761905	0.0055638	2334	tags=45%, list=25%, signal=34%	FLNA/S100A10/DPYSL3/CCN2/CALD1/RHOD/PLS3/SHTN1/ACTN1/FSCN1/ESPN/MYO1B/WNT11/ITGB1/TGFB3/BAIAP2/ITGB5/TPM1/LCP1/TGFBR1/RDX/FERMT2/RFLNB/SFRP1/SORBS3/NRP1/SPIRE1/CD47/HSP90B1/PDCD10/WNT4/AIF1/PFN2/RFLNA/CCDC88A/WASF2/AIF1L/ARHGEF5/ADD2/ZYX/LIMK1/PAK2/MTSS1/TNFAIP1
BP	GOBP_MUCOPOLYSACCHARIDE_METABOLIC_PROCESS	GOBP_MUCOPOLYSACCHARIDE_METABOLIC_PROCESS	61	0.428843	1.89316	0.00050878	0.00789423	0.00576475	3031	tags=61%, list=32%, signal=41%	CHST15/CHST11/CD44/TNFAIP6/BGN/HPSE/DCN/HAS2/EXT1/CEMIP/CLTC/GLCE/EDNRA/EXT2/CHSY3/NDST1/B3GNT2/DSE/CHST6/B3GNT7/ST3GAL6/CHST3/CSGALNACT2/CHSY1/B3GNT4/BPNT2/CHPF/B4GAT1/PDGFB/XYLT1/AP2A1/UGDH/CHST1/CHPF2/HYAL1/TGFB1/CHST7
BP	GOBP_METAPHASE_ANAPHASE_TRANSITION_OF_CELL_CYCLE	GOBP_METAPHASE_ANAPHASE_TRANSITION_OF_CELL_CYCLE	52	0.448687	1.9289	0.000511068	0.00789815	0.0057676	2332	tags=50%, list=25%, signal=38%	PLK1/DLGAP5/TRIP13/BUB1B/CENPF/CCNB1/NEK6/MAD2L1/CENPE/BUB1/CDC6/ZW10/UBE2C/ZWINT/AURKB/NDC80/TTK/ESPL1/CDC27/CDT1/FBXO5/CDK5RAP2/MAD2L2/RAD21/SPDL1/DYNC1LI1
BP	GOBP_KERATINOCYTE_PROLIFERATION	GOBP_KERATINOCYTE_PROLIFERATION	21	0.580572	2.03844	0.000524027	0.00797583	0.00582433	2573	tags=71%, list=27%, signal=52%	CD109/KLK8/TGM1/SNAI2/SFN/CDH3/HAS2/NOTCH2/KLF9/EREG/SDR16C5/YAP1/MED1/EFNB2/CDH13
BP	GOBP_INTERLEUKIN_1_PRODUCTION	GOBP_INTERLEUKIN_1_PRODUCTION	50	0.450675	1.91396	0.000521973	0.00797583	0.00582433	2423	tags=54%, list=26%, signal=40%	ANXA1/SPHK1/SAA1/SIRPA/PANX1/NLRP7/IFI16/APP/TREM2/SERPINB1/F2R/CD36/TYROBP/CLEC7A/NOD2/EGR1/STAT3/TLR6/TRIM16/GAS6/HAVCR2/PANX2/TMED10/LPL/S1PR3/HK1/TNFAIP3
BP	GOBP_TISSUE_REMODELING	GOBP_TISSUE_REMODELING	76	0.405889	1.85706	0.00052432	0.00797583	0.00582433	1315	tags=36%, list=14%, signal=31%	SPP1/CTHRC1/FLNA/IGFBP5/CAV1/GPNMB/GREM1/TFRC/CSPG4/MMP14/GJA1/P3H4/HIF1A/TGFB3/CSF1R/F2R/LIPA/RAB3D/NOTCH2/EXT1/EDNRA/DDR2/AXL/MMP2/SFRP1/SNX10/JAG1
BP	GOBP_NEGATIVE_REGULATION_OF_MITOTIC_CELL_CYCLE	GOBP_NEGATIVE_REGULATION_OF_MITOTIC_CELL_CYCLE	145	0.343949	1.72066	0.000522949	0.00797583	0.00582433	2332	tags=39%, list=25%, signal=30%	INHBA/PLK1/GAS1/GPNMB/SLC9A3R1/DTL/ORC1/TRIP13/PLK2/PRKDC/BUB1B/CENPF/HMGA2/CCNB1/MAP3K20/FHL1/MAD2L1/CLSPN/ACVR1/CHEK1/CDKN2B/BUB1/E2F7/CDC6/ZW10/DACT1/SLFN11/ZWINT/BRCA1/CDK1/AURKB/NDC80/CDC73/TTK/RBL1/RFWD3/BTG3/TOPBP1/CDT1/EME1/CTDSP2/MSH2/FBXO5/GTSE1/CDK5RAP2/TIPIN/MAD2L2/DONSON/TICRR/SDE2/AVEN/MDC1/NABP2/CCL2/RAD21/SPDL1/DYNC1LI1
BP	GOBP_TUMOR_NECROSIS_FACTOR_SUPERFAMILY_CYTOKINE_PRODUCTION	GOBP_TUMOR_NECROSIS_FACTOR_SUPERFAMILY_CYTOKINE_PRODUCTION	68	0.412365	1.84775	0.000527769	0.00799694	0.00583975	1858	tags=43%, list=20%, signal=34%	SIRPA/GPNMB/SPON2/THBS1/TWIST1/CD14/APP/TREM2/IL27RA/CD36/TYROBP/AXL/CLEC7A/EPHB2/SYT11/NOD2/CD47/CYBB/PTPN11/STAT3/IFIH1/FRMD8/LY96/TLR2/ILRUN/GAS6/TLR1/HAVCR2/DHX9
BP	GOBP_MESENCHYME_DEVELOPMENT	GOBP_MESENCHYME_DEVELOPMENT	171	0.329245	1.6818	0.000530191	0.00800238	0.00584372	2067	tags=40%, list=22%, signal=32%	FN1/SERPINB3/SFRP2/COL1A1/FAM83D/FLNA/SOX9/NRP2/GREM1/LOXL2/ACTG2/KITLG/TEAD2/PDGFRB/CORO1C/TWIST1/MYC/SNAI2/ANXA6/WNT11/HMGA2/HIF1A/TGFB3/PTK7/HEYL/GLIPR2/TGFBR1/HAS2/SIX2/ACTC1/SMO/ACTA2/BASP1/FGFR1/PDPN/ACVR1/EXT1/FERMT2/STAT1/EDNRA/CDH2/ZFP64/RFLNB/WWTR1/SFRP1/SNAI1/ZNF750/BCL9L/NRP1/FOXD1/TGFB1I1/JAG1/WNT4/DAB2/SIX1/SEMA3D/SEMA3A/SEMA4F/SPRED1/TGFB2/FOXC2/MAPK1/ROBO1/YAP1/GCNT2/NUP133/MAD2L2…
BP	GOBP_SUBSTRATE_DEPENDENT_CELL_MIGRATION	GOBP_SUBSTRATE_DEPENDENT_CELL_MIGRATION	17	0.607843	1.98247	0.000567362	0.00853022	0.00622918	2186	tags=71%, list=23%, signal=54%	FN1/SHTN1/SNAI2/CSPG4/ITGA11/ITGA2/NTN1/NRP1/NCK1/ROBO1/ATP5F1B/SDCBP
BP	GOBP_ATP_SYNTHESIS_COUPLED_ELECTRON_TRANSPORT	GOBP_ATP_SYNTHESIS_COUPLED_ELECTRON_TRANSPORT	45	-0.375583	-2.09352	0.000573931	0.00856261	0.00625283	351	tags=24%, list=4%, signal=24%	MT-CO3/MT-CO2/MT-ND4/MT-CO1/MT-ND2/MT-ND4L/MT-CYB/MT-ND3/MT-ND1/MT-ND5/MT-ND6
BP	GOBP_CELL_PART_MORPHOGENESIS	GOBP_CELL_PART_MORPHOGENESIS	381	0.274861	1.48456	0.000573578	0.00856261	0.00625283	3475	tags=48%, list=37%, signal=32%	UCHL1/FN1/SPP1/CD44/PALLD/CNTN1/KLK8/LAMC2/SHTN1/LAMA3/NRP2/AURKA/MAP1B/EPHB3/CORO1C/MAP2/NES/ENAH/STXBP1/TUBB2B/ITGB1/L1CAM/APP/LRP8/DBN1/BAIAP2/CELSR2/CSF1R/SYT1/APLP1/PTPRZ1/WNT7A/CDK5R1/CXCL12/SGK1/SMO/CDH11/MAP4K4/NOTCH2/DPYSL2/APOE/PDPN/EXT1/B4GALT5/THY1/CHODL/MAPK8IP2/NGFR/KIF20B/EDNRA/DIP2B/MAP1A/NTN1/FBXO45/RAP2A/RASAL1/CDH2/CRMP1/EPHB4/APBB1/SHOX2/EGR2/NEFL/LZTS1/GAP43/EPHB2/NOTCH3/GAS7…
BP	GOBP_NEGATIVE_REGULATION_OF_EPITHELIAL_CELL_PROLIFERATION	GOBP_NEGATIVE_REGULATION_OF_EPITHELIAL_CELL_PROLIFERATION	72	0.404847	1.84066	0.000591008	0.0087836	0.00641421	2349	tags=51%, list=25%, signal=39%	SFRP2/CD109/KRT4/SULF1/SOX9/SOX2/CAV1/CDK6/THBS1/SPARC/SNAI2/SFN/CAV2/TGFBR1/APOE/KLF9/CDKN2B/EREG/NGFR/STAT1/SAV1/CDC73/SFRP1/PDCD10/SERPINF1/SCG2/DAB2/RUNX3/TGFB2/MAGED1/ROBO1/MED1/NKX3-1/CCL2/MTSS1/EFNB2/BRCA2
BP	GOBP_NEGATIVE_REGULATION_OF_METAPHASE_ANAPHASE_TRANSITION_OF_CELL_CYCLE	GOBP_NEGATIVE_REGULATION_OF_METAPHASE_ANAPHASE_TRANSITION_OF_CELL_CYCLE	33	0.513112	1.98794	0.000612982	0.00907541	0.0066273	2332	tags=58%, list=25%, signal=43%	PLK1/TRIP13/BUB1B/CENPF/CCNB1/MAD2L1/BUB1/ZW10/ZWINT/AURKB/NDC80/TTK/CDT1/FBXO5/CDK5RAP2/MAD2L2/RAD21/SPDL1/DYNC1LI1
BP	GOBP_MUSCLE_STRUCTURE_DEVELOPMENT	GOBP_MUSCLE_STRUCTURE_DEVELOPMENT	345	0.283415	1.52614	0.000619463	0.00913649	0.0066719	3441	tags=49%, list=37%, signal=32%	UCHL1/DSP/BARX2/COL3A1/LOX/IRX3/SOX9/COL6A3/G6PD/LGALS1/IGFBP5/COL11A1/CAV1/TEAD4/ADAM12/COMP/FLNC/GREM1/ACTN1/MSC/CAPN2/PTGFRN/POPDC3/PDGFRB/TWIST1/CENPF/CYP26B1/CRYAB/MMP14/EVC/ITGA11/GJA1/ITGB1/CAV2/FHL1/ADM/TNNT1/TAGLN/HEG1/TPM1/HEYL/PITX1/SGCB/LRRC8A/TGFBR1/ACTC1/SMO/BASP1/WNT5B/ACVR1/RGS2/MYLK/SVIL/CHODL/EREG/EDNRA/ATP2A2/DNMT1/MTPN/PDLIM3/HOXD10/NLN/ATP11A/PDLIM4/CDH2/RARB/SHOX2/EGR2/CDK1/…
BP	GOBP_ACUTE_INFLAMMATORY_RESPONSE	GOBP_ACUTE_INFLAMMATORY_RESPONSE	47	0.459423	1.92018	0.000628876	0.00924018	0.00674762	830	tags=30%, list=9%, signal=27%	S100A8/FN1/IL20RB/OSMR/FCGR3A/SAA1/F3/CD163/TFRC/SERPINA1/ALOX5AP/TREM1/ACVR1/EXT1
BP	GOBP_MITOCHONDRIAL_ELECTRON_TRANSPORT_NADH_TO_UBIQUINONE	GOBP_MITOCHONDRIAL_ELECTRON_TRANSPORT_NADH_TO_UBIQUINONE	28	-0.451026	-2.20405	0.000631641	0.0092458	0.00675172	307	tags=61%, list=3%, signal=59%	NDUFA4/NDUFB9/NDUFB4/PARK7/COQ9/NDUFA8/NDUFAF1/NDUFA7/NDUFA3/NDUFB8/MT-ND4/MT-ND2/MT-ND4L/MT-ND3/MT-ND1/MT-ND5/MT-ND6
BP	GOBP_AMINOGLYCAN_METABOLIC_PROCESS	GOBP_AMINOGLYCAN_METABOLIC_PROCESS	87	0.386029	1.8068	0.00063722	0.00929239	0.00678575	2418	tags=49%, list=26%, signal=37%	CHST15/CHST11/PGLYRP3/CD44/TNFAIP6/CHI3L1/PGLYRP4/BGN/HPSE/PDGFRB/DCN/HAS2/EXT1/CEMIP/CLTC/B4GALT5/GLCE/EDNRA/B3GNT9/EXT2/CHSY3/NDST1/B3GNT2/GALNT5/DSE/CHST6/HEXB/B3GNT7/HS3ST3A1/ST3GAL6/CHST3/CSGALNACT2/CHSY1/B3GNT4/BPNT2/GCNT2/CHPF/B4GAT1/CLN6/PDGFB/HS3ST3B1/XYLT1/AP2A1
BP	GOBP_STRESS_RESPONSE_TO_METAL_ION	GOBP_STRESS_RESPONSE_TO_METAL_ION	12	0.675399	1.98295	0.000640591	0.00930657	0.0067961	1232	tags=58%, list=13%, signal=51%	MT2A/MT1X/MT1G/MT1E/MT1M/HSPA5/MT1H
BP	GOBP_LEUKOCYTE_CELL_CELL_ADHESION	GOBP_LEUKOCYTE_CELL_CELL_ADHESION	157	0.329898	1.66727	0.000653517	0.00945893	0.00690736	3038	tags=50%, list=32%, signal=35%	S100A8/S100A9/LGALS7B/IL20RB/ANXA1/PRNP/MSN/CD44/LGALS1/CAV1/SIRPA/GPNMB/ITGA5/CERCAM/NRARP/SLC7A1/ADA/TFRC/ICAM1/ITGB1/TNFSF9/VSIG4/IL27RA/SLC39A8/CXCL12/HAS2/OLR1/LYN/EXT1/THY1/CD177/GCNT1/TMEM131L/IRAK1/HLA-DRA/NOD2/CD276/HLA-DRB1/NCK1/CEBPB/CD47/ITGB2/ZP3/PTPN11/DUSP3/AIF1/PNP/CD300A/HLA-DPA1/SCGB1A1/RUNX3/LRRC32/HAVCR2/WNK1/GLI2/GLI3/DPP4/HLA-DQB2/PDCD1LG2/IL7R/ADD2/CCL2/EFNB2/RC3H2/DUSP10/L…
BP	GOBP_PROTON_TRANSMEMBRANE_TRANSPORT	GOBP_PROTON_TRANSMEMBRANE_TRANSPORT	81	-0.280577	-1.9497	0.000661167	0.00953408	0.00696224	513	tags=20%, list=5%, signal=19%	SLC4A11/CYB5A/SLC9A4/UCP2/MT-CO3/MT-CO2/MT-ND4/SLC9A2/MT-CO1/MT-ATP6/MT-CYB/MT-ATP8/MT-ND5/ATP1A4/PM20D1/TESC
BP	GOBP_FATTY_ACID_DERIVATIVE_METABOLIC_PROCESS	GOBP_FATTY_ACID_DERIVATIVE_METABOLIC_PROCESS	34	-0.412994	-2.17007	0.000687852	0.00958443	0.00699901	117	tags=26%, list=1%, signal=26%	ACSBG1/GGT2/DGAT2/ALOX5/ACSL5/GGT6/CYP4F12/HPGD/HMGCS2
BP	GOBP_INTRACELLULAR_LIPID_TRANSPORT	GOBP_INTRACELLULAR_LIPID_TRANSPORT	21	0.575638	2.02111	0.000671234	0.00958443	0.00699901	1537	tags=48%, list=16%, signal=40%	CES1/PCSK9/LDLR/ANXA2/ABCA12/NPC1/STARD4/CPT1A/SGPP1/PIP4K2A
BP	GOBP_POSITIVE_REGULATION_OF_BLOOD_CIRCULATION	GOBP_POSITIVE_REGULATION_OF_BLOOD_CIRCULATION	21	0.575094	2.0192	0.000682148	0.00958443	0.00699901	1934	tags=57%, list=21%, signal=45%	ATP1A1/CCN2/ADA/APLN/ADM/TPM1/RGS2/ATP2A2/RGS4/ADM2/TGFB2/EDN2
BP	GOBP_CELL_JUNCTION_DISASSEMBLY	GOBP_CELL_JUNCTION_DISASSEMBLY	14	0.650314	2.00501	0.000690507	0.00958443	0.00699901	729	tags=57%, list=8%, signal=53%	C1QC/C1QB/SNAI2/C1QA/TGFB3/TREM2/TGFBR1/MAP4K4
BP	GOBP_NUCLEOBASE_METABOLIC_PROCESS	GOBP_NUCLEOBASE_METABOLIC_PROCESS	32	0.510173	1.96757	0.00067254	0.00958443	0.00699901	1864	tags=56%, list=20%, signal=45%	TYMP/PRTFDC1/DPYSL3/CDA/ADA/PRPS1/DPYSL2/CTPS1/GMPS/CAD/CRMP1/DPYD/SHMT2/GART/TYMS/PAICS/MAPK1/PPAT
BP	GOBP_NEGATIVE_REGULATION_OF_NUCLEAR_DIVISION	GOBP_NEGATIVE_REGULATION_OF_NUCLEAR_DIVISION	39	0.474078	1.91555	0.000679307	0.00958443	0.00699901	2332	tags=54%, list=25%, signal=41%	PLK1/TRIP13/BUB1B/CENPF/CCNB1/MAD2L1/CHEK1/BUB1/ZW10/HORMAD1/ZWINT/AURKB/NDC80/TTK/CDT1/FBXO5/CDK5RAP2/MAD2L2/RAD21/SPDL1/DYNC1LI1
BP	GOBP_REGULATION_OF_OSTEOBLAST_DIFFERENTIATION	GOBP_REGULATION_OF_OSTEOBLAST_DIFFERENTIATION	65	0.422521	1.8816	0.000678556	0.00958443	0.00699901	1520	tags=40%, list=16%, signal=34%	SFRP2/CTHRC1/SOX9/TNFAIP6/IGFBP5/FAM20C/CDK6/FBN2/GREM1/CCN4/TWIST1/SNAI2/NOCT/CCN1/RUNX2/ACVR1/FERMT2/DDR2/IFITM1/WWTR1/NPNT/SFRP1/CEBPB/JAG1/WNT4/FBXO5
BP	GOBP_NEGATIVE_REGULATION_OF_GROWTH	GOBP_NEGATIVE_REGULATION_OF_GROWTH	136	0.345236	1.71828	0.000691839	0.00958443	0.00699901	1801	tags=33%, list=19%, signal=27%	SFRP2/SPP1/INHBA/MT2A/MT1X/MT1G/G6PD/IGFBP5/CDA/DCBLD2/SERPINE2/GREM1/GNG4/MAP2/STC2/WNT11/CRYAB/GJA1/MT1E/MT1M/OSGIN1/FHL1/ENO1/HIF1A/CDK5R1/RGS2/SH3BP4/SAV1/DIP2B/NTN1/CDKN2C/SFRP1/RGS4/PSRC1/MT1H/NRP1/WWC3/STK3/PPT1/DAB2/SEMA3D/SEMA3A/SEMA4F/TGFB2/SPAG9
BP	GOBP_PROTEIN_PROCESSING	GOBP_PROTEIN_PROCESSING	145	0.340033	1.70107	0.000673705	0.00958443	0.00699901	3631	tags=59%, list=39%, signal=36%	KLK6/DHCR24/PLAU/PRNP/AEBP1/PCSK9/S100A10/SERPINE1/GAS1/F3/MELTF/ADAMTS2/COMP/SERPINE2/CAPN2/THBS1/ANXA2/ADAM19/CPE/MMP14/ADAM17/NLRP7/PGK1/IFI16/ENO1/MME/LDLRAD3/CTSL/C1R/BAG2/CPXM1/KLK13/CPXM2/GLG1/SRGN/PLAT/PARP1/SPON1/BACE1/YME1L1/ECE1/NCSTN/CPD/PERP/GLI3/PHEX/DPP4/METAP2/PRSS12/SDE2/AFG3L2/NOL3/GSN/YIPF5/BACE2/ENPEP/PLA2G7/ZMPSTE24/ASPRV1/SLC30A6/PLGRKT/SNX12/MYH9/CARD18/SIRT4/SCG5/CASP7/HM1…
BP	GOBP_NEURON_APOPTOTIC_PROCESS	GOBP_NEURON_APOPTOTIC_PROCESS	151	0.333651	1.67958	0.000682426	0.00958443	0.00699901	3912	tags=62%, list=42%, signal=36%	PRNP/PCSK9/G6PD/GCLM/MYBL2/TFAP2A/HYOU1/NES/STXBP1/KIF14/APP/PCDHGC3/HIF1A/TGFB3/TREM2/F2R/PTPRZ1/CDK5R1/IL27RA/NQO1/AARS1/GAPDH/HIPK2/APOE/TYROBP/NGFR/JUN/HSPA5/AXL/NEFL/NRP1/VSTM2L/CEBPB/EN1/GBE1/PARP1/BACE1/SNX6/MSH2/PPT1/SIX1/HDGF/CIT/NGF/NCSTN/TGFB2/GBA/RASA1/FAS/PRKCI/MCL1/CCL2/SIGMAR1/SET/HSP90AB1/PIGT/GRN/ITGAM/BNIP3/NSMF/CTNNB1/ARRB2/NONO/CASP7/DNAJC5/FOXO3/PIK3CA/BCL2L11/ROCK1/LANCL1/HM…
BP	GOBP_NEGATIVE_REGULATION_OF_CELL_CYCLE_PHASE_TRANSITION	GOBP_NEGATIVE_REGULATION_OF_CELL_CYCLE_PHASE_TRANSITION	172	0.326833	1.67043	0.000687603	0.00958443	0.00699901	2332	tags=39%, list=25%, signal=30%	INHBA/PLK1/SOX2/GPNMB/DTL/ORC1/TRIP13/PLK2/PRKDC/BUB1B/CENPF/HMGA2/CCNB1/MAP3K20/FHL1/WDR76/MAD2L1/CLSPN/ACVR1/CHEK1/CDKN2B/BUB1/E2F7/CDC6/TIMELESS/ZW10/DACT1/SLFN11/HORMAD1/ZWINT/BRCA1/APBB1/CDK1/AURKB/NDC80/CDC73/TTK/RBL1/RFWD3/TOPBP1/CDT1/EME1/PTPN11/CDC45/CTDSP2/MSH2/FBXO5/INTS7/GTSE1/CDC5L/CDK5RAP2/E2F1/TIPIN/MAD2L2/DONSON/TICRR/SDE2/TIPRL/AVEN/MDC1/PRPF19/NKX3-1/NABP2/CCL2/RAD21/SPDL1/DYNC1…
BP	GOBP_HETEROPHILIC_CELL_CELL_ADHESION_VIA_PLASMA_MEMBRANE_CELL_ADHESION_MOLECULES	GOBP_HETEROPHILIC_CELL_CELL_ADHESION_VIA_PLASMA_MEMBRANE_CELL_ADHESION_MOLECULES	19	0.590765	2.01798	0.000706519	0.00975298	0.0071221	2706	tags=74%, list=29%, signal=53%	LGALS7B/TENM2/ITGA5/ICAM1/PVR/CDH2/TENM3/SCARF2/HMCN1/IGSF21/PTPRD/NECTIN3/ALCAM/DCHS1
BP	GOBP_DETOXIFICATION_OF_COPPER_ION	GOBP_DETOXIFICATION_OF_COPPER_ION	10	0.706675	1.96293	0.000716626	0.00985742	0.00719836	1232	tags=60%, list=13%, signal=52%	MT2A/MT1X/MT1G/MT1E/MT1M/MT1H
BP	GOBP_FEMALE_GAMETE_GENERATION	GOBP_FEMALE_GAMETE_GENERATION	84	0.386466	1.80232	0.000740306	0.0101472	0.00740995	1991	tags=43%, list=21%, signal=34%	INHBA/TNFAIP6/PLK1/BNC1/CDC25B/AURKA/ASPM/TOP2A/TRIP13/MYC/PTX3/CCNB2/PANX1/NCAPH/RGS2/EREG/EDNRA/HORMAD1/WASHC5/NDC80/TTK/MMP2/SPIRE1/TAF4B/PLAT/ZP3/WNT4/NRIP1/FOSL1/FBXO5/HEXB/INHBB/HROB/FOXL2/RAD51C/MASTL
BP	GOBP_MEIOTIC_CHROMOSOME_SEGREGATION	GOBP_MEIOTIC_CHROMOSOME_SEGREGATION	52	0.441609	1.89847	0.000771668	0.0105028	0.00766966	1904	tags=42%, list=20%, signal=34%	PLK1/TOP2A/TRIP13/BUB1B/SMC2/P3H4/NCAPH/NUF2/SMC4/PTTG1/BUB1/SGO2/HORMAD1/TTK/ESPL1/EME1/CCNE2/NDC1/ACTR3/ACTR2/ERCC4/RAD51C
BP	GOBP_REGULATION_OF_CHROMOSOME_SEPARATION	GOBP_REGULATION_OF_CHROMOSOME_SEPARATION	57	0.424843	1.85205	0.000770809	0.0105028	0.00766966	2332	tags=47%, list=25%, signal=36%	PLK1/DLGAP5/TRIP13/BUB1B/CENPF/CCNB1/NEK6/MAD2L1/CENPE/PTTG1/BUB1/CDC6/ZW10/UBE2C/ZWINT/AURKB/NDC80/TTK/ESPL1/CDC27/CDT1/FBXO5/CDK5RAP2/MAD2L2/RAD21/SPDL1/DYNC1LI1
BP	GOBP_MUSCLE_CELL_DIFFERENTIATION	GOBP_MUSCLE_CELL_DIFFERENTIATION	197	0.305975	1.58094	0.000774828	0.0105089	0.00767413	3441	tags=54%, list=37%, signal=35%	UCHL1/BARX2/LOX/IRX3/SOX9/G6PD/IGFBP5/ADAM12/COMP/FLNC/GREM1/ACTN1/CAPN2/PTGFRN/POPDC3/PDGFRB/CYP26B1/MMP14/ITGB1/CAV2/ADM/TNNT1/TPM1/SGCB/ACTC1/SMO/WNT5B/ACVR1/RGS2/EREG/EDNRA/ATP2A2/DNMT1/MTPN/NLN/ATP11A/CDH2/RARB/SHOX2/CDK1/RCAN1/NPNT/NFATC3/RGS4/CFL2/MYL9/BIN1/WNT4/NIBAN2/EHD2/NEBL/MYORG/CALR/SIX1/MAPK12/SPAG9/DYSF/CSRP2/AFG3L2/MEF2A/PDGFB/NRG1/EFNB2/CD53/SPEG/YBX1/ZMPSTE24/CSRP1/CCN3/PDGFRA/…
BP	GOBP_CELLULAR_HORMONE_METABOLIC_PROCESS	GOBP_CELLULAR_HORMONE_METABOLIC_PROCESS	70	-0.304248	-2.02194	0.000781248	0.0105261	0.00768665	771	tags=30%, list=8%, signal=28%	PNPLA2/ADH4/HSD17B11/SULT1A1/BMP5/CYP2C9/DGAT2/CYP2C8/ADH6/LIPE/BMP2/TTR/SULT1E1/UGT2B15/UGT2B7/CYP3A5/SCNN1B/SHH/CYP1A1/HSD17B2/DHRS2
BP	GOBP_ASTROCYTE_ACTIVATION	GOBP_ASTROCYTE_ACTIVATION	13	0.650618	1.96197	0.000792373	0.0105261	0.00768665	708	tags=54%, list=8%, signal=50%	LDLR/LRP1/C1QA/APP/NR1D1/TREM2/SMO
BP	GOBP_POSITIVE_REGULATION_OF_LEUKOCYTE_CHEMOTAXIS	GOBP_POSITIVE_REGULATION_OF_LEUKOCYTE_CHEMOTAXIS	37	0.486926	1.93673	0.000785982	0.0105261	0.00768665	1934	tags=51%, list=21%, signal=41%	S100A7/SERPINE1/CXCL8/THBS1/ADAM17/CSF1R/CXCL12/PGF/CSF1/C3AR1/C5AR1/AIF1/CALR/GAS6/WNK1/MAPK1/AKIRIN1/SPI1/EDN2
BP	GOBP_BIOLOGICAL_PROCESS_INVOLVED_IN_INTERACTION_WITH_SYMBIONT	GOBP_BIOLOGICAL_PROCESS_INVOLVED_IN_INTERACTION_WITH_SYMBIONT	50	0.442541	1.87942	0.000790704	0.0105261	0.00768665	2753	tags=50%, list=29%, signal=36%	KRT6A/FN1/IFI27/HMGA2/PTX3/CAV2/CSF1R/HSPA8/GAPDH/TREM1/APOE/STOM/IGF2R/JUN/PC/SAP30/NUCKS1/PHB/DDB1/PSMC3/ZBED1/RRP1B/ZNF639/EIF2AK4/SNW1
BP	GOBP_CELLULAR_RESPONSE_TO_KETONE	GOBP_CELLULAR_RESPONSE_TO_KETONE	50	0.442057	1.87736	0.000790704	0.0105261	0.00768665	1977	tags=42%, list=21%, signal=33%	SPP1/GJB2/POSTN/MSN/P2RY6/DDIT4/MYC/CDK4/NR3C1/ADCY3/SGK1/FBXO32/KLF9/SRD5A1/SFRP1/PLAT/SERPINF1/ACACA/GAS6/CYP1B1/GNG2
BP	GOBP_MULTI_MULTICELLULAR_ORGANISM_PROCESS	GOBP_MULTI_MULTICELLULAR_ORGANISM_PROCESS	96	0.374293	1.78138	0.000792358	0.0105261	0.00768665	1866	tags=38%, list=20%, signal=30%	SPP1/GJB2/PTHLH/MMP9/IGFBP5/TEAD4/ITGA5/SLC2A1/COL16A1/SERPINE2/CAPN2/THBD/STC2/TPPP3/ADCY7/PAM/GJA1/ADM/TGFB3/CTSB/ITGA2/RGS2/STC1/SYDE1/PGF/MMP2/LDOC1/WNT4/FOSL1/DSG1/PRDM1/CALR/HEXB/SCGB1A1/HAVCR2/KLK14
BP	GOBP_POSITIVE_REGULATION_OF_INTERLEUKIN_6_PRODUCTION	GOBP_POSITIVE_REGULATION_OF_INTERLEUKIN_6_PRODUCTION	38	0.474766	1.90382	0.000819693	0.0108518	0.00792453	1858	tags=50%, list=20%, signal=40%	IL1RAP/SPON2/TWIST1/APP/F2R/CD36/TYROBP/EREG/CLEC7A/NOD2/PTPN11/STAT3/TLR6/IFIH1/AIF1/TLR2/TLR1/ADORA2B/DHX9
BP	GOBP_POSITIVE_REGULATION_OF_TRANSFERASE_ACTIVITY	GOBP_POSITIVE_REGULATION_OF_TRANSFERASE_ACTIVITY	306	0.288786	1.54344	0.000832202	0.01098	0.0080181	3476	tags=50%, list=37%, signal=32%	S100A12/EGFR/PRNP/PLK1/TPD52L1/TPX2/CHI3L1/TRIB3/CDC25B/MMD/CDC20/GREM1/ECT2/KITLG/EPHB3/THBS1/PDGFRB/NEK2/MYC/ROR2/WNT11/HMGA2/CCNB1/ADAM17/PDGFC/KIF14/LRP8/ADAM9/CSF1R/CKS1B/CLSPN/TREM2/TNFAIP8L3/CDK5R1/CCT4/RFC3/CCN1/CENPE/FGFR1/LYN/INCENP/CEMIP/EREG/FERMT2/CDC6/GINS1/DDR2/CCNYL1/UBE2C/GINS2/ATP2B4/PLAAT4/IRAK1/EPHB4/AXL/RFC4/AURKB/FAM20A/EPHB2/CSF1/PSRC1/NOD2/EGR1/HLA-DRB1/DSCC1/PDCD10/TLR6/D…
BP	GOBP_MITOCHONDRIAL_RESPIRATORY_CHAIN_COMPLEX_ASSEMBLY	GOBP_MITOCHONDRIAL_RESPIRATORY_CHAIN_COMPLEX_ASSEMBLY	50	-0.329038	-1.91326	0.000849348	0.0110363	0.00805924	4220	tags=82%, list=45%, signal=45%	NDUFB3/NDUFB5/SAMM50/ACAD9/NUBPL/NDUFB6/SLC25A33/NDUFS4/NDUFAF2/DMAC2/NDUFA12/AIFM1/FASTKD3/UQCC2/OXA1L/TMEM126B/COA4/LYRM7/FOXRED1/NDUFAF6/SDHAF1/COX17/TMEM126A/SURF1/NDUFB9/NDUFB4/NDUFA8/NDUFB11/COA1/NDUFAF1/COX16/NDUFA3/NDUFA13/NDUFB8/NDUFA11/PET100/MT-ND4/MT-ND2/MT-ND1/MT-ND5/MT-ND6
BP	GOBP_PLATELET_DERIVED_GROWTH_FACTOR_RECEPTOR_SIGNALING_PATHWAY	GOBP_PLATELET_DERIVED_GROWTH_FACTOR_RECEPTOR_SIGNALING_PATHWAY	31	0.500009	1.91065	0.000850698	0.0110363	0.00805924	2551	tags=61%, list=27%, signal=45%	LOX/F3/SLC9A3R1/PDGFRB/LRP1/CSPG4/PDGFC/PDGFRL/NRP1/PLAT/PTPN11/MYO1E/PTPN1/PTPN12/IQGAP1/PDGFB/PTPRJ/FER/PDGFRA
BP	GOBP_PLATELET_ACTIVATION	GOBP_PLATELET_ACTIVATION	67	0.411061	1.838	0.000849449	0.0110363	0.00805924	3150	tags=55%, list=34%, signal=37%	FN1/COL3A1/FLNA/SLC7A11/SAA1/COMP/SERPINE2/ACTN1/THBD/STXBP1/FCER1G/F2R/C1QTNF1/LYN/APOE/PDPN/AXL/FZD6/MYL9/RAP2B/P2RY1/SH2B3/PIK3CB/ACTB/TLN1/F2RL2/PDGFB/ITGB3/CSRP1/PDGFRA/MYH9/ENTPD2/MAPK14/SRF/PIK3CA/VCL/IL6ST
BP	GOBP_NEGATIVE_REGULATION_OF_WNT_SIGNALING_PATHWAY	GOBP_NEGATIVE_REGULATION_OF_WNT_SIGNALING_PATHWAY	91	0.375928	1.77738	0.000849982	0.0110363	0.00805924	1566	tags=36%, list=17%, signal=31%	SFRP2/CTHRC1/SFRP4/SOX9/SOX2/CAV1/SLC9A3R1/GREM1/LRP1/SNAI2/ROR2/WNT11/BARX1/NXN/APOE/DKK3/APCDD1L/DACT1/CDH2/TMEM131L/WWTR1/SFRP1/CSNK1A1/FZD6/EGR1/SOSTDC1/SOST/TPBG/IGFBP6/STK3/LATS2/FRMD8/DAB2
BP	GOBP_MESENCHYMAL_CELL_DIFFERENTIATION	GOBP_MESENCHYMAL_CELL_DIFFERENTIATION	138	0.338202	1.68633	0.000843307	0.0110363	0.00805924	1856	tags=38%, list=20%, signal=31%	FN1/SERPINB3/SFRP2/COL1A1/FAM83D/FLNA/SOX9/NRP2/GREM1/LOXL2/KITLG/CORO1C/TWIST1/SNAI2/ANXA6/WNT11/HMGA2/HIF1A/TGFB3/HEYL/GLIPR2/TGFBR1/HAS2/SIX2/SMO/FGFR1/PDPN/ACVR1/EXT1/FERMT2/STAT1/EDNRA/CDH2/ZFP64/RFLNB/WWTR1/SFRP1/SNAI1/ZNF750/BCL9L/NRP1/TGFB1I1/JAG1/WNT4/DAB2/SIX1/SEMA3D/SEMA3A/SEMA4F/SPRED1/TGFB2/FOXC2/MAPK1
BP	GOBP_CELL_AGGREGATION	GOBP_CELL_AGGREGATION	13	0.646808	1.95048	0.000862805	0.0111561	0.0081467	2824	tags=85%, list=30%, signal=59%	BARX2/SOX9/CCN2/COL11A1/ROR2/WNT7A/BMP1/MGP/BMPR1B/THRA/MAPK14
BP	GOBP_AXON_DEVELOPMENT	GOBP_AXON_DEVELOPMENT	283	0.288649	1.53502	0.000866377	0.011165	0.00815324	3475	tags=51%, list=37%, signal=33%	UCHL1/FN1/SPP1/FLNA/PALLD/CNTN1/KLK8/LAMC2/SHTN1/LAMA3/NRP2/MAP1B/EPHB3/MAP2/ENAH/STXBP1/TUBB2B/ITGB1/L1CAM/APP/DBN1/BAIAP2/CSF1R/APLP1/PTPRZ1/WNT7A/CDK5R1/CXCL12/SMO/CDH11/NOTCH2/DPYSL2/APOE/EXT1/B4GALT5/THY1/CHODL/NGFR/EDNRA/JUN/DIP2B/CERS2/MAP1A/NTN1/FBXO45/CDH2/CRMP1/EPHB4/APBB1/SHOX2/RGMA/EGR2/NEFL/MMP2/GAP43/EPHB2/NOTCH3/NRCAM/NRP1/FOXD1/VSTM2L/PTPN11/NIBAN2/NUMBL/CAMSAP2/B3GNT2/ETV1/CNP/PA…
BP	GOBP_ORGANIC_ACID_TRANSMEMBRANE_TRANSPORT	GOBP_ORGANIC_ACID_TRANSMEMBRANE_TRANSPORT	78	0.382906	1.75885	0.000872907	0.0112119	0.0081875	2048	tags=38%, list=22%, signal=30%	SLC16A1/SLC1A6/SLC7A5/SLC7A11/SLC2A1/SLC6A9/THBS1/SLC7A1/MYC/ITGB1/SLC16A2/SLC3A2/SLC38A5/SLC1A4/CD36/LRRC8A/ABCC1/RGS2/SLC16A3/SLC36A4/CPT1A/RGS4/SLC5A6/SLC1A3/FOLR2/SLC38A7/SLC7A7/SLC25A15/SLC25A13/SLC7A6
BP	GOBP_VIRAL_PROCESS	GOBP_VIRAL_PROCESS	252	0.290409	1.53098	0.000879945	0.011265	0.00822627	2894	tags=42%, list=31%, signal=30%	SERPINB3/EGFR/LDLR/LRRC15/SLPI/LGALS1/CAV1/ITGA5/KPNA2/IFI27/CXCL8/TOP2A/TFRC/HMGA2/DEK/ICAM1/PTX3/ITGB1/CAV2/IFI16/IFIT1/CTSB/CSF1R/IFITM3/ITGB5/HSPA8/SLC3A2/CTSL/APOBEC3B/CLDN1/ITGA2/PVR/APOE/NPC1/STOM/IGF2R/STAT1/JUN/ITGAV/IFITM1/AXL/KPNA3/CDK1/NUP153/PC/RAN/CSNK1A1/P4HB/NRP1/SCARB1/HLA-DRB1/ST6GALNAC2/LY6E/ANPEP/IFIH1/PARP9/EIF3A/CANX/GAS6/NUCKS1/MRC1/DHX9/EIF2AK2/CLDN6/ADAR/RSAD2/NMT2/IFIT5/…
BP	GOBP_POSITIVE_REGULATION_OF_CELL_SUBSTRATE_ADHESION	GOBP_POSITIVE_REGULATION_OF_CELL_SUBSTRATE_ADHESION	67	0.410684	1.83631	0.000889659	0.0113519	0.00828973	1566	tags=40%, list=17%, signal=34%	FN1/CCDC80/FLNA/S100A10/CDK6/ITGA5/COL16A1/MYADM/NID1/COL8A1/EMILIN1/CD36/HAS2/MAP4K4/CCN1/THY1/FERMT2/NPNT/CSF1/SFRP1/RIN2/P4HB/NRP1/RAC3/WNT4/CALR/DAB2
BP	GOBP_BASEMENT_MEMBRANE_ORGANIZATION	GOBP_BASEMENT_MEMBRANE_ORGANIZATION	21	0.566332	1.98844	0.000900431	0.0113731	0.00830521	923	tags=43%, list=10%, signal=39%	MMP11/PXDN/CAV1/NID1/NID2/ITGB1/CAV2/EXT1/COL4A1
BP	GOBP_MESODERMAL_CELL_DIFFERENTIATION	GOBP_MESODERMAL_CELL_DIFFERENTIATION	14	0.641118	1.97666	0.000899395	0.0113731	0.00830521	734	tags=50%, list=8%, signal=46%	SFRP2/INHBA/HMGA2/GJA1/ITGB1/SIX2/ITGA2
BP	GOBP_METAPHASE_PLATE_CONGRESSION	GOBP_METAPHASE_PLATE_CONGRESSION	53	0.443149	1.90633	0.000895314	0.0113731	0.00830521	1393	tags=40%, list=15%, signal=34%	FAM83D/CEP55/CDCA5/CENPF/CCNB1/CDCA8/KIF14/KIF2C/KIFC1/NUF2/KIF18A/CENPE/INCENP/GEM/ZW10/SPAG5/AURKB/NDC80/PSRC1/CDT1/KPNB1
BP	GOBP_CELLULAR_COMPONENT_MORPHOGENESIS	GOBP_CELLULAR_COMPONENT_MORPHOGENESIS	431	0.267781	1.45392	0.000903049	0.0113731	0.00830521	3131	tags=43%, list=33%, signal=30%	UCHL1/FN1/SPP1/CD44/PALLD/CNTN1/KLK8/LAMC2/SHTN1/LAMA3/NRP2/AURKA/FLNC/MAP1B/EPHB3/PDGFRB/CORO1C/MAP2/NES/ENAH/STXBP1/TUBB2B/ITGB1/L1CAM/APP/LRP8/DBN1/BAIAP2/TNNT1/CELSR2/CSF1R/SYT1/TPM1/APLP1/PTPRZ1/WNT7A/CDK5R1/CXCL12/SGK1/ACTC1/SMO/CDH11/MAP4K4/NOTCH2/DPYSL2/APOE/PDPN/EXT1/B4GALT5/THY1/CHODL/MAPK8IP2/NGFR/KIF20B/EDNRA/DIP2B/MAP1A/NTN1/FBXO45/RAP2A/RASAL1/CDH2/CRMP1/EPHB4/APBB1/SHOX2/EGR2/KNL1/…
BP	GOBP_CELL_CYCLE_G2_M_PHASE_TRANSITION	GOBP_CELL_CYCLE_G2_M_PHASE_TRANSITION	110	0.35885	1.74025	0.000908152	0.0114004	0.00832511	2271	tags=39%, list=24%, signal=30%	PLK1/TPD52L1/FOXM1/CDC25B/AURKA/CCNA2/MELK/DTL/ORC1/CENPF/CDK4/HMGA2/CCNB1/RRM1/NES/CCNB2/PKMYT1/KIF14/APP/FHL1/CDK14/CLSPN/CHEK1/CDC6/BRCA1/CDK1/AURKB/NDC80/TOPBP1/BACH1/FBXO5/DYRK3/CIT/CDC25C/CALM2/RAD51C/MASTL/CDC7/DONSON/TICRR/AVEN/NABP2/RAD21
BP	GOBP_REGULATION_OF_MICROGLIAL_CELL_ACTIVATION	GOBP_REGULATION_OF_MICROGLIAL_CELL_ACTIVATION	11	0.685707	1.9598	0.000917988	0.011471	0.00837666	1223	tags=55%, list=13%, signal=47%	SPHK1/LDLR/NR1D1/TREM2/CTSC/SYT11
BP	GOBP_REGULATION_OF_STRESS_ACTIVATED_PROTEIN_KINASE_SIGNALING_CASCADE	GOBP_REGULATION_OF_STRESS_ACTIVATED_PROTEIN_KINASE_SIGNALING_CASCADE	108	0.354598	1.71455	0.00091969	0.011471	0.00837666	2779	tags=46%, list=30%, signal=33%	SERPINB3/SFRP2/SPHK1/EGFR/TPD52L1/CCN2/SIRPA/FOXM1/GREM1/PBK/MYC/APP/TREM2/WNT7A/MAP4K4/HIPK2/LYN/PRDX1/MAPK8IP2/MFHAS1/DACT1/RAP2A/CLEC7A/SFRP1/NOD2/PDCD10/IGFBP6/STK3/DUSP3/MAP2K1/SH3RF2/SEMA3A/TGFB2/MAPK1/SPI1/EIF2AK2/DIXDC1/EDAR/AIDA/FAS/SH3RF3/SDCBP/PJA2/DUSP10/ZMPSTE24/DUSP1/MAP3K3/HIPK3/FZD7/MAGI3
BP	GOBP_ANATOMICAL_STRUCTURE_HOMEOSTASIS	GOBP_ANATOMICAL_STRUCTURE_HOMEOSTASIS	158	0.32802	1.661	0.000932737	0.0115964	0.00846827	1645	tags=32%, list=18%, signal=27%	SPP1/KRT1/IL20RB/COL3A1/LOX/SOX9/CCN2/SLC2A1/COMP/LAMP2/ALDH1A1/RCN3/TFRC/ABCA12/GJA1/ITGB1/CDH3/HIF1A/ABCA4/CSF1R/F2R/LIPA/SLC39A8/CLDN1/RAB3D/SMO/CALB2/LAMC1/EXT1/PRDX1/HOMER2/MAP1A/DCTN1/SLC6A2/WWTR1/STRAP/BAG3/PFKM/CSF1/CFL2/NOD2/SNX10/RAC3/PTPN11/AKT3/MUC4/NELL2/CTSK/P2RY1/ACACA/LARGE2
BP	GOBP_RESPONSE_TO_OXYGEN_LEVELS	GOBP_RESPONSE_TO_OXYGEN_LEVELS	187	0.315159	1.6197	0.000943765	0.0116961	0.00854102	1377	tags=28%, list=15%, signal=24%	COL1A1/PLAU/AK4/CCN2/CAV1/SLC2A1/CCNA2/LOXL2/CAPN2/PLOD2/THBS1/PDGFRB/DDIT4/TWIST1/MYC/ADA/HYOU1/TFRC/STC2/CRYAB/MMP14/ADAM17/PGK1/PTGIS/PAM/ADM/ENO1/HIF1A/TGFB3/NDRG1/TREM2/CXCL12/PMAIP1/ITGA2/PLOD1/HIPK2/PDPN/ATP6V1A/STC1/EDNRA/IRAK1/PGF/MMP2/AGTRAP/ATP6V0D1/SFRP1/P4HB/EGR1/HSP90B1/PLAT/UBQLN1/CYBB
BP	GOBP_REGULATION_OF_EXTRACELLULAR_MATRIX_ORGANIZATION	GOBP_REGULATION_OF_EXTRACELLULAR_MATRIX_ORGANIZATION	33	0.502503	1.94683	0.000954113	0.0117866	0.00860717	982	tags=39%, list=10%, signal=35%	AEBP1/SOX9/MELTF/FSCN1/LRP1/FAP/COLGALT1/ANTXR1/EMILIN1/HAS2/PDPN/DDR2/ZNF469
BP	GOBP_THYMIC_T_CELL_SELECTION	GOBP_THYMIC_T_CELL_SELECTION	11	-0.620696	-2.18315	0.000960569	0.0118287	0.0086379	111	tags=36%, list=1%, signal=36%	CCR7/CARD11/SHH/GATA3
BP	GOBP_LONG_CHAIN_FATTY_ACID_METABOLIC_PROCESS	GOBP_LONG_CHAIN_FATTY_ACID_METABOLIC_PROCESS	55	-0.325167	-1.94438	0.00097364	0.0118534	0.00865592	865	tags=33%, list=9%, signal=30%	CYP4Z1/LTC4S/FAAH2/ABHD12/ACSBG1/ACAA1/CYP2C9/SLC27A2/PLA2G10/CYP2C8/ACSF2/FAAH/CYP2J2/ALOX5/ACSL5/CYP1A1/PLA2G2F/CYP4F12
BP	GOBP_POSITIVE_REGULATION_OF_COAGULATION	GOBP_POSITIVE_REGULATION_OF_COAGULATION	17	0.595634	1.94265	0.000970131	0.0118534	0.00865592	676	tags=41%, list=7%, signal=38%	SERPINE1/F3/HPSE/THBS1/THBD/F2R/CD36
BP	GOBP_POSITIVE_REGULATION_OF_OSTEOBLAST_DIFFERENTIATION	GOBP_POSITIVE_REGULATION_OF_OSTEOBLAST_DIFFERENTIATION	38	0.470888	1.88827	0.00097632	0.0118534	0.00865592	1995	tags=53%, list=21%, signal=42%	SFRP2/CTHRC1/FAM20C/FBN2/CCN4/CCN1/RUNX2/ACVR1/FERMT2/DDR2/IFITM1/WWTR1/NPNT/CEBPB/JAG1/WNT4/FBXO5/ZHX3/YAP1/GLI3
BP	GOBP_REGULATION_OF_PROTEIN_MATURATION	GOBP_REGULATION_OF_PROTEIN_MATURATION	42	0.451872	1.85757	0.000977852	0.0118534	0.00865592	1047	tags=33%, list=11%, signal=30%	PRNP/S100A10/SERPINE1/GAS1/MELTF/SERPINE2/THBS1/ANXA2/MMP14/NLRP7/ENO1/LDLRAD3/BAG2/GLG1
BP	GOBP_CIRCULATORY_SYSTEM_PROCESS	GOBP_CIRCULATORY_SYSTEM_PROCESS	281	0.281416	1.49681	0.000968373	0.0118534	0.00865592	3096	tags=46%, list=33%, signal=31%	SLC16A1/DSC2/DSP/COL1A2/DES/IRX3/ATP1A1/SLC7A5/FLNA/GCLM/CCN2/CAV1/SLC2A1/SLC9A3R1/COMP/PTGS1/SLC6A9/LRP1/SLC7A1/ADA/TFRC/GJA1/APLN/GNA12/ADM/SLCO3A1/SLC22A3/HEG1/SLC16A2/SLC38A5/TPM1/SLC1A4/F2R/CD36/CXCL12/SGK1/ACTC1/OLR1/ACTA2/TMEM38B/NUP155/APOE/ABCC1/SCPEP1/RGS2/EXT1/SLC24A3/HSPB7/FERMT2/STAT1/RASL10B/STC1/SLC2A3/EDNRA/ATP2A2/CACNA2D1/EXT2/ATP2B4/GJC1/SHOX2/WWTR1/MMP2/AGTRAP/RGS4/NAV2/BIN1/C3…
BP	GOBP_RESPONSE_TO_COPPER_ION	GOBP_RESPONSE_TO_COPPER_ION	27	0.519033	1.92104	0.00098657	0.0119218	0.00870588	1471	tags=48%, list=16%, signal=41%	MT2A/PRNP/MT1X/MT1G/LOXL2/TFRC/PAM/MT1E/APP/MT1M/CDK1/MT1H/BACE1
BP	GOBP_RESPONSE_TO_CORTICOSTEROID	GOBP_RESPONSE_TO_CORTICOSTEROID	79	0.392423	1.80681	0.00101147	0.0121848	0.00889789	1816	tags=41%, list=19%, signal=33%	GJB2/ANXA1/COL1A1/CCN2/FIBIN/DDIT4/NR3C1/PAM/ADM/ADAM9/CLDN1/SGK1/ACVR1/FBXO32/ANXA3/KLF9/STC1/SRD5A1/MAOB/NEFL/RAN/PLAT/SERPINF1/CYBB/FOSL1/PARP1/TYMS/PCNA/AIF1/SCGB1A1/CYP1B1/GBA
BP	GOBP_SECRETION_BY_TISSUE	GOBP_SECRETION_BY_TISSUE	18	-0.505393	-2.17165	0.00102669	0.0122918	0.00897607	185	tags=22%, list=2%, signal=22%	KCNN4/SCNN1B/AGR2/SPINK1
BP	GOBP_DOUBLE_STRAND_BREAK_REPAIR_VIA_BREAK_INDUCED_REPLICATION	GOBP_DOUBLE_STRAND_BREAK_REPAIR_VIA_BREAK_INDUCED_REPLICATION	10	0.69383	1.92725	0.00102459	0.0122918	0.00897607	2056	tags=80%, list=22%, signal=63%	MCM2/MCM6/MCM4/GINS2/CDC45/GINS4/MCM5/CDC7
BP	GOBP_RESPONSE_TO_GONADOTROPIN	GOBP_RESPONSE_TO_GONADOTROPIN	16	0.60565	1.95301	0.0010431	0.0123748	0.00903667	1797	tags=62%, list=19%, signal=51%	GJB2/INHBA/GCLM/CCNA2/MYC/EDNRA/SRD5A1/PLAT/INHBB/CYP1B1
BP	GOBP_CHROMOSOME_LOCALIZATION	GOBP_CHROMOSOME_LOCALIZATION	65	0.415126	1.84867	0.00104055	0.0123748	0.00903667	3079	tags=55%, list=33%, signal=37%	FAM83D/DLGAP5/CEP55/CDCA5/CENPF/NDE1/CCNB1/CDCA8/KIF14/KIF2C/KIFC1/NUF2/KIF18A/CENPE/INCENP/GEM/ZW10/SPAG5/AURKB/NDC80/PSRC1/CDT1/KPNB1/ACTR3/ACTR2/CENPQ/BECN1/SPDL1/DYNC1H1/PINX1/CDC23/TTL/CHAMP1/KATNB1/HNRNPU/VPS4B
BP	GOBP_CELLULAR_RESPONSE_TO_ORGANIC_CYCLIC_COMPOUND	GOBP_CELLULAR_RESPONSE_TO_ORGANIC_CYCLIC_COMPOUND	301	0.284443	1.51911	0.0010432	0.0123748	0.00903667	3029	tags=43%, list=32%, signal=30%	SLC16A1/CES1/SPP1/GJB2/ANXA1/COL1A1/INHBA/ATP1A1/EGFR/PMEPA1/FLNA/MSN/GCLM/IGFBP5/CAV1/SLC9A3R1/P2RY6/CCNA2/DDIT4/MYC/SNAI2/CDK4/NR3C1/CAV2/APP/IFIT1/CGAS/LRP8/HSPA8/ADCY3/HEYL/NR1D1/APLP1/KIF18A/SGK1/PRMT5/SMO/TMEM38B/ITGA2/CNOT1/NPC1/ACVR1/FBXO32/CHEK1/KLF9/MN1/STAT1/STC1/RAD51/HSPA5/SRD5A1/DNMT1/MSR1/ATP2B4/BRCA1/LBH/TGM2/MMP2/RAN/SFRP1/RGS4/NOD2/EGR1/CEBPB/HSP90B1/PLAT/SERPINF1/NRIP1/IFIH1/PA…
BP	GOBP_INTERMEDIATE_FILAMENT_BASED_PROCESS	GOBP_INTERMEDIATE_FILAMENT_BASED_PROCESS	43	0.453387	1.86686	0.0010491	0.0124069	0.00906011	1309	tags=37%, list=14%, signal=32%	KRT14/KRT16/KRT6C/DSP/DES/KRT23/PKP1/NES/KRT15/VIM/SYNM/KRT9/KRT31/NEFL/CSNK1A1/TCHH
BP	GOBP_REGULATION_OF_WNT_SIGNALING_PATHWAY	GOBP_REGULATION_OF_WNT_SIGNALING_PATHWAY	194	0.310244	1.59987	0.00105589	0.0124493	0.00909104	2502	tags=40%, list=27%, signal=30%	SFRP2/CTHRC1/SULF2/COL1A1/EGFR/SULF1/SFRP4/SOX9/SCEL/SOX2/CAV1/SLC9A3R1/ASPM/GREM1/CCN4/TCF7L1/NRARP/LRP1/SNAI2/ROR2/WNT11/SOX7/BARX1/NXN/APP/CDH3/CDK14/PTK7/APOE/DKK3/WNT5B/APCDD1L/RUVBL1/DACT1/CCNYL1/CDH2/TMEM131L/WWTR1/CDC73/SFRP1/CSNK1A1/FZD6/EGR1/DEPDC1B/SOSTDC1/SOST/TPBG/IGFBP6/STK3/LATS2/FRMD8/DAB2/GPRC5B/TLR2/FOXL1/TMEM9/MACF1/USP34/WNK1/YAP1/DIXDC1/LRP4/ADGRA2/GLI3/MAD2L2/TSKU/FZD1/PLEKH…
BP	GOBP_RESPONSE_TO_MOLECULE_OF_BACTERIAL_ORIGIN	GOBP_RESPONSE_TO_MOLECULE_OF_BACTERIAL_ORIGIN	161	0.328549	1.66763	0.00106453	0.0125131	0.00913763	1887	tags=34%, list=20%, signal=28%	S100A7/S100A8/S100A9/GJB2/SLPI/SERPINE1/CXCL1/SIRPA/CAPN2/CXCL8/SPON2/THBD/CDK4/ADAM17/CD14/NOCT/NLRP7/IL36G/ADM/ADAM9/NR1D1/TREM2/F2R/CD36/CLDN1/IL36RN/IL12RB2/LYN/HCK/VIM/MAOB/PLSCR4/IRAK1/AXL/CDC73/EPHB2/NOD2/SCARB1/CEBPB/LDOC1/DIO2/TLR6/MTDH/C5AR1/SSC5D/CNP/LY96/TLR2/KCNJ8/SCGB1A1/TLR1/HAVCR2/MRC1/MAPK1/SPI1
BP	GOBP_NEGATIVE_REGULATION_OF_CELL_ACTIVATION	GOBP_NEGATIVE_REGULATION_OF_CELL_ACTIVATION	95	0.370117	1.75768	0.00109144	0.0127907	0.00934036	2570	tags=47%, list=27%, signal=35%	LGALS7B/IL20RB/ANXA1/INHBA/PRNP/LDLR/GPNMB/GAL/SERPINE2/NRARP/THBD/VSIG4/EMILIN1/NR1D1/TREM2/C1QTNF1/LYN/APOE/TYROBP/TMEM131L/AXL/SFRP1/SYT11/HLA-DRB1/CEBPB/HMGB3/DUSP3/CD300A/SCGB1A1/RUNX3/LRRC32/HAVCR2/SH2B3/SPI1/IL13RA2/GLI3/PDCD1LG2/PDGFB/RC3H2/FER/TNFAIP3/LOXL3/GRN/PDGFRA/CD86
BP	GOBP_DIGESTION	GOBP_DIGESTION	51	-0.342225	-1.97658	0.00110266	0.0128832	0.00940794	761	tags=29%, list=8%, signal=27%	HIP1R/SLC22A5/NR1H3/TRPV1/VSIG1/KCNQ1/GKN1/SLC9A4/MOGAT2/CAPN9/KCNN4/MUC2/TFF1/CAPN8/SPINK1
BP	GOBP_ANIMAL_ORGAN_REGENERATION	GOBP_ANIMAL_ORGAN_REGENERATION	36	0.475291	1.88103	0.00111196	0.0129304	0.00944239	1465	tags=50%, list=16%, signal=42%	AURKA/CCNA2/NNMT/MYC/ADM/LCP1/CLDN1/CXCL12/PRMT5/IGF2R/ANXA3/AXL/CPT1A/CDK1/PGF/CEBPB/TYMS/PCNA
BP	GOBP_MOLTING_CYCLE	GOBP_MOLTING_CYCLE	56	0.418275	1.8218	0.00111337	0.0129304	0.00944239	1294	tags=34%, list=14%, signal=29%	KRT14/KRT16/CD109/INHBA/EGFR/SOX9/IGFBP5/LRIG1/GAL/HPSE/CDH3/SMO/EXT1/NGFR/SAV1/FOXE1/SNAI1/FZD6/SOSTDC1
BP	GOBP_REGULATION_OF_KERATINOCYTE_PROLIFERATION	GOBP_REGULATION_OF_KERATINOCYTE_PROLIFERATION	16	0.604446	1.94913	0.00112204	0.0129922	0.00948752	831	tags=50%, list=9%, signal=46%	CD109/TGM1/SNAI2/SFN/CDH3/HAS2/NOTCH2/KLF9
BP	GOBP_REGULATION_OF_VESICLE_FUSION	GOBP_REGULATION_OF_VESICLE_FUSION	11	0.676274	1.93284	0.00114304	0.013196	0.00963634	608	tags=45%, list=6%, signal=43%	ANXA1/SPHK1/ANXA2/STXBP1/SYT1
BP	GOBP_NEUTRAL_LIPID_CATABOLIC_PROCESS	GOBP_NEUTRAL_LIPID_CATABOLIC_PROCESS	17	-0.505881	-2.14191	0.00115231	0.0132636	0.0096857	771	tags=47%, list=8%, signal=43%	PNPLA2/ABHD12/APOC3/LIPE/LIPH/SORL1/FAAH/PLIN5
BP	GOBP_RESPONSE_TO_FUNGUS	GOBP_RESPONSE_TO_FUNGUS	24	0.52896	1.90751	0.00116943	0.0134208	0.0098005	762	tags=33%, list=8%, signal=31%	S100A8/S100A9/S100A12/SPON2/PTX3/RNASE7/IL36RN/GAPDH
BP	GOBP_RENAL_FILTRATION	GOBP_RENAL_FILTRATION	13	0.634082	1.9121	0.00117975	0.0134993	0.00985781	2335	tags=77%, list=25%, signal=58%	SULF2/SULF1/KIRREL1/F2R/EDNRA/MCAM/MYO1E/GAS6/PDGFB/TMEM63C
BP	GOBP_CELL_COMMUNICATION_INVOLVED_IN_CARDIAC_CONDUCTION	GOBP_CELL_COMMUNICATION_INVOLVED_IN_CARDIAC_CONDUCTION	31	0.492971	1.88376	0.00118707	0.013543	0.00988976	1054	tags=32%, list=11%, signal=29%	DSC2/DSP/IRX3/ATP1A1/FLNA/CAV1/GJA1/NUP155/CACNA2D1/GJC1
BP	GOBP_NEGATIVE_REGULATION_OF_MYELOID_LEUKOCYTE_DIFFERENTIATION	GOBP_NEGATIVE_REGULATION_OF_MYELOID_LEUKOCYTE_DIFFERENTIATION	24	0.528438	1.90563	0.00119129	0.0135514	0.00989585	803	tags=42%, list=9%, signal=38%	INHBA/TNFAIP6/FBN1/C1QC/CDK6/MYC/GPR68/FSTL3/LYN/MAFB
BP	GOBP_REGULATION_OF_CYCLIN_DEPENDENT_PROTEIN_KINASE_ACTIVITY	GOBP_REGULATION_OF_CYCLIN_DEPENDENT_PROTEIN_KINASE_ACTIVITY	64	0.413816	1.84027	0.00119563	0.0135609	0.00990282	2678	tags=52%, list=29%, signal=37%	EGFR/PLK1/CCNA2/CDKN3/CCNB1/ADAM17/CCNB2/PKMYT1/SFN/CKS1B/CDK5R1/HERC5/CCNA1/CDKN2B/CDC6/CCNYL1/CDKN2C/PSRC1/GTPBP4/CCNE2/LATS2/CKS2/CDK5RAP2/CDC25C/IPO7/ACTB/CCNP/IPO5/PDGFB/TNFAIP3/HSP90AB1/PSMD10/CDC25A
BP	GOBP_POSITIVE_REGULATION_OF_DEFENSE_RESPONSE	GOBP_POSITIVE_REGULATION_OF_DEFENSE_RESPONSE	122	0.349774	1.70995	0.00121253	0.0137126	0.0100136	3320	tags=52%, list=35%, signal=34%	S100A8/S100A9/KLK7/KLK5/S100A12/OSMR/LDLR/SERPINE1/LGALS1/CCN4/PRKDC/IFI16/APP/CGAS/EMILIN1/TREM2/CTSC/ITGA2/ALOX5AP/PVR/LYN/ABCC1/TYROBP/HCK/EREG/POLR3G/CLEC7A/NOD2/CEBPB/CD47/POLR3D/ZP3/VAMP7/PARP9/GPRC5B/TLR2/OPTN/ADORA2B/HAVCR2/DHX9/SPI1/NMI/LPL/MED1/HMGB2/PAK2/PLA2G7/LAMP1/GRN/PTGER3/COCH/TNFSF4/POLR3B/KARS1/NONO/FYN/XRCC6/IL6ST/OSM/CASP1/TNFRSF1A/POLR3C/FADD
BP	GOBP_NEURON_DEATH	GOBP_NEURON_DEATH	214	0.30355	1.58127	0.00123525	0.0138886	0.0101421	3763	tags=57%, list=40%, signal=35%	DHCR24/PRNP/SLC7A11/PCSK9/G6PD/GCLM/GPNMB/MYBL2/TFAP2A/CAPN2/DDIT4/HYOU1/NES/C1QA/STXBP1/KIF14/APP/PCDHGC3/HIF1A/TGFB3/TREM2/F2R/PTPRZ1/CDK5R1/IL27RA/NQO1/AARS1/GAPDH/HIPK2/APOE/TYROBP/NGFR/JUN/HSPA5/AIMP2/AXL/EIF4G1/NEFL/EIF2S1/PSMC1/CSF1/NRP1/EGR1/VSTM2L/CEBPB/EN1/SERPINF1/ITGB2/TLR6/GBE1/PARP1/BACE1/SNX6/MSH2/PPT1/SIX1/HDGF/CIT/NGF/NCSTN/TGFB2/GBA/RRAS2/RASA1/FAS/FZD1/PRKCI/MCL1/CCL2/EFNB2/SIG…
BP	GOBP_REGULATION_OF_NEURON_PROJECTION_DEVELOPMENT	GOBP_REGULATION_OF_NEURON_PROJECTION_DEVELOPMENT	247	0.291824	1.5358	0.00123277	0.0138886	0.0101421	3197	tags=45%, list=34%, signal=31%	S100A9/FN1/SFRP2/SPP1/KLK6/FLNA/PRRX1/DPYSL3/CNTN1/KLK8/SHTN1/CDC20/MAP1B/EPHB3/MAP2/ROR2/L1CAM/LRP8/DBN1/BAIAP2/PTK7/WNT7A/CDK5R1/CXCL12/LYN/APOE/P3H1/RGS2/THY1/CHODL/VIM/HSPA5/DIP2B/CERS2/NTN1/RAP2A/CDH2/CRMP1/SHOX2/RGMA/TENM3/NEFL/LZTS1/EPHB2/SFRP1/NRCAM/NRP1/NCK1/SERPINF1/CAMSAP2/DAB2/MAP2K1/LPAR3/SEMA3D/CAPRIN1/NGF/SEMA3A/SEMA4F/MACF1/CCDC88A/ACTR2/YWHAH/ROBO1/DIXDC1/LRP4/ARSB/NCS1/PTPRG/PRA…
BP	GOBP_RESPONSE_TO_ZINC_ION	GOBP_RESPONSE_TO_ZINC_ION	28	0.517019	1.92917	0.00128024	0.0143527	0.0104811	1444	tags=39%, list=15%, signal=33%	S100A8/MT2A/MT1X/MT1G/PAM/MT1E/MT1M/MT1H/SLC30A4/PARP1/KHK
BP	GOBP_DEFENSE_RESPONSE_TO_GRAM_POSITIVE_BACTERIUM	GOBP_DEFENSE_RESPONSE_TO_GRAM_POSITIVE_BACTERIUM	33	0.494602	1.91622	0.0012963	0.0144492	0.0105515	2265	tags=61%, list=24%, signal=46%	KRT6A/PGLYRP3/PGLYRP4/DEFB1/GBP6/ADAM17/RNASE7/IL27RA/CD36/H2BC12/RNASE6/NOD2/C5AR1/SSC5D/H2BC11/TLR2/HAVCR2/IL7R/HMGB2/RNASE2
BP	GOBP_REGULATION_OF_MAP_KINASE_ACTIVITY	GOBP_REGULATION_OF_MAP_KINASE_ACTIVITY	94	0.364644	1.72576	0.00129362	0.0144492	0.0105515	2761	tags=48%, list=29%, signal=34%	UCHL1/SERPINB3/SFRP2/S100A12/EGFR/TPD52L1/CAV1/TRIB3/KITLG/THBS1/PDGFRB/ROR2/PDGFC/ADAM9/FGFR1/LYN/APOE/RGS2/DUSP7/IRAK1/SFRP1/NOD2/PDCD10/TLR6/EPGN/CD300A/PTPN1/GBA/SH2B3/MAGED1/ROBO1/ARHGEF5/PIK3CB/AIDA/KSR1/AJUBA/PDGFB/PTPRJ/FGF1/DUSP10/HMGCR/EZH2/DUSP1/HIPK3/SMPD1
BP	GOBP_SODIUM_ION_HOMEOSTASIS	GOBP_SODIUM_ION_HOMEOSTASIS	20	-0.493338	-2.15722	0.00132503	0.0147272	0.0107545	103	tags=25%, list=1%, signal=25%	ATP1A4/SCNN1B/SCNN1G/CYP4F12/UPK3A
BP	GOBP_POSITIVE_REGULATION_OF_MACROPHAGE_MIGRATION	GOBP_POSITIVE_REGULATION_OF_MACROPHAGE_MIGRATION	13	0.631028	1.90289	0.00138023	0.0152683	0.0111496	1874	tags=69%, list=20%, signal=55%	THBS1/MMP14/CSF1R/TREM2/CSF1/C3AR1/C5AR1/MAPK1/AKIRIN1
BP	GOBP_GLOMERULUS_DEVELOPMENT	GOBP_GLOMERULUS_DEVELOPMENT	36	0.468451	1.85397	0.00138729	0.0152683	0.0111496	2333	tags=58%, list=25%, signal=44%	SULF2/SULF1/SERPINB7/NID1/PDGFRB/HEYL/ACTA2/BASP1/NOTCH2/EXT1/EDNRA/WWTR1/NOTCH3/EGR1/JAG1/MYO1E/IQGAP1/FOXC2/PDGFB/ENPEP/MTSS1
BP	GOBP_NEURON_PROJECTION_REGENERATION	GOBP_NEURON_PROJECTION_REGENERATION	34	0.470421	1.8348	0.001382	0.0152683	0.0111496	1184	tags=38%, list=13%, signal=34%	SPP1/FLNA/PRRX1/KLK8/MAP1B/ADM/THY1/JUN/CERS2/RGMA/NEFL/MMP2/GAP43
BP	GOBP_NEGATIVE_REGULATION_OF_CELL_CYCLE_PROCESS	GOBP_NEGATIVE_REGULATION_OF_CELL_CYCLE_PROCESS	196	0.302023	1.55995	0.00138946	0.0152683	0.0111496	2332	tags=37%, list=25%, signal=28%	INHBA/PLK1/SOX2/GPNMB/DTL/ORC1/TRIP13/PLK2/NEK2/PRKDC/BUB1B/CENPF/HMGA2/CCNB1/MAP3K20/FHL1/WDR76/MAD2L1/CLSPN/ACVR1/CHEK1/PTTG1/CDKN2B/BUB1/E2F7/CDC6/TIMELESS/ZW10/DACT1/SLFN11/HORMAD1/ZWINT/BRCA1/APBB1/CDK1/AURKB/NDC80/CDC73/TTK/RBL1/TRIM37/ESPL1/RFWD3/TOPBP1/CDT1/EME1/PTPN11/CDC45/CTDSP2/MSH2/FBXO5/INTS7/GTSE1/CDC5L/CDK5RAP2/CCP110/E2F1/TIPIN/MAD2L2/DONSON/TICRR/SDE2/TIPRL/AVEN/MDC1/PRPF19/NKX3…
BP	GOBP_ATTACHMENT_OF_SPINDLE_MICROTUBULES_TO_KINETOCHORE	GOBP_ATTACHMENT_OF_SPINDLE_MICROTUBULES_TO_KINETOCHORE	33	0.49109	1.90262	0.00140343	0.0153782	0.0112299	1313	tags=42%, list=14%, signal=37%	RACGAP1/ECT2/NEK2/CCNB1/SPC25/KIF2C/NUF2/CENPE/KNSTRN/SPAG5/KNL1/AURKB/NDC80/CDT1
BP	GOBP_POSITIVE_REGULATION_OF_TUMOR_NECROSIS_FACTOR_SUPERFAMILY_CYTOKINE_PRODUCTION	GOBP_POSITIVE_REGULATION_OF_TUMOR_NECROSIS_FACTOR_SUPERFAMILY_CYTOKINE_PRODUCTION	42	0.445925	1.83313	0.00142463	0.0155666	0.0113675	1858	tags=48%, list=20%, signal=38%	SPON2/THBS1/TWIST1/CD14/APP/CD36/TYROBP/CLEC7A/EPHB2/NOD2/CYBB/PTPN11/STAT3/IFIH1/FRMD8/LY96/TLR2/TLR1/HAVCR2/DHX9
BP	GOBP_WATER_TRANSPORT	GOBP_WATER_TRANSPORT	10	-0.637747	-2.12359	0.00145048	0.0158045	0.0115412	513	tags=50%, list=5%, signal=47%	SLC4A11/AQP7/PDZD3/SLC14A1/UPK3A
BP	GOBP_CELL_KILLING	GOBP_CELL_KILLING	63	0.405004	1.79666	0.00146484	0.0159162	0.0116228	2837	tags=56%, list=30%, signal=39%	SERPINB4/S100A12/PGLYRP3/FCGR3A/PGLYRP4/SERPINB9/ICAM1/ULBP2/CTSC/GAPDH/PVR/TREM1/TYROBP/H2BC12/PRDX1/RNF19B/CLEC7A/HLA-DRA/HLA-DRB1/VAMP7/H2BC11/TGFB2/HAVCR2/SPI1/IL7R/ULBP1/LAMP1/HPRT1/HSP90AB1/CD1A/ITGAM/CYRIB/TUBB/RAB27A/ARRB2
BP	GOBP_CELL_FATE_SPECIFICATION	GOBP_CELL_FATE_SPECIFICATION	41	-0.345573	-1.86965	0.00148393	0.0160787	0.0117414	428	tags=24%, list=5%, signal=23%	HOXA13/TBX6/IHH/POU5F1/TBX1/SHH/FOXA1/HNF1B/TBX3/TBX2
BP	GOBP_ASTROCYTE_DIFFERENTIATION	GOBP_ASTROCYTE_DIFFERENTIATION	49	0.436943	1.84853	0.00149768	0.0161825	0.0118172	1601	tags=39%, list=17%, signal=32%	S100A8/S100A9/LDLR/SOX9/CDK6/SERPINE2/LRP1/ROR2/C1QA/APP/NR1D1/TREM2/SMO/VIM/BIN1/PTPN11/STAT3/C5AR1/MAP2K1
BP	GOBP_POSITIVE_REGULATION_OF_EPITHELIAL_TO_MESENCHYMAL_TRANSITION	GOBP_POSITIVE_REGULATION_OF_EPITHELIAL_TO_MESENCHYMAL_TRANSITION	33	0.48826	1.89165	0.00153198	0.0165071	0.0120543	3009	tags=70%, list=32%, signal=47%	SERPINB3/COL1A1/LOXL2/TWIST1/TGFB3/GLIPR2/TGFBR1/PDPN/ACVR1/FERMT2/WWTR1/SNAI1/BCL9L/TGFB1I1/JAG1/DAB2/TGFB2/GCNT2/SDCBP/EZH2/ALX1/CTNNB1/TGFB1
BP	GOBP_DEFENSE_RESPONSE_TO_FUNGUS	GOBP_DEFENSE_RESPONSE_TO_FUNGUS	19	0.569699	1.94602	0.00155419	0.0167	0.0121951	1123	tags=42%, list=12%, signal=37%	S100A8/S100A9/S100A12/SPON2/RNASE7/IL36RN/GAPDH/CLEC7A
BP	GOBP_NON_CANONICAL_WNT_SIGNALING_PATHWAY	GOBP_NON_CANONICAL_WNT_SIGNALING_PATHWAY	42	0.443587	1.82351	0.00157021	0.0168256	0.0122868	1566	tags=40%, list=17%, signal=34%	SFRP2/CTHRC1/SFRP4/CELSR1/ROR2/WNT11/CELSR2/PTK7/WNT7A/GPC6/WNT5B/DACT1/SFRP1/FZD6/WNT4/VANGL1/DAB2
BP	GOBP_POSITIVE_REGULATION_BY_HOST_OF_VIRAL_PROCESS	GOBP_POSITIVE_REGULATION_BY_HOST_OF_VIRAL_PROCESS	11	0.663261	1.89565	0.00158317	0.0169177	0.0123541	1823	tags=73%, list=19%, signal=59%	CAV2/CSF1R/HSPA8/APOE/STOM/IGF2R/PC/NUCKS1
BP	GOBP_REGULATION_OF_FIBROBLAST_GROWTH_FACTOR_RECEPTOR_SIGNALING_PATHWAY	GOBP_REGULATION_OF_FIBROBLAST_GROWTH_FACTOR_RECEPTOR_SIGNALING_PATHWAY	19	0.568654	1.94245	0.00159891	0.0169518	0.012379	2393	tags=74%, list=26%, signal=55%	FGFBP1/SULF2/SULF1/FAM20C/THBS1/APLN/RUNX2/NGFR/WNT4/CREB3L1/DSTYK/SMOC2/GPC1/NPTN
BP	GOBP_POSITIVE_REGULATION_OF_ENDOTHELIAL_CELL_PROLIFERATION	GOBP_POSITIVE_REGULATION_OF_ENDOTHELIAL_CELL_PROLIFERATION	54	0.428385	1.85201	0.00160543	0.0169518	0.012379	2896	tags=57%, list=31%, signal=40%	FGFBP1/ECM1/F3/NRP2/NRARP/ADAM17/APLN/CAV2/HIF1A/CXCL12/TGFBR1/FGFR1/CCL11/JUN/PGF/NRP1/SCG2/STAT3/NRAS/AKT3/CCL26/PIK3CD/JCAD/HMGB2/PDGFB/ITGB3/THBS4/CDH13/ITGA4/WNT2/APLNR
BP	GOBP_OSTEOCLAST_DIFFERENTIATION	GOBP_OSTEOCLAST_DIFFERENTIATION	52	0.429177	1.84502	0.00161258	0.0169518	0.012379	3125	tags=62%, list=33%, signal=41%	CD109/TNFAIP6/FBN1/FAM20C/CCN4/ANXA2/TFRC/GPR68/KLF10/FSTL3/CSF1R/TREM2/NOTCH2/MAFB/TYROBP/CSF1/SFRP1/SNX10/CEBPB/SLC9B2/OSTM1/PIAS3/OSCAR/LRRC17/MAPK14/CTNNB1/SH3PXD2A/TFE3/GPR183/PAFAH1B1/GLO1/CCR1
BP	GOBP_RESPONSE_TO_INTERLEUKIN_1	GOBP_RESPONSE_TO_INTERLEUKIN_1	62	0.408572	1.80801	0.00161157	0.0169518	0.012379	2263	tags=45%, list=24%, signal=34%	ANXA1/SOX9/CHI3L1/ADAMTS12/SIRPA/CXCL8/MYC/NLRP7/PTGIS/APP/HIF1A/NR1D1/HAS2/CCL11/IRAK1/MMP2/SFRP1/EGR1/VRK2/CEBPB/CD47/INHBB/CCL26/GBP1/RPS6KA4/NKX3-1/PRKCI/CCL2
BP	GOBP_ENDOTHELIAL_CELL_PROLIFERATION	GOBP_ENDOTHELIAL_CELL_PROLIFERATION	87	0.370351	1.73342	0.00159843	0.0169518	0.012379	1474	tags=36%, list=16%, signal=30%	FGFBP1/SULF1/CAV1/ECM1/F3/NRP2/LOXL2/NRARP/THBS1/SPARC/MMP14/ADAM17/APLN/CAV2/HIF1A/CXCL12/TGFBR1/FGFR1/APOE/NGFR/STAT1/CCL11/JUN/PGF/NRP1/SCARB1/PDCD10/SCG2/STAT3/NRAS/AKT3
BP	GOBP_CELL_CELL_JUNCTION_ORGANIZATION	GOBP_CELL_CELL_JUNCTION_ORGANIZATION	111	0.351052	1.70215	0.00160944	0.0169518	0.012379	2436	tags=41%, list=26%, signal=31%	GJB2/DSP/IRX3/PKP1/FLNA/CAV1/MYADM/KIRREL1/ECT2/FSCN1/SNAI2/WNT11/GJA1/TGFB3/CSF1R/HEG1/F2R/CLDN1/TGFBR1/CDH11/RDX/EXT1/FERMT2/CD177/CDH2/GJC1/EPHB2/SNAI1/UGT8/NUMBL/DSG1/PARD3/TGFB2/CLDN6/PERP/ACTB/CLDN8/HIPK1/TLN1/PRKCI/STRN/PAK2/MTSS1/EFNB2/JAM3/CNTNAP2
BP	GOBP_NEGATIVE_REGULATION_OF_CYSTEINE_TYPE_ENDOPEPTIDASE_ACTIVITY	GOBP_NEGATIVE_REGULATION_OF_CYSTEINE_TYPE_ENDOPEPTIDASE_ACTIVITY	47	0.436247	1.82331	0.00161912	0.0169745	0.0123956	529	tags=26%, list=6%, signal=24%	SFRP2/DHCR24/MMP9/CD44/BIRC5/IFI6/THBS1/SERPINB9/CRYAB/PLAUR/SFN/IFI16
BP	GOBP_KILLING_OF_CELLS_OF_ANOTHER_ORGANISM	GOBP_KILLING_OF_CELLS_OF_ANOTHER_ORGANISM	10	0.678493	1.88465	0.00165459	0.0172068	0.0125653	1585	tags=70%, list=17%, signal=58%	S100A12/PGLYRP3/PGLYRP4/GAPDH/H2BC12/CLEC7A/H2BC11
BP	GOBP_PURINE_NUCLEOBASE_BIOSYNTHETIC_PROCESS	GOBP_PURINE_NUCLEOBASE_BIOSYNTHETIC_PROCESS	10	0.675635	1.87671	0.00165459	0.0172068	0.0125653	2509	tags=90%, list=27%, signal=66%	PRTFDC1/ADA/PRPS1/GMPS/SHMT2/GART/PAICS/PPAT/HPRT1
BP	GOBP_CHROMOSOME_SEPARATION	GOBP_CHROMOSOME_SEPARATION	72	0.386893	1.75903	0.00164701	0.0172068	0.0125653	2680	tags=47%, list=29%, signal=34%	PLK1/DLGAP5/TOP2A/TRIP13/BUB1B/CENPF/CCNB1/NEK6/NCAPH/MAD2L1/CENPE/PTTG1/BUB1/CDC6/ZW10/UBE2C/ZWINT/AURKB/NDC80/TTK/ESPL1/CDC27/CDT1/EME1/FBXO5/ERCC4/CDK5RAP2/MAD2L2/RAD21/SPDL1/DYNC1LI1/DUSP1/RMI1/CDC23
BP	GOBP_NEGATIVE_REGULATION_OF_WOUND_HEALING	GOBP_NEGATIVE_REGULATION_OF_WOUND_HEALING	37	0.472261	1.8784	0.00166454	0.0172641	0.0126071	1480	tags=41%, list=16%, signal=34%	CD109/KRT1/SERPINB2/PLAU/SERPINE1/SERPINE2/THBS1/THBD/FAP/C1QTNF1/APOE/PLAT/WNT4/SERPING1/PROS1
BP	GOBP_GLIAL_CELL_DEVELOPMENT	GOBP_GLIAL_CELL_DEVELOPMENT	65	0.405081	1.80394	0.00170729	0.0176602	0.0128963	931	tags=26%, list=10%, signal=24%	S100A8/S100A9/LDLR/CNTN1/CDK6/LRP1/ROR2/PHGDH/C1QA/APP/NDRG1/NR1D1/TREM2/SMO/LYN/B4GALT5/VIM
BP	GOBP_APOPTOTIC_CELL_CLEARANCE	GOBP_APOPTOTIC_CELL_CLEARANCE	27	0.507515	1.87841	0.00171996	0.0177155	0.0129367	2330	tags=56%, list=25%, signal=42%	ANXA1/THBS1/LRP1/TREM2/CD36/TYROBP/ITGAV/AXL/MFGE8/TGM2/SCARB1/GAS6/BECN1/CCL2/ITGB3
BP	GOBP_NERVE_DEVELOPMENT	GOBP_NERVE_DEVELOPMENT	47	0.434445	1.81578	0.00172358	0.0177155	0.0129367	1743	tags=45%, list=19%, signal=37%	SULF2/SULF1/LRIG1/NRP2/SERPINE2/TFAP2A/ACKR3/MAFB/EXT1/NGFR/EDNRA/FBXO45/EGR2/EPHB2/NAV2/NRP1/SIX1/SLC1A3/ECE1/NGF/SEMA3A
BP	GOBP_SMALL_MOLECULE_BIOSYNTHETIC_PROCESS	GOBP_SMALL_MOLECULE_BIOSYNTHETIC_PROCESS	297	0.281159	1.50095	0.00172634	0.0177155	0.0129367	2587	tags=38%, list=28%, signal=29%	CES1/CHST15/FADS2/ANXA1/SPHK1/DEGS1/FADS1/DHCR24/PRTFDC1/RBP1/OAT/G6PD/TRIB3/ELOVL4/IMPA2/SLC39A14/P2RY6/BCAT1/PTGS1/NNMT/ALDH1A1/SCD5/PLOD2/SNAI2/ELOVL5/PGM1/ADA/PYCR1/PSAT1/AKR1B1/SCD/PHGDH/PGK1/PTGIS/CBR1/PSPH/ADM/MTHFD1L/SPTSSA/NR1D1/IPPK/PRPS1/PGD/ALOX5AP/HACD2/APOE/DKK3/FAM3C/SDS/STARD4/SEC14L2/HACD4/NLN/CAD/ACLY/IDI1/ATP2B4/BRCA1/DPYD/ACOT7/DHCR7/KYNU/AACS/PC/SNAI1/DHRS9/SHMT2/EGR1/TPI1/MB…
BP	GOBP_LEUKOTRIENE_METABOLIC_PROCESS	GOBP_LEUKOTRIENE_METABOLIC_PROCESS	15	-0.530549	-2.15802	0.00175171	0.0177412	0.0129555	797	tags=47%, list=9%, signal=43%	LTC4S/GGT2/MGST2/DPEP2/ALOX5/GGT6/CYP4F12
BP	GOBP_RESPONSE_TO_FIBROBLAST_GROWTH_FACTOR	GOBP_RESPONSE_TO_FIBROBLAST_GROWTH_FACTOR	59	0.415386	1.8191	0.00174858	0.0177412	0.0129555	2393	tags=53%, list=26%, signal=39%	FGFBP1/SULF2/COL1A1/SULF1/CD44/GCLM/CCN2/FAM20C/CXCL8/SHCBP1/THBS1/MYC/APLN/RUNX2/FGFR1/EXT1/NGFR/EXT2/SFRP1/NDST1/WNT4/PTPN11/CREB3L1/SCGB1A1/IQGAP1/DSTYK/SMOC2/CCL2/FGF1/GPC1/NPTN
BP	GOBP_OVULATION_CYCLE	GOBP_OVULATION_CYCLE	42	0.440865	1.81232	0.00173659	0.0177412	0.0129555	1797	tags=43%, list=19%, signal=35%	ANXA1/INHBA/TNFAIP6/PTX3/PAM/TGFB3/HAS2/EREG/HSPA5/AXL/MMP2/EGR1/SERPINF1/ZP3/NRIP1/PCNA/TGFB2/CYP1B1
BP	GOBP_NEGATIVE_REGULATION_OF_MAP_KINASE_ACTIVITY	GOBP_NEGATIVE_REGULATION_OF_MAP_KINASE_ACTIVITY	34	0.460235	1.79507	0.00174624	0.0177412	0.0129555	2761	tags=62%, list=29%, signal=44%	UCHL1/SERPINB3/SFRP2/CAV1/LYN/APOE/RGS2/DUSP7/SFRP1/CD300A/PTPN1/GBA/SH2B3/PIK3CB/AIDA/PTPRJ/DUSP10/HMGCR/DUSP1/HIPK3/SMPD1
BP	GOBP_MONONUCLEAR_CELL_MIGRATION	GOBP_MONONUCLEAR_CELL_MIGRATION	91	0.365062	1.72601	0.00174786	0.0177412	0.0129555	2004	tags=42%, list=21%, signal=33%	S100A7/ANXA1/S100A12/MSN/SERPINE1/SAA1/ECM1/SIRPA/GREM1/THBS1/ADAM17/ICAM1/XG/APP/CSF1R/IL27RA/CXCL12/LYN/EXT1/CCL11/CSF1/CD99L2/C3AR1/CD47/C5AR1/AIF1/CD99/CALR/GAS6/FOLR2/GBA/WNK1/MAPK1/CCL26/AKIRIN1/SPI1/ARHGEF5/PIK3CD
BP	GOBP_REGULATION_OF_DNA_DIRECTED_DNA_POLYMERASE_ACTIVITY	GOBP_REGULATION_OF_DNA_DIRECTED_DNA_POLYMERASE_ACTIVITY	10	0.674072	1.87237	0.00177362	0.0179163	0.0130834	1893	tags=80%, list=20%, signal=64%	RFC3/GINS1/GINS2/RFC4/DSCC1/PCNA/GINS4/RFC2
BP	GOBP_DECIDUALIZATION	GOBP_DECIDUALIZATION	13	0.620535	1.87125	0.00178132	0.0179474	0.013106	925	tags=46%, list=10%, signal=42%	SPP1/GJB2/STC2/TPPP3/CTSB/STC1
BP	GOBP_POSITIVE_REGULATION_OF_NF_KAPPAB_TRANSCRIPTION_FACTOR_ACTIVITY	GOBP_POSITIVE_REGULATION_OF_NF_KAPPAB_TRANSCRIPTION_FACTOR_ACTIVITY	78	0.373318	1.71481	0.00179454	0.0180337	0.0131691	1420	tags=27%, list=15%, signal=23%	S100A8/S100A9/S100A12/SPHK1/CAV1/IL1RAP/GREM1/TFRC/APP/SLCO3A1/CD36/ERC1/MTPN/IRAK1/CLEC7A/TRIM37/NOD2/RHEBL1/STAT3/TLR6/MTDH
BP	GOBP_MODULATION_BY_HOST_OF_VIRAL_PROCESS	GOBP_MODULATION_BY_HOST_OF_VIRAL_PROCESS	19	0.564136	1.92701	0.00182253	0.0182677	0.01334	2681	tags=74%, list=29%, signal=53%	IFI27/PTX3/CAV2/CSF1R/HSPA8/APOE/STOM/IGF2R/PC/NUCKS1/PHB/PSMC3/ZBED1/EIF2AK4
BP	GOBP_CELLULAR_RESPONSE_TO_LIPOPROTEIN_PARTICLE_STIMULUS	GOBP_CELLULAR_RESPONSE_TO_LIPOPROTEIN_PARTICLE_STIMULUS	21	0.550222	1.93187	0.00183169	0.0183122	0.0133724	1415	tags=52%, list=15%, signal=45%	CES1/LDLR/ADAM17/ITGB1/FCER1G/TREM2/CD36/APOE/NPC1/ITGB2/TLR6
BP	GOBP_REGULATION_OF_CELL_SHAPE	GOBP_REGULATION_OF_CELL_SHAPE	92	0.361677	1.71126	0.00185057	0.0184534	0.0134756	3571	tags=61%, list=38%, signal=38%	FN1/ANXA1/MSN/RHOD/SLC9A3R1/MYO10/MYH10/FGD1/PARVB/GNA12/CDC42EP1/BAIAP2/CSF1R/TPM1/PDPN/HCK/RDX/FERMT2/CCL11/FMNL2/RAC3/ITGB2/TBCCD1/HEXB/P2RY1/DIAPH1/RND3/SH3KBP1/RASA1/FGD6/STRIP2/PRAG1/PALM2AKAP2/CYFIP1/PLXND1/CCL2/FMNL3/SHROOM3/ARHGAP35/ZMPSTE24/BVES/COCH/ITGA7/MYH9/RHOC/MKLN1/RND2/PARVA/FYN/PLXNC1/CDC42EP4/PLEKHO1/SEPTIN7/RHOBTB3/FGD4/GNA13
BP	GOBP_RESPONSE_TO_ISCHEMIA	GOBP_RESPONSE_TO_ISCHEMIA	31	0.481801	1.84108	0.00186226	0.0185223	0.0135259	2668	tags=55%, list=28%, signal=39%	UCHL1/GJB2/CAV1/HYOU1/PANX1/CSF1R/TREM2/NQO1/RCAN1/CSF1/EGR1/SQSTM1/PANX2/PIK3CB/NOL3/BVES/EEF2K
BP	GOBP_CELLULAR_RESPONSE_TO_CADMIUM_ION	GOBP_CELLULAR_RESPONSE_TO_CADMIUM_ION	24	0.517371	1.86572	0.00189075	0.0187576	0.0136977	1377	tags=42%, list=15%, signal=36%	MT2A/MMP9/EGFR/MT1X/MT1G/MT1E/MT1M/JUN/MT1H/CYBB
BP	GOBP_POSITIVE_REGULATION_OF_INFLAMMATORY_RESPONSE	GOBP_POSITIVE_REGULATION_OF_INFLAMMATORY_RESPONSE	57	0.407008	1.7743	0.00191858	0.0189851	0.0138638	1858	tags=39%, list=20%, signal=31%	S100A8/S100A9/S100A12/OSMR/LDLR/SERPINE1/LGALS1/CCN4/APP/TREM2/CTSC/ITGA2/ALOX5AP/ABCC1/CEBPB/CD47/ZP3/VAMP7/GPRC5B/TLR2/ADORA2B/DHX9
BP	GOBP_REGULATION_OF_COLLAGEN_METABOLIC_PROCESS	GOBP_REGULATION_OF_COLLAGEN_METABOLIC_PROCESS	22	0.54809	1.93549	0.00196097	0.0193553	0.0141341	1488	tags=55%, list=16%, signal=46%	CCN2/SERPINB7/PDGFRB/FAP/ITGB1/TGFB3/EMILIN1/F2R/ITGA2/VIM/WNT4/CREB3L1
BP	GOBP_DNA_DEPENDENT_DNA_REPLICATION	GOBP_DNA_DEPENDENT_DNA_REPLICATION	122	0.342463	1.67421	0.00197651	0.0194591	0.0142099	3661	tags=57%, list=39%, signal=35%	MCM2/MCM10/ORC1/RECQL/RRM1/MCM6/FEN1/DDX21/RFC3/PRIM1/MCM4/WDHD1/E2F7/CDC6/GINS1/RAD51/TIMELESS/SLFN11/HMGA1/GINS2/RFC4/SAMHD1/RFWD3/TOPBP1/CDT1/DSCC1/EME1/RPA1/POLE2/CCNE2/CDC45/PCNA/FBXO5/ALYREF/POLE3/GINS4/MCMBP/POLD2/NUCKS1/MCM5/RFC2/TIPIN/CDC7/DONSON/POLD1/TICRR/PRIM2/POLA1/BRCA2/RFC1/ZMPSTE24/KAT7/ZNF365/POLD3/MMS22L/PRIMPOL/DBF4/DDX23/STOML2/CIZ1/REV3L/SENP2/FBH1/WRNIP1/MCM7/RRM2B/TERF2/SR…
BP	GOBP_POSITIVE_REGULATION_OF_INTERLEUKIN_1_PRODUCTION	GOBP_POSITIVE_REGULATION_OF_INTERLEUKIN_1_PRODUCTION	30	0.499851	1.89678	0.0019953	0.0194957	0.0142367	2275	tags=57%, list=24%, signal=43%	SAA1/PANX1/IFI16/APP/CD36/TYROBP/CLEC7A/NOD2/EGR1/STAT3/TLR6/TRIM16/HAVCR2/PANX2/TMED10/LPL/HK1
BP	GOBP_RECEPTOR_INTERNALIZATION	GOBP_RECEPTOR_INTERNALIZATION	61	0.408099	1.80159	0.00199452	0.0194957	0.0142367	846	tags=28%, list=9%, signal=26%	SFRP4/PCSK9/CAV1/GREM1/CXCL8/ACKR3/ANXA2/LRP1/TFRC/ITGB1/APLN/FCER1G/RAB31/ADM/CD36/RAMP1/CLTC
BP	GOBP_POSITIVE_REGULATION_OF_ORGANELLE_ORGANIZATION	GOBP_POSITIVE_REGULATION_OF_ORGANELLE_ORGANIZATION	305	0.279559	1.49419	0.00198736	0.0194957	0.0142367	3629	tags=49%, list=39%, signal=31%	ANXA1/SPHK1/MMP9/MSN/MLLT11/S100A10/CCN2/DLGAP5/AURKA/KIRREL1/MAP1B/FSCN1/PDGFRB/NEK2/ANXA2/SMC2/NCAPG/WNT11/NES/PLAUR/DCN/RAD51AP1/CDC42EP1/HIF1A/TGFB3/BAIAP2/CCT5/NCAPH/SYT1/NCAPD2/TPM1/TREM2/ASAP1/FEN1/CDK5R1/LCP1/PMAIP1/TGFBR1/CCT4/CNOT1/SMC4/HCK/TNFSF10/EREG/FERMT2/STIL/CCL11/DNMT1/SPAG5/DCTN1/SURF4/LMAN1/SLC25A5/AURKB/CKAP5/SFRP1/CFL2/PSRC1/SORBS3/NRP1/ESPL1/GPSM2/SPIRE1/NCK1/BIN1/ATL3/CDC2…
BP	GOBP_ORGANELLE_LOCALIZATION	GOBP_ORGANELLE_LOCALIZATION	343	0.272546	1.46659	0.00202248	0.0197115	0.0143943	3629	tags=50%, list=39%, signal=32%	UCHL1/FAM83D/PLK1/DLGAP5/CENPA/SLC9A3R1/ASPM/MAP1B/CEP55/CDCA5/MYO5A/MAP2/CENPF/MYO1B/NDE1/CCNB1/CDCA8/STXBP1/GJA1/ITGB1/KIF14/CAV2/KIF2C/SYNDIG1/CDH3/HIF1A/KIFC1/SYT1/MAD2L1/NUF2/KIF18A/RAB3D/KIFAP3/CENPE/LYN/INCENP/STX2/STX19/GEM/ATP2A2/ZW10/NTN1/SPAG5/CDH2/BICD2/DCTN1/ARHGAP21/AURKB/NDC80/KIF3C/NEFL/RAN/CNIH2/PSRC1/DNM1/SYT11/ESPL1/GPSM2/CEP19/SPIRE1/BIN1/CDT1/PDCD10/KPNB1/VAMP7/GRAMD2A/TBCCD1…
BP	GOBP_DIACYLGLYCEROL_METABOLIC_PROCESS	GOBP_DIACYLGLYCEROL_METABOLIC_PROCESS	10	-0.621832	-2.0706	0.00203066	0.0197322	0.0144094	771	tags=60%, list=8%, signal=55%	PNPLA2/DGKA/DGAT2/LIPE/PLCE1/MOGAT2
BP	GOBP_CELLULAR_RESPONSE_TO_INTERLEUKIN_1	GOBP_CELLULAR_RESPONSE_TO_INTERLEUKIN_1	49	0.42917	1.81565	0.00203477	0.0197322	0.0144094	2263	tags=49%, list=24%, signal=37%	SOX9/ADAMTS12/SIRPA/CXCL8/MYC/NLRP7/PTGIS/HIF1A/NR1D1/HAS2/CCL11/IRAK1/MMP2/SFRP1/EGR1/VRK2/CEBPB/CD47/INHBB/CCL26/GBP1/RPS6KA4/NKX3-1/CCL2
BP	GOBP_POSITIVE_REGULATION_OF_MITOTIC_CELL_CYCLE_PHASE_TRANSITION	GOBP_POSITIVE_REGULATION_OF_MITOTIC_CELL_CYCLE_PHASE_TRANSITION	70	0.388425	1.753	0.00208224	0.0201421	0.0147088	1520	tags=36%, list=16%, signal=30%	ANXA1/EGFR/RRM2/DLGAP5/CDC25B/CDCA5/DTL/UBE2E2/CDK4/CCNB1/RRM1/ADAM17/APP/RDX/CDC6/STIL/UBE2C/EIF4G1/CDK1/ESPL1/TFDP1/CDC27/CDT1/AIF1/FBXO5
BP	GOBP_POSITIVE_REGULATION_OF_NEUROGENESIS	GOBP_POSITIVE_REGULATION_OF_NEUROGENESIS	127	0.331479	1.62967	0.00209598	0.0201745	0.0147324	3351	tags=53%, list=36%, signal=34%	FN1/SHTN1/ASPM/SERPINE2/MAP1B/MYC/L1CAM/HIF1A/LRP8/DBN1/BAIAP2/MME/PTPRZ1/CXCL12/PRMT5/SMO/LYN/CHODL/NTN1/SHOX2/EGR2/WDR62/NEFL/TGM2/EPHB2/NRP1/BIN1/SERPINF1/NUMBL/MAP2K1/TLR2/LPAR3/CAPRIN1/NGF/MACF1/ACTR2/E2F1/ROBO1/DIXDC1/GLI3/PTPRD/CYFIP1/PRPF19/PRKCI/PLXND1/LIMK1/NPTN/SLIT2/ZNF365/EEF2K/NIN/HAP1/SNW1/CTNNB1/WNT2/SRF/TGFB1/RND2/PAFAH1B1/DHX36/NTRK2/IL6ST/EIF4G2/PLXNC1/RHEB/XRCC2/MTOR
BP	GOBP_RESPONSE_TO_STEROID_HORMONE	GOBP_RESPONSE_TO_STEROID_HORMONE	173	0.30577	1.56563	0.00209314	0.0201745	0.0147324	1907	tags=32%, list=20%, signal=26%	SPP1/GJB2/ANXA1/COL1A1/LOX/ATP1A1/PMEPA1/CCN2/CAV1/FIBIN/THBS1/DDIT4/NR3C1/PAM/ADM/TGFB3/ADAM9/HSPA8/HEYL/NR1D1/CLDN1/SGK1/CNOT1/NPC1/ACVR1/FBXO32/ANXA3/KLF9/STC1/SRD5A1/MAOB/BRCA1/LBH/NEFL/RAN/SFRP1/PLAT/SERPINF1/CYBB/FOSL1/DSG1/PARP1/TYMS/PCNA/AIF1/CALR/DAB2/PTGES3/TLR2/SCGB1A1/TGFB2/CYP1B1/GBA/YWHAH/YAP1
BP	GOBP_ESTABLISHMENT_OF_MITOTIC_SPINDLE_LOCALIZATION	GOBP_ESTABLISHMENT_OF_MITOTIC_SPINDLE_LOCALIZATION	27	0.501686	1.85684	0.00211434	0.0202752	0.0148059	1393	tags=44%, list=15%, signal=38%	PLK1/CENPA/NDE1/GJA1/ITGB1/MAD2L1/ZW10/DCTN1/NDC80/ESPL1/GPSM2/KPNB1
BP	GOBP_MACROPHAGE_ACTIVATION	GOBP_MACROPHAGE_ACTIVATION	54	0.422449	1.82634	0.0021169	0.0202752	0.0148059	3010	tags=56%, list=32%, signal=38%	SPHK1/LDLR/THBS1/C1QA/APP/VSIG4/NR1D1/TREM2/CTSC/TYROBP/JUN/MFHAS1/SYT11/ITGB2/TLR6/C5AR1/AIF1/TLR2/TLR1/HAVCR2/EDN2/MYO18A/DYSF/NMI/PJA2/GRN/ITGAM/KARS1/CD93/HSPD1
BP	GOBP_RESPONSE_TO_DEXAMETHASONE	GOBP_RESPONSE_TO_DEXAMETHASONE	24	0.514829	1.85655	0.00215304	0.0205706	0.0150216	1816	tags=50%, list=19%, signal=40%	GJB2/FIBIN/DDIT4/NR3C1/CLDN1/FBXO32/SRD5A1/PLAT/SERPINF1/PCNA/CYP1B1/GBA
BP	GOBP_APPENDAGE_DEVELOPMENT	GOBP_APPENDAGE_DEVELOPMENT	99	0.355832	1.70344	0.00216593	0.0206429	0.0150744	1995	tags=39%, list=21%, signal=31%	SFRP2/CHST11/COL3A1/SLC7A11/SOX9/PRRX1/FBN2/HOXD13/COMP/TFAP2A/GREM1/TWIST1/OSR2/ROR2/CYP26B1/PAM/GJA1/MAP3K20/GNA12/WNT7A/PITX1/NOTCH2/RUNX2/KREMEN2/EXT1/FERMT2/HOXD10/RARB/SHOX2/FZD6/EN1/PKDCC/IFT122/ECE1/TGFB2/TULP3/BPNT2/LRP4/GLI3
BP	GOBP_MONOCYTE_CHEMOTAXIS	GOBP_MONOCYTE_CHEMOTAXIS	28	0.504291	1.88168	0.00217748	0.0207021	0.0151177	2650	tags=61%, list=28%, signal=44%	S100A7/ANXA1/S100A12/SERPINE1/GREM1/CXCL12/LYN/CCL11/AIF1/FOLR2/CCL26/CCL2/PDGFB/PLA2G7/CCN3/SLIT2/DUSP1
BP	GOBP_STORE_OPERATED_CALCIUM_ENTRY	GOBP_STORE_OPERATED_CALCIUM_ENTRY	10	-0.618569	-2.05973	0.0021915	0.0207844	0.0151778	90	tags=30%, list=1%, signal=30%	CRACR2B/CASQ1/SPINK1
BP	GOBP_POSITIVE_REGULATION_OF_CHOLESTEROL_EFFLUX	GOBP_POSITIVE_REGULATION_OF_CHOLESTEROL_EFFLUX	11	0.6493	1.85575	0.00227356	0.0215101	0.0157077	786	tags=55%, list=8%, signal=50%	CES1/CAV1/LRP1/ABCA12/TREM2/APOE
BP	GOBP_REGULATION_OF_INFLAMMATORY_RESPONSE	GOBP_REGULATION_OF_INFLAMMATORY_RESPONSE	169	0.310589	1.58681	0.0022887	0.0215956	0.0157701	1485	tags=26%, list=16%, signal=22%	S100A8/S100A9/KRT1/IL20RB/ANXA1/S100A12/SPHK1/OSMR/MMP9/LDLR/SERPINE1/TNFAIP6/SAA1/LGALS1/ADAMTS12/SIRPA/CCN4/PBK/PLK2/ADA/PTGIS/MMP3/APP/NR1D1/TREM2/CTSC/ITGA2/ALOX5AP/LYN/APOE/ABCC1/HCK/MFHAS1/SOCS3/SYT11/NOD2/HLA-DRB1/CEBPB/CD47/SERPINF1/ZP3/VAMP7/USP18/SNX6
BP	GOBP_REPRODUCTIVE_SYSTEM_DEVELOPMENT	GOBP_REPRODUCTIVE_SYSTEM_DEVELOPMENT	235	0.2874	1.50717	0.00229373	0.0215956	0.0157701	1601	tags=28%, list=17%, signal=24%	SPRR2A/TNC/SFRP2/SPP1/GJB2/ANXA1/INHBA/DHCR24/EGFR/SULF1/SOX9/TNFAIP6/SERPINB5/HOXD13/ASPM/SERPINE2/KITLG/PDGFRB/MYC/ADAM19/ADA/HTRA1/STC2/TPPP3/ROR2/MMP14/PTX3/GJA1/ADM/HIF1A/CTSB/MME/WNT7A/KIF18A/TGFBR1/BASP1/NOTCH2/CCN1/PRDX4/EREG/E2F7/STC1/HSPA5/SRD5A1/ITGB8/AXL/MMP2/SOCS3/SFRP1/SNAI1/CEBPB/LDOC1/SERPINF1/ZP3/WNT4/PTPN11/NRIP1/FOSL1/PSAP/STK3/TFAP2C/MSH2/PRDM1/INHBB/MAP2K1
BP	GOBP_CELLULAR_RESPONSE_TO_INORGANIC_SUBSTANCE	GOBP_CELLULAR_RESPONSE_TO_INORGANIC_SUBSTANCE	108	0.34095	1.64856	0.00231471	0.0217404	0.0158758	1856	tags=36%, list=20%, signal=29%	MT2A/MMP9/EGFR/PRNP/CLIC4/MT1X/MT1G/TFAP2A/ECT2/CCNA2/CPNE8/ADCY7/MT1E/MMP3/APP/MT1M/SYT1/CLDN1/NQO1/ALOX5AP/RAD51/JUN/HSPA5/TIMELESS/RASAL1/EIF2S1/SYT11/MT1H/EIF4A3/SERPINF1/CYBB/PARP1/BACE1/CALR/INHBB/NCSTN/CPNE2/IQGAP1/MAPK1
BP	GOBP_CELLULAR_RESPONSE_TO_CHEMICAL_STRESS	GOBP_CELLULAR_RESPONSE_TO_CHEMICAL_STRESS	190	0.30335	1.56161	0.0023452	0.0219735	0.0160461	3640	tags=53%, list=39%, signal=33%	GJB2/ANXA1/SPHK1/MMP9/EGFR/SLC7A11/G6PD/CAV1/SIRPA/SLC2A1/GPX8/ECT2/MELK/MYC/PYCR1/AKR1B1/ETV5/MMP3/HIF1A/TPM1/TREM2/CD36/NQO1/GPR37/NFE2L1/ABCC1/MYLK/GPX7/PRDX1/STX2/EDNRA/ATP2A2/JUN/AXL/CDK1/EIF2S1/MMP2/P4HB/EFHD1/VRK2/PDCD10/UBQLN1/TLR6/PARP1/PCNA/AIF1/PRR5L/CYP1B1/GBA/BRF2/MAPK1/BDKRB2/VKORC1L1/FAS/FANCC/IMPACT/SOD3/STK26/BECN1/FZD1/NOL3/MCL1/SLC25A24/SIGMAR1/FER/MAPKAP1/TNFAIP3/PDGFRA/EZH2/B…
BP	GOBP_AMYLOID_BETA_CLEARANCE	GOBP_AMYLOID_BETA_CLEARANCE	21	0.542839	1.90595	0.00235881	0.0220313	0.0160883	3038	tags=76%, list=32%, signal=52%	LDLR/LRP1/MME/TREM2/CD36/APOE/CLTC/MSR1/ITGB2/C5AR1/LRP4/CYP51A1/HMGCR/ITGAM/SRF/ROCK1
BP	GOBP_CELL_CYCLE_CHECKPOINT_SIGNALING	GOBP_CELL_CYCLE_CHECKPOINT_SIGNALING	124	0.337274	1.65168	0.00236273	0.0220313	0.0160883	2332	tags=40%, list=25%, signal=30%	PLK1/DTL/ORC1/TRIP13/PLK2/PRKDC/BUB1B/CENPF/HMGA2/CCNB1/MAP3K20/WDR76/MAD2L1/CLSPN/CHEK1/BUB1/CDC6/TIMELESS/ZW10/HORMAD1/ZWINT/BRCA1/CDK1/AURKB/NDC80/TTK/RFWD3/TOPBP1/CDT1/EME1/PTPN11/CDC45/MSH2/INTS7/GTSE1/CDC5L/CDK5RAP2/E2F1/TIPIN/MAD2L2/DONSON/TICRR/SDE2/TIPRL/MDC1/PRPF19/NABP2/SPDL1/DYNC1LI1
BP	GOBP_POSITIVE_REGULATION_OF_NERVOUS_SYSTEM_DEVELOPMENT	GOBP_POSITIVE_REGULATION_OF_NERVOUS_SYSTEM_DEVELOPMENT	148	0.316292	1.58886	0.00238139	0.022152	0.0161765	3177	tags=49%, list=34%, signal=33%	FN1/SHTN1/IL1RAP/ASPM/SERPINE2/MAP1B/EPHB3/MYC/THBS2/L1CAM/SYNDIG1/HIF1A/LRP8/DBN1/BAIAP2/MME/PTPRZ1/WNT7A/CXCL12/PRMT5/SMO/LYN/CLSTN1/CHODL/NTN1/SHOX2/EGR2/WDR62/NEFL/TGM2/EPHB2/NRP1/BIN1/SERPINF1/TPBG/NUMBL/MAP2K1/TLR2/LPAR3/CAPRIN1/NGF/MACF1/ACTR2/E2F1/ROBO1/DIXDC1/GLI3/PTPRD/CYFIP1/PRPF19/PRKCI/PLXND1/LIMK1/NPTN/CLSTN2/SLIT2/ZNF365/EEF2K/NIN/HAP1/SNW1/CTNNB1/WNT2/SRF/TGFB1/RND2/PAFAH1B1/DHX36…
BP	GOBP_REGULATION_OF_CELL_SUBSTRATE_ADHESION	GOBP_REGULATION_OF_CELL_SUBSTRATE_ADHESION	121	0.340414	1.66503	0.00240115	0.0222824	0.0162717	1990	tags=36%, list=21%, signal=29%	FN1/COL1A1/CCDC80/PLAU/FLNA/S100A10/SERPINE1/CDK6/MELTF/ITGA5/COL16A1/MYADM/NID1/GREM1/THBS1/CORO1C/MMP14/COL8A1/EMILIN1/CD36/HAS2/MAP4K4/CCN1/PDPN/THY1/FERMT2/NPNT/CSF1/SFRP1/RIN2/P4HB/NRP1/RAC3/JAG1/WNT4/DUSP3/CALR/DAB2/MACF1/FBLN2/GBP1/RASA1/GCNT2/PIK3CB
BP	GOBP_REGULATION_OF_CELL_MORPHOGENESIS_INVOLVED_IN_DIFFERENTIATION	GOBP_REGULATION_OF_CELL_MORPHOGENESIS_INVOLVED_IN_DIFFERENTIATION	52	0.422378	1.8158	0.00241535	0.0223607	0.0163289	1873	tags=40%, list=20%, signal=32%	FLNA/S100A10/MELTF/MYADM/CORO1C/PRKDC/LRP8/DBN1/BAIAP2/HAS2/PDPN/FERMT2/EPHB2/P4HB/NRP1/RAC3/CALR/DAB2/CAPRIN1/ACTR2/GBP1
BP	GOBP_CELL_COMMUNICATION_BY_ELECTRICAL_COUPLING	GOBP_CELL_COMMUNICATION_BY_ELECTRICAL_COUPLING	15	0.601618	1.90035	0.00245223	0.0226481	0.0165387	1054	tags=47%, list=11%, signal=41%	GJB2/IRX3/ATP1A1/CAV1/GJA1/DBN1/GJC1
BP	GOBP_CELLULAR_RESPONSE_TO_BIOTIC_STIMULUS	GOBP_CELLULAR_RESPONSE_TO_BIOTIC_STIMULUS	121	0.339419	1.66016	0.00247799	0.0227775	0.0166332	2705	tags=46%, list=29%, signal=33%	SERPINE1/CXCL1/SIRPA/CDA/CAPN2/CXCL8/SPON2/CDK4/CD14/NLRP7/IL36G/ADAM9/NR1D1/TREM2/CD36/IL36RN/NOTCH2/LYN/HCK/SMC1A/VIM/HSPA5/PLSCR4/IRAK1/AXL/CLEC7A/CDC73/EPHB2/NOD2/SCARB1/CEBPB/LDOC1/EME1/TLR6/MTDH/IGFBPL1/LY96/TLR2/TLR1/HAVCR2/MRC1/MAPK1/SPI1/CCDC47/PDCD1LG2/HMGB2/CCL2/LITAF/TMCO1/EFNB2/TNFAIP3/ZMPSTE24/CD86/CYRIB/TNFSF4/ANKRD1
BP	GOBP_REGULATION_OF_NERVOUS_SYSTEM_DEVELOPMENT	GOBP_REGULATION_OF_NERVOUS_SYSTEM_DEVELOPMENT	237	0.283538	1.48889	0.00247771	0.0227775	0.0166332	1918	tags=31%, list=20%, signal=25%	FN1/HES2/SPP1/TYMP/LDLR/KLK8/SHTN1/IL1RAP/ASPM/SERPINE2/MAP1B/EPHB3/MYC/MAP2/THBS2/KIF14/L1CAM/SYNDIG1/HIF1A/LRP8/DBN1/BAIAP2/MME/BHLHE40/HEYL/NR1D1/TREM2/PTPRZ1/WNT7A/CDK5R1/CXCL12/PRMT5/CTSC/SMO/LYN/CDKN2B/THY1/CLSTN1/CHODL/CCL11/DIP2B/CERS2/NTN1/SHOX2/EGR2/WDR62/NEFL/TGM2/EPHB2/NRP1/BIN1/SERPINF1/TPBG/NUMBL/DNAJB11/PARD3/MAP2K1/TLR2/LPAR3/SEMA3D/CAPRIN1/MTMR2/NGF/SEMA3A/SEMA4F/MACF1/ACTR2/YWHA…
BP	GOBP_REGULATION_OF_CELL_CELL_ADHESION	GOBP_REGULATION_OF_CELL_CELL_ADHESION	195	0.30178	1.55854	0.00249024	0.022836	0.016676	2115	tags=37%, list=23%, signal=30%	LGALS7B/IL20RB/ANXA1/PRNP/CD44/LGALS1/SOX2/CAV1/SIRPA/GPNMB/MYADM/SERPINE2/EPHB3/NRARP/SLC7A1/ADAM19/ADA/TFRC/MYO10/PLAUR/ABCA12/TNFSF9/FSTL3/CELSR2/VSIG4/IL27RA/C1QTNF1/CXCL12/KIFAP3/HAS2/LYN/PDPN/RDX/THY1/TMEM131L/IRAK1/HLA-DRA/TENM3/NOD2/CD276/HLA-DRB1/NCK1/CEBPB/JAG1/GTPBP4/CD47/ITGB2/ZP3/WNT4/PTPN11/DUSP3/AIF1/MDGA1/PNP/CD300A/HLA-DPA1/KIF26B/SCGB1A1/RUNX3/LRRC32/HAVCR2/SH2B3/WNK1/SPI1/GLI2/…
BP	GOBP_NEGATIVE_REGULATION_OF_CANONICAL_WNT_SIGNALING_PATHWAY	GOBP_NEGATIVE_REGULATION_OF_CANONICAL_WNT_SIGNALING_PATHWAY	80	0.372108	1.71597	0.00250781	0.0228889	0.0167146	1566	tags=36%, list=17%, signal=30%	SFRP2/CTHRC1/SFRP4/SOX9/SOX2/CAV1/SLC9A3R1/GREM1/SNAI2/ROR2/WNT11/APOE/DKK3/DACT1/CDH2/TMEM131L/WWTR1/SFRP1/CSNK1A1/FZD6/EGR1/SOSTDC1/SOST/TPBG/IGFBP6/STK3/LATS2/FRMD8/DAB2
BP	GOBP_CELL_MORPHOGENESIS_INVOLVED_IN_NEURON_DIFFERENTIATION	GOBP_CELL_MORPHOGENESIS_INVOLVED_IN_NEURON_DIFFERENTIATION	324	0.270257	1.45113	0.0025074	0.0228889	0.0167146	3197	tags=44%, list=34%, signal=30%	UCHL1/FN1/SPP1/PALLD/CNTN1/LAMC2/SHTN1/LAMA3/NRP2/SLC9A3R1/MAP1B/EPHB3/MAP2/ENAH/STXBP1/TUBB2B/ITGB1/L1CAM/APP/LRP8/DBN1/BAIAP2/CELSR2/CSF1R/APLP1/PTPRZ1/WNT7A/CDK5R1/CXCL12/SMO/CDH11/NOTCH2/DPYSL2/APOE/EXT1/B4GALT5/THY1/CHODL/MAPK8IP2/NGFR/EDNRA/DIP2B/MAP1A/NTN1/FBXO45/RAP2A/CDH2/CRMP1/EPHB4/APBB1/SHOX2/EGR2/NEFL/LZTS1/GAP43/EPHB2/NOTCH3/NRCAM/NRP1/FOXD1/VSTM2L/PTPN11/NIBAN2/TPBG/NUMBL/B3GNT2/ET…
BP	GOBP_POSITIVE_REGULATION_OF_MITOTIC_CELL_CYCLE	GOBP_POSITIVE_REGULATION_OF_MITOTIC_CELL_CYCLE	88	0.354867	1.66721	0.00252333	0.0229765	0.0167786	1520	tags=34%, list=16%, signal=29%	ANXA1/SPHK1/EGFR/RRM2/DLGAP5/CDC25B/CDCA5/DTL/UBE2E2/CDK4/CCNB1/RRM1/ADAM17/APP/RDX/CDC6/STIL/UBE2C/EIF4G1/CDK1/EIF4EBP1/ESPL1/TFDP1/CDC27/CDT1/USP22/PTPN11/DUSP3/AIF1/FBXO5
BP	GOBP_ODONTOGENESIS	GOBP_ODONTOGENESIS	68	0.382661	1.71465	0.00253806	0.0230565	0.016837	1997	tags=43%, list=21%, signal=34%	KLK5/COL1A2/COL1A1/INHBA/SERPINE1/FAM20C/ASPN/TFAP2A/TWIST1/OSR2/HTRA1/PAM/ADM/TGFB3/SMO/RUNX2/NGFR/FAM20A/CSF1/SNX10/SOSTDC1/AMTN/TGFB2/GLI2/LRP4/PERP/EDAR/GLI3/PHEX
BP	GOBP_COCHLEA_DEVELOPMENT	GOBP_COCHLEA_DEVELOPMENT	27	-0.399732	-1.94597	0.00262073	0.0236965	0.0173043	207	tags=30%, list=2%, signal=29%	KCNQ1/GATA2/GRHL3/SLITRK6/PVALB/TBX1/GATA3/TBX2
BP	GOBP_L_AMINO_ACID_TRANSPORT	GOBP_L_AMINO_ACID_TRANSPORT	36	0.455047	1.80091	0.00261802	0.0236965	0.0173043	3019	tags=56%, list=32%, signal=38%	SLC1A6/SLC7A5/SLC7A11/SLC7A1/ITGB1/SLC3A2/SLC38A5/SLC1A4/SLC36A4/SLC1A3/SLC38A7/SLC7A7/SLC25A15/SLC25A13/SLC7A6/SLC7A8/SFXN1/SLC1A5/SLC36A1/SLC47A1
BP	GOBP_RESPONSE_TO_CADMIUM_ION	GOBP_RESPONSE_TO_CADMIUM_ION	38	0.445528	1.78658	0.00263634	0.0237823	0.0173669	1465	tags=37%, list=16%, signal=31%	MT2A/MMP9/EGFR/PRNP/MT1X/MT1G/MT1E/MT1M/NPC1/JUN/CDK1/MT1H/CYBB/PCNA
BP	GOBP_MATERNAL_PROCESS_INVOLVED_IN_FEMALE_PREGNANCY	GOBP_MATERNAL_PROCESS_INVOLVED_IN_FEMALE_PREGNANCY	33	0.477007	1.84805	0.00264846	0.0238361	0.0174063	2360	tags=55%, list=25%, signal=41%	SPP1/GJB2/STC2/TPPP3/ADCY7/PAM/CTSB/RGS2/STC1/LDOC1/WNT4/DSG1/PRDM1/HAVCR2/UBE2A/MED1/KPNA6/TMED2
BP	GOBP_ACTIN_FILAMENT_BASED_MOVEMENT	GOBP_ACTIN_FILAMENT_BASED_MOVEMENT	72	0.380195	1.72858	0.00266831	0.0239592	0.0174961	1929	tags=39%, list=21%, signal=31%	DSC2/DSP/ATP1A1/FLNA/CAV1/SHTN1/MYO5A/MYO1B/MYH10/GJA1/TPM1/ACTC1/ACTA2/EPDR1/NUP155/PDPN/STC1/ATP2A2/CACNA2D1/GJC1/BIN1/KCNE4/MYO1E/KCNJ8/PLN/WASF2/SYNE2/MYO1D
BP	GOBP_METANEPHRIC_NEPHRON_MORPHOGENESIS	GOBP_METANEPHRIC_NEPHRON_MORPHOGENESIS	13	0.605842	1.82694	0.00267926	0.024002	0.0175274	1685	tags=62%, list=18%, signal=51%	SOX9/GREM1/PDGFRB/SIX2/SMO/STAT1/WNT4/KIF26B
BP	GOBP_EPIBOLY	GOBP_EPIBOLY	25	0.502649	1.83362	0.00269547	0.0240916	0.0175928	1521	tags=48%, list=16%, signal=40%	COL5A1/FLNA/CD44/ITGA5/ADAM17/WNT7A/LCP1/CCN1/PDPN/FERMT2/PDCD10/HBEGF
BP	GOBP_DEVELOPMENTAL_CELL_GROWTH	GOBP_DEVELOPMENTAL_CELL_GROWTH	127	0.328007	1.6126	0.0027113	0.0241773	0.0176555	3466	tags=52%, list=37%, signal=33%	FN1/SPP1/SOX9/G6PD/SHTN1/NRP2/AURKA/MAP1B/MAP2/ITGB1/L1CAM/APP/DBN1/SYT1/CDK5R1/CXCL12/DPYSL2/APOE/RGS2/EXT1/EDNRA/DIP2B/NTN1/RASAL1/RGS4/NRCAM/NRP1/WASF1/LPAR3/SEMA3D/NGF/SEMA3A/SEMA4F/IQGAP1/MACF1/SPAG9/FOXL2/EDN2/CYFIP1/IMPACT/LIMK1/NDN/HSP90AB1/SLIT2/USP9X/ALCAM/NIN/EIF2AK4/ITGA4/TTL/CTNNB1/SRF/RTN4/RND2/AUTS2/PAFAH1B1/PDLIM5/VCL/EIF4G2/ABL1/SEMA5B/ULK2/PAK6/GSK3B/SLC9A6/TRPV2
BP	GOBP_CELLULAR_RESPONSE_TO_ACID_CHEMICAL	GOBP_CELLULAR_RESPONSE_TO_ACID_CHEMICAL	49	0.424166	1.79448	0.00271952	0.024195	0.0176683	1377	tags=39%, list=15%, signal=33%	COL1A2/COL5A2/COL1A1/COL3A1/EGFR/COL6A1/GCLM/COL16A1/CAPN2/MYC/PDGFC/BAIAP2/RRAGD/SH3BP4/COL4A1/DNMT1/MMP2/CEBPB/CYBB
BP	GOBP_CELLULAR_COMPONENT_DISASSEMBLY	GOBP_CELLULAR_COMPONENT_DISASSEMBLY	290	0.278224	1.4818	0.00276743	0.0245649	0.0179384	3663	tags=49%, list=39%, signal=31%	KLK7/KLK5/MMP11/CTSV/MMP9/MMP13/PLK1/C1QC/TPX2/C1QB/MELTF/MAP1B/LAMP2/FSCN1/TOP2A/DDIT4/LRP1/MYC/SNAI2/NES/C1QA/MMP14/FAP/KIF14/MMP3/KIF2C/HIF1A/TGFB3/EIF5A2/NEK6/HSPA8/TREM2/CKAP2/LCP1/KIF18A/TGFBR1/MAP4K4/ATG9A/LAMC1/PDPN/RDX/SVIL/SH3PXD2B/ATP2A2/MAP1A/DDR2/MTPN/HMGA1/DCTN1/SSRP1/SLC25A5/CDK1/CKAP5/MMP2/KIF18B/CFL2/SPTBN2/UBQLN1/VAMP7/CAMSAP2/DUSP3/LIX1L/WIPI1/SUPT16H/ADAMTS4/CTSK/ETF1/DYRK3/OP…
BP	GOBP_POSITIVE_REGULATION_OF_CELL_GROWTH	GOBP_POSITIVE_REGULATION_OF_CELL_GROWTH	94	0.352128	1.66653	0.00279848	0.0247838	0.0180983	1907	tags=32%, list=20%, signal=26%	S100A8/S100A9/FN1/SFRP2/SPHK1/EGFR/SHTN1/MAP1B/MMP14/ADAM17/SFN/L1CAM/DBN1/SYT1/CXCL12/TGFBR1/MTPN/NTN1/RASAL1/EIF4G1/SFRP1/NRP1/HBEGF/LPAR3/NGF/NCBP1/TGFB2/MACF1/EXTL3/YAP1
BP	GOBP_REGULATION_OF_APOPTOTIC_SIGNALING_PATHWAY	GOBP_REGULATION_OF_APOPTOTIC_SIGNALING_PATHWAY	215	0.292756	1.52493	0.00281871	0.0249061	0.0181876	3997	tags=54%, list=43%, signal=32%	S100A8/S100A9/SFRP2/INHBA/MMP9/SRPX/CD44/SERPINE1/GCLM/TPD52L1/CAV1/SLC9A3R1/IFI6/ACKR3/THBS1/MYC/SNAI2/HYOU1/ICAM1/PLAUR/ENO1/HIF1A/TREM2/CXCL12/PMAIP1/TGFBR1/CTSC/FGFR1/ACVR1/G0S2/TNFSF10/MAPK8IP2/NGFR/ITGAV/TNFRSF12A/BRCA1/SLC25A5/ITPRIP/SFRP1/SNAI1/P4HB/NRP1/NCK1/UBQLN1/SCG2/WNT4/PARP1/STK3/CREB3L1/INHBB/PTPN1/DDIAS/TIMP3/SLC35F6/TRAF7/MAGED1/YAP1/GNAI3/PEA15/PIK3CB/BDKRB2/FAS/PSME3/BECN1/NKX…
BP	GOBP_PLATELET_AGGREGATION	GOBP_PLATELET_AGGREGATION	37	0.459588	1.828	0.00283412	0.0249287	0.0182041	2692	tags=54%, list=29%, signal=39%	FN1/FLNA/SLC7A11/COMP/SERPINE2/ACTN1/STXBP1/C1QTNF1/LYN/PDPN/MYL9/RAP2B/SH2B3/PIK3CB/ACTB/TLN1/ITGB3/CSRP1/PDGFRA/MYH9
BP	GOBP_CELLULAR_HOMEOSTASIS	GOBP_CELLULAR_HOMEOSTASIS	455	0.253421	1.37739	0.00283036	0.0249287	0.0182041	3213	tags=43%, list=34%, signal=29%	S100A8/S100A9/RHCG/TXNRD1/MT2A/LOX/ATP1A1/PRNP/VSNL1/CLIC4/MT1X/MT1G/SAA1/GCLM/CAV1/SLC12A8/SLC39A14/SLC9A3R1/P2RY6/CYBRD1/LAMP2/SLC6A9/ACKR3/OXCT1/MYC/FPR3/ANXA6/TFRC/STC2/GPR68/ICAM1/ABCA12/MT1E/CAV2/APP/MT1M/ADM/HIF1A/NR1D1/TREM2/F2R/C1QTNF1/CD36/SLC39A8/LRRC8A/CXCL12/NQO1/CALB2/TMEM38B/SLC31A1/PRDX4/LYN/APOE/CEMIP/SLC24A3/ATP1B3/THY1/PRDX6/MAFG/ATP6V1A/PRDX1/NGFR/STC1/CCL11/EDNRA/ATP2A2/TTC7A…
BP	GOBP_NEUROTRANSMITTER_METABOLIC_PROCESS	GOBP_NEUROTRANSMITTER_METABOLIC_PROCESS	17	-0.479037	-2.02825	0.00285911	0.0250916	0.0183231	721	tags=41%, list=8%, signal=38%	COLQ/COMT/SLC5A7/TH/HNMT/MAOA/SLC44A4
BP	GOBP_REGULATION_OF_MYELOID_LEUKOCYTE_DIFFERENTIATION	GOBP_REGULATION_OF_MYELOID_LEUKOCYTE_DIFFERENTIATION	56	0.400432	1.74408	0.00289466	0.0253463	0.0185091	1408	tags=38%, list=15%, signal=32%	INHBA/TNFAIP6/FBN1/C1QC/CDK6/KITLG/MYC/ROR2/GPR68/KLF10/FSTL3/TREM2/NOTCH2/LYN/MAFB/TYROBP/CSF1/SFRP1/HLA-DRB1/CEBPB/SLC9B2
BP	GOBP_POSITIVE_REGULATION_OF_PROTEOLYSIS	GOBP_POSITIVE_REGULATION_OF_PROTEOLYSIS	220	0.287348	1.49664	0.00290215	0.0253546	0.0185151	2727	tags=36%, list=29%, signal=26%	S100A8/S100A9/FN1/SERPINB3/SFRP2/S100A10/PLK1/CCN2/CAV1/F3/MELTF/TRIB3/CDC20/AURKA/PCOLCE2/ANXA2/RCN3/MYC/RNF217/MMP14/SOX7/IFI16/APP/ENO1/ADAM9/ANTXR1/TREM2/USP13/F2R/PMAIP1/CTSC/CCN1/BAG2/LYN/APOE/TNFSF10/NGFR/RNF19B/RGMA/CLEC7A/PSMC1/CSNK1A1/RNF144B/TMTC3/PSMD14/UBQLN1/STAT3/RNF40/SPON1/RNF144A/DAB2/SH3RF2/MAPK12/ANP32B/USP5/NCSTN/GBA/FOXL2/ROBO1/GRAMD4/PERP/FAS/SH3RF3/SENP1/PSME3/NKX3-1/PSMC3…
BP	GOBP_POSITIVE_REGULATION_OF_STEROL_TRANSPORT	GOBP_POSITIVE_REGULATION_OF_STEROL_TRANSPORT	15	0.598223	1.88963	0.00291057	0.025371	0.0185271	786	tags=47%, list=8%, signal=43%	CES1/CAV1/ANXA2/LRP1/ABCA12/TREM2/APOE
BP	GOBP_NEGATIVE_REGULATION_OF_CELLULAR_RESPONSE_TO_GROWTH_FACTOR_STIMULUS	GOBP_NEGATIVE_REGULATION_OF_CELLULAR_RESPONSE_TO_GROWTH_FACTOR_STIMULUS	61	0.400947	1.77002	0.00299131	0.0260163	0.0189984	1488	tags=39%, list=16%, signal=33%	SFRP2/SULF2/HTRA3/SULF1/TNFAIP6/FBN1/ADAMTS12/GREM1/THBS1/HTRA1/DCN/APLN/FSTL3/EMILIN1/HIPK2/NGFR/ATP2B4/SFRP1/EPN2/SOSTDC1/SOST/WNT4/NIBAN2/CREB3L1
BP	GOBP_NUCLEOSIDE_PHOSPHATE_BIOSYNTHETIC_PROCESS	GOBP_NUCLEOSIDE_PHOSPHATE_BIOSYNTHETIC_PROCESS	136	0.323082	1.60802	0.00302289	0.0262322	0.019156	2107	tags=37%, list=22%, signal=29%	ME1/AK4/RRM2/CDA/ELOVL4/NNMT/MYC/ELOVL5/ADA/ADCY7/RRM1/PTGIS/TK1/NAMPT/ENO1/PAPSS2/ADCY3/TREM2/PRPS1/HACD2/CTPS1/GMPS/ATP6V1A/IMPDH1/ACAT1/CAD/ACLY/DLAT/ACOT7/KYNU/UCK2/ADCY9/GART/SLC35B2/PARP1/TYMS/PPT1/PARP9/PNP/ACACA/RFK/GARS1/PAICS/ADK/ADORA2B/PPAT/SLC25A13/NME7/MTHFD1/ATP5F1B
BP	GOBP_REGULATION_OF_PHOSPHATIDYLINOSITOL_3_KINASE_SIGNALING	GOBP_REGULATION_OF_PHOSPHATIDYLINOSITOL_3_KINASE_SIGNALING	51	0.413192	1.7665	0.00303805	0.0263049	0.0192091	776	tags=27%, list=8%, signal=25%	FN1/EGFR/SOX9/SLC9A3R1/SERPINE2/CEP55/PDGFRB/TWIST1/ROR2/DCN/PDGFC/TREM2/F2R/FGFR1
BP	GOBP_MODIFIED_AMINO_ACID_TRANSPORT	GOBP_MODIFIED_AMINO_ACID_TRANSPORT	17	0.566165	1.84654	0.00309391	0.0266695	0.0194754	1788	tags=47%, list=19%, signal=38%	SLC7A11/SLC9A3R1/GJA1/SLC1A4/ABCC1/PDPN/SLC5A6/FOLR2
BP	GOBP_RESPONSE_TO_PLATELET_DERIVED_GROWTH_FACTOR	GOBP_RESPONSE_TO_PLATELET_DERIVED_GROWTH_FACTOR	17	0.566013	1.84604	0.00309391	0.0266695	0.0194754	3234	tags=82%, list=34%, signal=54%	CCNA2/PDGFRB/MYC/HAS2/RDX/MARS1/IQGAP1/PDGFB/FER/CBL/HYAL1/FYN/ERRFI1/YES1
BP	GOBP_REGULATION_OF_IMMUNE_EFFECTOR_PROCESS	GOBP_REGULATION_OF_IMMUNE_EFFECTOR_PROCESS	142	0.315021	1.57512	0.00310212	0.026681	0.0194838	2732	tags=44%, list=29%, signal=32%	SERPINB4/KLK7/KLK5/IL20RB/ANXA1/SLC7A5/SPON2/TFRC/SERPINB9/ICAM1/STXBP1/TGFB3/CGAS/VSIG4/TREM2/IL27RA/CD36/DDX21/PVR/LYN/TYROBP/CD177/DDX60/CLEC7A/HLA-DRA/EPHB2/NOD2/HLA-DRB1/CD47/ITGB2/ZP3/SERPING1/VAMP7/MSH2/GPRC5B/CD300A/TGFB2/ADORA2B/HAVCR2/SPI1/MYO18A/RSAD2/IL13RA2/MAD2L2/PHB/IL7R/HK1/DDX1/PTPRJ/RC3H2/FER/DNAJB9/DUSP10/LAMP1/LOXL3/GRN/CD1A/RIF1/CD86/ITGAM/CYRIB/TNFSF4/NSD2
BP	GOBP_FLUID_TRANSPORT	GOBP_FLUID_TRANSPORT	14	-0.546368	-2.16853	0.0031353	0.0268998	0.0196435	513	tags=43%, list=5%, signal=41%	SLC4A11/AQP7/PDZD3/SCNN1B/SLC14A1/UPK3A
BP	GOBP_PEPTIDYL_THREONINE_MODIFICATION	GOBP_PEPTIDYL_THREONINE_MODIFICATION	68	0.377776	1.69276	0.00314718	0.0268998	0.0196435	1900	tags=38%, list=20%, signal=31%	SPHK1/PLK1/CHI3L1/DDIT4/PRKDC/APP/CDK5R1/TGFBR1/HIPK2/ACVR1/CHEK1/CEMIP/CAD/EIF4G1/CDK1/TTK/GALNT2/HASPIN/PARD3/DYRK3/CIT/CDC42BPB/SPRED1/WNK1/MAPK1/CALM2
BP	GOBP_CELL_JUNCTION_ASSEMBLY	GOBP_CELL_JUNCTION_ASSEMBLY	237	0.281146	1.47633	0.00314836	0.0268998	0.0196435	2896	tags=40%, list=31%, signal=28%	FN1/GJB2/IRX3/PKP1/S100A10/CAV1/RHOD/ITGA5/COL16A1/IL1RAP/GREM1/ECT2/MAP1B/ACTN1/FSCN1/EPHB3/THBS1/CORO1C/SNAI2/WNT11/MMP14/GJA1/THBS2/APP/SYNDIG1/HEG1/WNT7A/CLDN1/GPC6/CDH11/MAP4K4/ITGA2/LAMC1/THY1/CLSTN1/FERMT2/NTN1/FBXO45/CDH2/GJC1/EIF4G1/GAP43/EPHB2/SFRP1/SNAI1/NRCAM/NRP1/UGT8/SPTBN2/WNT4/TPBG/DSG1/DUSP3/MDGA1/PARD3/TLR2/SIX1/MACF1/CLDN6/LRP4/ACTB/LRFN4/PTPRD/CLDN8/GPC4/HIPK1/AJUBA/FZD1/SDCBP…
BP	GOBP_T_CELL_SELECTION	GOBP_T_CELL_SELECTION	20	-0.468466	-2.04847	0.00321157	0.0272597	0.0199063	159	tags=25%, list=2%, signal=25%	BATF/CCR7/CARD11/SHH/GATA3
BP	GOBP_OXIDATIVE_PHOSPHORYLATION	GOBP_OXIDATIVE_PHOSPHORYLATION	70	-0.277433	-1.84374	0.00320897	0.0272597	0.0199063	351	tags=19%, list=4%, signal=18%	MT-CO3/MT-CO2/MT-ND4/MT-CO1/MT-ATP6/MT-ND2/MT-ND4L/MT-CYB/MT-ND3/MT-ND1/MT-ATP8/MT-ND5/MT-ND6
BP	GOBP_UROGENITAL_SYSTEM_DEVELOPMENT	GOBP_UROGENITAL_SYSTEM_DEVELOPMENT	200	0.293851	1.52027	0.00320497	0.0272597	0.0199063	2337	tags=41%, list=25%, signal=31%	TNC/SULF2/ANXA1/IRX3/MMP9/SULF1/PCSK9/SOX9/FBN1/SERPINB5/SERPINB7/HOXD13/NID1/TFAP2A/GREM1/EPHB3/PDGFRB/MYC/OSR2/CENPF/AKR1B1/WNT11/CYP26B1/HOXD11/MME/PTK7/HEYL/TGFBR1/HAS2/SIX2/SMO/ACTA2/BASP1/NOTCH2/ACVR1/EXT1/GLIS2/STAT1/COL4A1/ACAT1/EDNRA/SRD5A1/GCNT1/RARB/WWTR1/NPNT/MMP2/EPHB2/NOTCH3/SFRP1/NRP1/FOXD1/EGR1/JAG1/SERPINF1/WNT4/PSAP/PRDM1/MYO1E/SIX1/ADAMTS16/KCNJ8/KIF26B/NUP160/TGFB2/IQGAP1/FOXC…
BP	GOBP_NEGATIVE_REGULATION_OF_PROTEIN_MODIFICATION_PROCESS	GOBP_NEGATIVE_REGULATION_OF_PROTEIN_MODIFICATION_PROCESS	282	0.280294	1.49058	0.00328089	0.0277873	0.0202916	3038	tags=44%, list=32%, signal=31%	UCHL1/SERPINB3/SFRP2/CD109/PRNP/PMEPA1/PLK1/G6PD/CAV1/SIRPA/TRIB3/MYADM/CDC20/KIRREL1/GREM1/NIBAN1/PBK/DDIT4/LRP1/CORO1C/TWIST1/PRKDC/BUB1B/NXN/SFN/NCAPG2/HEG1/MAD2L1/EMILIN1/BAG2/LYN/APOE/P3H1/RGS2/CDKN2B/THY1/DUSP7/JUN/MFHAS1/DNMT1/CEP85/ATP2B4/BRCA1/CDKN2C/YWHAG/WWTR1/EIF4G1/SOCS3/EPHB2/SFRP1/NCK1/WARS1/GTPBP4/SDR16C5/DUSP3/SNX6/CTDSP2/LATS2/FBXO5/PARD3/CD300A/SH3RF2/PTPN1/PRR5L/CAMK2N2/SPRED1…
BP	GOBP_CELLULAR_RESPONSE_TO_ZINC_ION	GOBP_CELLULAR_RESPONSE_TO_ZINC_ION	12	0.629123	1.84709	0.00329994	0.0278877	0.0203649	1439	tags=58%, list=15%, signal=49%	MT2A/MT1X/MT1G/MT1E/MT1M/MT1H/PARP1
BP	GOBP_RESPONSE_TO_XENOBIOTIC_STIMULUS	GOBP_RESPONSE_TO_XENOBIOTIC_STIMULUS	193	0.294491	1.51796	0.00332752	0.0280597	0.0204905	1797	tags=33%, list=19%, signal=27%	UCHL1/SFRP2/S100A12/COL1A1/INHBA/LOX/ATP1A1/PRNP/GCLM/ALDH3A1/GAL/MAP1B/NNMT/THBS1/GSTA4/OXCT1/MYC/CENPF/TFRC/CDK4/CYP26B1/ADAM17/PAM/CBR1/CDH3/GNA12/LRP8/NQO1/ITGA2/LYN/NPC1/ABCC1/EPHX1/RPN2/CTPS1/STAT1/RAD51/JUN/HSPA5/SRD5A1/MAOB/RAP2A/CPT1A/SLC6A2/CDK1/PGF/MMP2/SFRP1/CMBL/AKR1C1/RAD54L/CYBB/FOSL1/TYMS/PCNA/PNP/CALR/SLC1A3/BLMH/SCGB1A1/GAS6/TGFB2/CYP1B1
BP	GOBP_REGULATION_OF_GRANULOCYTE_CHEMOTAXIS	GOBP_REGULATION_OF_GRANULOCYTE_CHEMOTAXIS	26	0.503345	1.85079	0.00333709	0.0280794	0.0205049	2604	tags=62%, list=28%, signal=45%	S100A7/TNFAIP6/CXCL8/THBS1/CSF1R/MPP1/CSF1/NOD2/C3AR1/C5AR1/MAPK1/AKIRIN1/DPP4/JAM3/THBS4/SLIT2
BP	GOBP_INNER_EAR_MORPHOGENESIS	GOBP_INNER_EAR_MORPHOGENESIS	47	-0.307136	-1.74931	0.00336409	0.0282453	0.0206261	264	tags=23%, list=3%, signal=23%	TCAP/KCNQ1/CDH23/GATA2/GRHL3/SLITRK6/TBX1/TBX3/GATA3/TBX2/SLC44A4
BP	GOBP_CHROMOSOME_CONDENSATION	GOBP_CHROMOSOME_CONDENSATION	29	0.472613	1.7736	0.00337285	0.0282576	0.0206351	1667	tags=45%, list=18%, signal=37%	PLK1/CDCA5/TOP2A/SMC2/NCAPG/HMGA2/NCAPH/NCAPD2/NCAPG2/SMC4/CDK1/NCAPD3/H1-0
BP	GOBP_NEGATIVE_REGULATION_OF_REPRODUCTIVE_PROCESS	GOBP_NEGATIVE_REGULATION_OF_REPRODUCTIVE_PROCESS	31	0.464732	1.77585	0.0033927	0.0283627	0.0207118	1564	tags=48%, list=17%, signal=40%	SULF1/TRIP13/ADA/GJA1/PRDX4/HORMAD1/PAEP/TTK/SNAI1/PLAT/SERPINF1/ZP3/WNT4/FBXO5/CALR
BP	GOBP_CARTILAGE_DEVELOPMENT_INVOLVED_IN_ENDOCHONDRAL_BONE_MORPHOGENESIS	GOBP_CARTILAGE_DEVELOPMENT_INVOLVED_IN_ENDOCHONDRAL_BONE_MORPHOGENESIS	18	0.563415	1.87592	0.00343931	0.028515	0.020823	1082	tags=50%, list=12%, signal=44%	COL1A1/SOX9/MMP13/COMP/ANXA6/EXT1/STC1/RARB/SHOX2
BP	GOBP_CELLULAR_COPPER_ION_HOMEOSTASIS	GOBP_CELLULAR_COPPER_ION_HOMEOSTASIS	10	0.651411	1.80943	0.00342121	0.028515	0.020823	754	tags=40%, list=8%, signal=37%	MT2A/PRNP/APP/SLC31A1
BP	GOBP_RESPONSE_TO_METAL_ION	GOBP_RESPONSE_TO_METAL_ION	179	0.304243	1.56335	0.00343683	0.028515	0.020823	2952	tags=46%, list=31%, signal=32%	S100A8/MT2A/MMP9/EGFR/PRNP/CLIC4/MT1X/MT1G/G6PD/CAV1/TFAP2A/CYBRD1/FIBIN/ECT2/LOXL2/S100A16/CPNE8/THBS1/TFRC/ADCY7/CD14/PAM/MT1E/APP/MT1M/HIF1A/NDRG1/ADAM9/SYT1/CLDN1/NQO1/ALOX5AP/NPC1/JUN/HSPA5/MAOB/RASAL1/CDK1/EIF2S1/SYT11/MT1H/ARL13B/SLC30A4/SERPINF1/CYBB/PARP1/KHK/PCNA/BACE1/GPHN/CALR/INHBB/NCSTN/CPNE2/IQGAP1/ITPR3/MAPK1/CALM2/PPP2CB/SLC25A13/SOD3/BECN1/MEF2A/SLC25A24/ACO1/MTF1/NEK7/KCNMB4/BN…
BP	GOBP_PEPTIDYL_TYROSINE_MODIFICATION	GOBP_PEPTIDYL_TYROSINE_MODIFICATION	189	0.299523	1.5401	0.00344032	0.028515	0.020823	2399	tags=39%, list=26%, signal=29%	SFRP2/EFEMP1/EGFR/PRNP/CD44/CNTN1/CAV1/ITGA5/GREM1/KITLG/MELK/EPHB3/PBK/PDGFRB/TPST1/ROR2/CSPG4/ADAM17/PDGFC/APP/LRP8/CSF1R/NCAPG2/TREM2/CD36/IL12RB2/FGFR1/HIPK2/LYN/ACVR1/HCK/THY1/EREG/DDR2/EPHB4/AXL/TNFRSF18/CLEC7A/SHC1/TTK/SOCS3/EPHB2/SFRP1/NRP1/NOD2/ITGB2/PTPN11/PKDCC/SNX6/EPGN/HBEGF/PARP9/RAP2B/MAP2K1/GPRC5B/DYRK3/CD300A/PTPN1/GAS6/SH2B3/DSTYK/EIF2AK2/LRP4/ABL2/HIPK1/PDGFB/NRG1/PTPRJ/PAK2/IT…
BP	GOBP_ACTIN_FILAMENT_ORGANIZATION	GOBP_ACTIN_FILAMENT_ORGANIZATION	253	0.283743	1.49449	0.0034499	0.0285334	0.0208364	3208	tags=48%, list=34%, signal=33%	FLNA/S100A10/DPYSL3/CCN2/CALD1/RHOD/PLS3/SHTN1/MYADM/KIRREL1/ACTN1/FSCN1/MYO5A/DIAPH3/CORO1C/ESPN/MYO1B/WNT11/ENAH/KANK4/ITGB1/CDC42EP1/TGFB3/DBN1/BAIAP2/ITGB5/TPM1/LCP1/CXCL12/TGFBR1/ACTC1/TPM2/HCK/RDX/SVIL/FERMT2/CCL11/MTPN/WASHC5/RFLNB/SFRP1/RGS4/GAS7/CFL2/SORBS3/NRP1/SPIRE1/RAC3/NCK1/BIN1/SPTBN2/CD47/HSP90B1/PDCD10/WNT4/AIF1/CORO6/PFN2/NEBL/WASF1/RFLNA/MYO1E/CIT/NCKAP1/DIAPH1/CCDC88A/ACTR3/AC…
BP	GOBP_KERATINOCYTE_MIGRATION	GOBP_KERATINOCYTE_MIGRATION	10	0.650809	1.80775	0.00346906	0.0286308	0.0209076	1968	tags=70%, list=21%, signal=55%	KRT16/MMP9/ADAM9/HAS2/MAP4K4/HBEGF/MAPRE2
BP	GOBP_RESPIRATORY_ELECTRON_TRANSPORT_CHAIN	GOBP_RESPIRATORY_ELECTRON_TRANSPORT_CHAIN	56	-0.303011	-1.83349	0.00348954	0.0287387	0.0209864	351	tags=20%, list=4%, signal=19%	MT-CO3/MT-CO2/MT-ND4/MT-CO1/MT-ND2/MT-ND4L/MT-CYB/MT-ND3/MT-ND1/MT-ND5/MT-ND6
BP	GOBP_NEGATIVE_REGULATION_OF_OSSIFICATION	GOBP_NEGATIVE_REGULATION_OF_OSSIFICATION	18	0.562594	1.87318	0.00353042	0.0290137	0.0211872	1918	tags=67%, list=20%, signal=53%	SOX9/ECM1/GREM1/HIF1A/KREMEN2/RFLNB/SFRP1/SRGN/SOST/RFLNA/CHSY1/LRP4
BP	GOBP_HETEROTYPIC_CELL_CELL_ADHESION	GOBP_HETEROTYPIC_CELL_CELL_ADHESION	33	0.469037	1.81717	0.00355279	0.0291359	0.0212764	2806	tags=61%, list=30%, signal=43%	DSC2/DSP/CD44/SIRPA/ITGA5/MYADM/ITGB1/THY1/ITGAV/NRCAM/CD47/ITGB2/WNK1/PERP/GCNT2/ITGB3/JAM3/ITGA7/KLF4/ITGA4
BP	GOBP_INTRACELLULAR_STEROL_TRANSPORT	GOBP_INTRACELLULAR_STEROL_TRANSPORT	14	0.597032	1.84074	0.00358632	0.0293266	0.0214157	892	tags=43%, list=10%, signal=39%	CES1/PCSK9/LDLR/ANXA2/NPC1/STARD4
BP	GOBP_RESPONSE_TO_ACID_CHEMICAL	GOBP_RESPONSE_TO_ACID_CHEMICAL	72	0.374391	1.70219	0.00359116	0.0293266	0.0214157	1465	tags=33%, list=16%, signal=28%	COL1A2/COL5A2/COL1A1/COL3A1/EGFR/COL6A1/GCLM/CCN2/COL16A1/CAPN2/MYC/PDGFC/BAIAP2/NQO1/RRAGD/LYN/SH3BP4/COL4A1/DNMT1/ATP2B4/MMP2/CEBPB/CYBB/PCNA
BP	GOBP_PYRIMIDINE_NUCLEOBASE_METABOLIC_PROCESS	GOBP_PYRIMIDINE_NUCLEOBASE_METABOLIC_PROCESS	16	0.575724	1.85651	0.00362152	0.0293649	0.0214437	1856	tags=62%, list=20%, signal=50%	TYMP/DPYSL3/CDA/DPYSL2/CTPS1/CAD/CRMP1/DPYD/TYMS/MAPK1
BP	GOBP_CARDIAC_MUSCLE_CELL_ACTION_POTENTIAL_INVOLVED_IN_CONTRACTION	GOBP_CARDIAC_MUSCLE_CELL_ACTION_POTENTIAL_INVOLVED_IN_CONTRACTION	28	0.490478	1.83014	0.00362874	0.0293649	0.0214437	1680	tags=43%, list=18%, signal=35%	DSC2/DSP/ATP1A1/FLNA/CAV1/GJA1/NUP155/CACNA2D1/GJC1/BIN1/KCNE4/KCNJ8
BP	GOBP_NEUTROPHIL_HOMEOSTASIS	GOBP_NEUTROPHIL_HOMEOSTASIS	11	0.635045	1.81501	0.00361261	0.0293649	0.0214437	2377	tags=73%, list=25%, signal=54%	ANXA1/SLC7A11/HCAR2/AXL/SH2B3/PIK3CB/PIK3CD/JAM3
BP	GOBP_ACTIN_MEDIATED_CELL_CONTRACTION	GOBP_ACTIN_MEDIATED_CELL_CONTRACTION	56	0.395053	1.72065	0.00363371	0.0293649	0.0214437	1379	tags=34%, list=15%, signal=29%	DSC2/DSP/ATP1A1/FLNA/CAV1/SHTN1/GJA1/TPM1/ACTC1/ACTA2/EPDR1/NUP155/PDPN/STC1/ATP2A2/CACNA2D1/GJC1/BIN1/KCNE4
BP	GOBP_GLIAL_CELL_DIFFERENTIATION	GOBP_GLIAL_CELL_DIFFERENTIATION	122	0.330729	1.61684	0.00362675	0.0293649	0.0214437	2661	tags=43%, list=28%, signal=31%	S100A8/S100A9/LDLR/SOX9/SOX2/CNTN1/CDK6/SERPINE2/LRP1/ROR2/PHGDH/C1QA/APP/NDRG1/NR1D1/TREM2/PTPRZ1/PRMT5/SMO/LYN/B4GALT5/VIM/CDH2/CDKN2C/EGR2/CDK1/GAP43/BIN1/PTPN11/STAT3/C5AR1/CNP/PARD3/MAP2K1/TLR2/EIF2B3/NCSTN/GBA/NAB1/MAPK1/GLI3/SUZ12/MXRA8/PRPF19/NAB2/NRG1/GPC1/DUSP10/GRN/BNIP3/TSPAN2/ZNF365
BP	GOBP_GROWTH_PLATE_CARTILAGE_DEVELOPMENT	GOBP_GROWTH_PLATE_CARTILAGE_DEVELOPMENT	10	0.648777	1.80211	0.00366046	0.0294583	0.0215119	1039	tags=60%, list=11%, signal=53%	SOX9/MMP13/COMP/ANXA6/STC1/RARB
BP	GOBP_EYELID_DEVELOPMENT_IN_CAMERA_TYPE_EYE	GOBP_EYELID_DEVELOPMENT_IN_CAMERA_TYPE_EYE	10	0.648433	1.80115	0.00366046	0.0294583	0.0215119	944	tags=60%, list=10%, signal=54%	INHBA/EGFR/TFAP2A/TWIST1/OSR2/JUN
BP	GOBP_ADP_METABOLIC_PROCESS	GOBP_ADP_METABOLIC_PROCESS	48	0.415929	1.74727	0.003691	0.0296426	0.0216465	2275	tags=48%, list=24%, signal=36%	AK4/DDIT4/MYC/PGM1/PGK1/LDHA/APP/PGAM1/ENO1/HIF1A/GAPDH/PFKP/PRXL2C/PKM/PFKM/TPI1/STAT3/DHTKD1/GALK1/PFKFB2/HKDC1/ALDOC/HK1
BP	GOBP_POSITIVE_REGULATION_OF_PHAGOCYTOSIS	GOBP_POSITIVE_REGULATION_OF_PHAGOCYTOSIS	32	0.471285	1.81759	0.00371656	0.0297862	0.0217513	2846	tags=62%, list=30%, signal=44%	SIRPA/PTX3/FCER1G/RAB31/TREM2/CD36/ITGA2/MFGE8/CLEC7A/NOD2/CD47/IL15RA/CALR/GAS6/MYO18A/CCL2/PTPRJ/TUB/RAB27A/LYAR
BP	GOBP_REGULATION_OF_LIPID_BIOSYNTHETIC_PROCESS	GOBP_REGULATION_OF_LIPID_BIOSYNTHETIC_PROCESS	86	0.353799	1.65381	0.00373145	0.0298439	0.0217934	1636	tags=31%, list=17%, signal=26%	CES1/ANXA1/SPHK1/ATP1A1/LDLR/TRIB3/CAPN2/SNAI2/ELOVL5/CDK4/ADM/NR1D1/CCN1/APOE/DKK3/STARD4/SEC14L2/BRCA1/RAB38/DHCR7/SNAI1/EGR1/SCARB1/MBTPS2/WNT4/DAB2/FITM2
BP	GOBP_POSITIVE_REGULATION_OF_CELL_JUNCTION_ASSEMBLY	GOBP_POSITIVE_REGULATION_OF_CELL_JUNCTION_ASSEMBLY	55	0.397549	1.72933	0.00374858	0.0299192	0.0218484	1404	tags=35%, list=15%, signal=30%	IRX3/S100A10/CAV1/COL16A1/IL1RAP/EPHB3/THBS2/SYNDIG1/WNT7A/CLDN1/MAP4K4/THY1/CLSTN1/FERMT2/EPHB2/SFRP1/NRP1/WNT4/TPBG
BP	GOBP_REGULATION_OF_IMMUNE_RESPONSE	GOBP_REGULATION_OF_IMMUNE_RESPONSE	359	0.265304	1.43061	0.00376282	0.0299712	0.0218864	3538	tags=48%, list=38%, signal=31%	SERPINB4/KRT1/KLK7/KLK5/IL20RB/ANXA1/COL3A1/PRNP/FCGR3A/C1QC/CAV1/ECM1/C1QB/SCARA3/FCGR2A/PLK2/C1S/PRKDC/FPR3/ADA/TFRC/SERPINB9/ADCY7/C1QA/CD14/STXBP1/IFI16/FCER1G/CGAS/LRP8/THEMIS2/VSIG4/NR1D1/TREM2/IL27RA/CD36/PLPP4/C1R/PVR/LYN/APOE/TYROBP/HCK/FYB1/THY1/EREG/MFHAS1/POLR3G/CD177/DDX60/IRAK1/FPR1/SAMHD1/CLEC7A/HLA-DRA/EPHB2/NOD2/CD276/HLA-DRB1/C3AR1/CD47/POLR3D/UBQLN1/ITGB2/ZP3/PTPN11/SERPING1/TL…
BP	GOBP_SODIUM_ION_IMPORT_ACROSS_PLASMA_MEMBRANE	GOBP_SODIUM_ION_IMPORT_ACROSS_PLASMA_MEMBRANE	12	-0.547441	-2.01805	0.00382	0.0302404	0.022083	374	tags=33%, list=4%, signal=32%	SLC9A4/SLC9A2/SCNN1B/SCNN1G
BP	GOBP_EXTRACELLULAR_MATRIX_ASSEMBLY	GOBP_EXTRACELLULAR_MATRIX_ASSEMBLY	28	0.488624	1.82322	0.00380468	0.0302404	0.022083	701	tags=32%, list=7%, signal=30%	COL1A2/FKBP10/COL3A1/LOX/SOX9/PXDN/ANTXR1/EMILIN1/HAS2
BP	GOBP_REGULATION_OF_ATTACHMENT_OF_SPINDLE_MICROTUBULES_TO_KINETOCHORE	GOBP_REGULATION_OF_ATTACHMENT_OF_SPINDLE_MICROTUBULES_TO_KINETOCHORE	13	0.594858	1.79382	0.00381733	0.0302404	0.022083	1117	tags=54%, list=12%, signal=47%	RACGAP1/ECT2/NEK2/CCNB1/KNSTRN/SPAG5/AURKB
BP	GOBP_ENDOCHONDRAL_BONE_MORPHOGENESIS	GOBP_ENDOCHONDRAL_BONE_MORPHOGENESIS	33	0.466397	1.80695	0.00385424	0.0304281	0.0222201	2500	tags=58%, list=27%, signal=42%	COL1A1/COL3A1/SOX9/MMP13/COMP/ANXA6/MMP14/RUNX2/EXT1/STC1/EXT2/RARB/SHOX2/NAB1/BPNT2/TSKU/NAB2/ZMPSTE24/BMPR1B
BP	GOBP_POSITIVE_REGULATION_OF_CELL_ACTIVATION	GOBP_POSITIVE_REGULATION_OF_CELL_ACTIVATION	155	0.307291	1.54905	0.00385941	0.0304281	0.0222201	3087	tags=50%, list=33%, signal=34%	ANXA1/FCGR3A/LGALS1/CCN2/CAV1/SIRPA/THBS1/PDGFRB/SLC7A1/PRKDC/ADA/TFRC/MMP14/STXBP1/TNFSF9/TREM2/IL27RA/CTSC/ACTA2/LYN/TYROBP/THY1/CD177/AXL/CLEC7A/HLA-DRA/EPHB2/NOD2/CD276/HLA-DRB1/NCK1/CD47/ITGB2/ZP3/PTPN11/TLR6/VAMP7/AIF1/MSH2/IL15RA/PNP/HLA-DPA1/RUNX3/GAS6/ADORA2B/HAVCR2/SH3KBP1/GLI2/GLI3/MAD2L2/DPP4/HLA-DQB2/PDCD1LG2/IL7R/CCL2/EFNB2/DUSP10/LAMP1/RIF1/CD70/CD86/ITGAM/AP3B1/CYRIB/TNFSF4/NSD2/S…
BP	GOBP_INNERVATION	GOBP_INNERVATION	17	0.558315	1.82094	0.00387311	0.0304742	0.0222537	1743	tags=53%, list=19%, signal=43%	SULF2/SULF1/LRIG1/SERPINE2/EDNRA/FBXO45/NRP1/ECE1/SEMA3A
BP	GOBP_PROTEIN_NITROSYLATION	GOBP_PROTEIN_NITROSYLATION	10	0.644987	1.79158	0.0038997	0.0305134	0.0222824	1048	tags=40%, list=11%, signal=36%	S100A8/S100A9/GAPDH/ATP2B4
BP	GOBP_NEURAL_CREST_CELL_DIFFERENTIATION	GOBP_NEURAL_CREST_CELL_DIFFERENTIATION	52	0.409908	1.76219	0.00390169	0.0305134	0.0222824	1856	tags=44%, list=20%, signal=36%	FN1/SOX9/NRP2/KITLG/CORO1C/TWIST1/SNAI2/ANXA6/HIF1A/SMO/ACVR1/EXT1/EDNRA/CDH2/SFRP1/NRP1/JAG1/SIX1/SEMA3D/SEMA3A/SEMA4F/FOXC2/MAPK1
BP	GOBP_RESPONSE_TO_REACTIVE_OXYGEN_SPECIES	GOBP_RESPONSE_TO_REACTIVE_OXYGEN_SPECIES	112	0.333357	1.61765	0.00389741	0.0305134	0.0222824	3465	tags=52%, list=37%, signal=33%	S100A7/ANXA1/SPHK1/COL1A1/MMP9/EGFR/SIRPA/ECT2/CAPN2/PDGFRB/PYCR1/CRYAB/HIF1A/ADAM9/TPM1/CD36/NQO1/GPR37/APOE/PRDX1/STAT1/JUN/AXL/CDK1/MMP2/PDCD10/FOSL1/PCNA/SCGB1A1/CYP1B1/MAPK1/PPP2CB/FANCC/IMPACT/SOD3/STK26/BECN1/SESN3/SIGMAR1/FER/TNFAIP3/PDGFRA/EZH2/BNIP3/TXN/HYAL1/STK24/CHUK/FOXO3/FYN/HMOX1/PRDX3/ABL1/SOD2/DHFR/NUDT15/MAPK3/TRAP1
BP	GOBP_INTERFERON_GAMMA_PRODUCTION	GOBP_INTERFERON_GAMMA_PRODUCTION	44	0.43254	1.78617	0.00392606	0.030614	0.0223558	1836	tags=48%, list=20%, signal=39%	LGALS7B/IL20RB/INHBA/PRNP/SLC7A5/SIRPA/CD14/IL27RA/IL36RN/IL12RB2/AXL/CLEC7A/NOD2/CD276/HLA-DRB1/CD47/ZP3/HLA-DPA1/SCGB1A1/GAS6/HAVCR2
BP	GOBP_REGULATION_OF_CELL_DIVISION	GOBP_REGULATION_OF_CELL_DIVISION	97	0.340373	1.62447	0.00393033	0.030614	0.0223558	2422	tags=43%, list=26%, signal=32%	SFRP2/PLK1/CDC25B/RACGAP1/AURKA/ASPM/ECT2/PLK2/MYC/KIF23/PDGFC/KIF14/SFN/KIF20A/TGFB3/SVIL/EREG/E2F7/CDC6/KIF20B/LBH/AURKB/PGF/KIF18B/RBL1/CIT/TGFB2/CCP110/CALM2/PIK3R4/KIF13A/KLHL21/BECN1/NKX3-1/AHCTF1/PDGFB/FGF1/BRCA2/THBS4/NCOA3/PLK4/YBX1
BP	GOBP_NADH_DEHYDROGENASE_COMPLEX_ASSEMBLY	GOBP_NADH_DEHYDROGENASE_COMPLEX_ASSEMBLY	34	-0.369144	-1.93967	0.00397068	0.0308662	0.02254	4220	tags=85%, list=45%, signal=47%	NDUFB3/NDUFB5/ACAD9/NUBPL/NDUFB6/NDUFS4/NDUFAF2/DMAC2/NDUFA12/OXA1L/TMEM126B/FOXRED1/NDUFAF6/TMEM126A/NDUFB9/NDUFB4/NDUFA8/NDUFB11/COA1/NDUFAF1/NDUFA3/NDUFA13/NDUFB8/NDUFA11/MT-ND4/MT-ND2/MT-ND1/MT-ND5/MT-ND6
BP	GOBP_REGULATION_OF_SYNAPSE_STRUCTURE_OR_ACTIVITY	GOBP_REGULATION_OF_SYNAPSE_STRUCTURE_OR_ACTIVITY	115	0.332298	1.61511	0.00399323	0.0309794	0.0226227	3197	tags=48%, list=34%, signal=32%	PRNP/SLC7A11/KLK8/IL1RAP/NRP2/CDC20/EPHB3/TUBA1A/THBS2/APP/SYNDIG1/LRP8/DBN1/BAIAP2/HSPA8/TREM2/WNT7A/CDK5R1/GPC6/APOE/CLSTN1/NTN1/CDH2/DCTN1/EIF4G1/EPHB2/NRCAM/SRGN/TPBG/MDGA1/PPT1/TLR2/SIX1/CAPRIN1/ACTR2/LRP4/LRFN4/PTPRD/CYFIP1/GPC4/FZD1/VCP/CLSTN2/EFNA1/EEF2K/TUBB/ARHGAP22/MAPK14/ARF4/FYN/PAFAH1B1/DHX36/PDLIM5/NTRK2/ABL1
BP	GOBP_POSITIVE_REGULATION_OF_VASCULAR_ENDOTHELIAL_GROWTH_FACTOR_PRODUCTION	GOBP_POSITIVE_REGULATION_OF_VASCULAR_ENDOTHELIAL_GROWTH_FACTOR_PRODUCTION	15	0.58707	1.8544	0.00401061	0.0310211	0.0226531	1817	tags=60%, list=19%, signal=48%	SULF2/SULF1/HPSE/HIF1A/BRCA1/C3AR1/C5AR1/CYP1B1/ADORA2B
BP	GOBP_SISTER_CHROMATID_COHESION	GOBP_SISTER_CHROMATID_COHESION	45	0.417188	1.72346	0.00401459	0.0310211	0.0226531	2272	tags=47%, list=24%, signal=36%	PLK1/CDC20/CDCA5/BUB1B/FEN1/BUB1/SMC1A/STAG1/SGO2/HORMAD1/ESCO2/SMC3/ESPL1/DSCC1/HASPIN/NAA50/MCMBP/RAD51C/STAG2/RAD21/PDS5B
BP	GOBP_MITOTIC_DNA_REPLICATION	GOBP_MITOTIC_DNA_REPLICATION	11	0.630883	1.80311	0.00404324	0.0311804	0.0227694	2464	tags=82%, list=26%, signal=60%	MCM2/MCM6/MCM4/GINS1/RAD51/CDC45/POLA1/BRCA2/ZMPSTE24
BP	GOBP_MITOTIC_CHROMOSOME_CONDENSATION	GOBP_MITOTIC_CHROMOSOME_CONDENSATION	15	0.585344	1.84895	0.00410228	0.0315729	0.0230561	813	tags=47%, list=9%, signal=43%	PLK1/CDCA5/SMC2/NCAPG/NCAPH/NCAPD2/SMC4
BP	GOBP_AMINOGLYCAN_BIOSYNTHETIC_PROCESS	GOBP_AMINOGLYCAN_BIOSYNTHETIC_PROCESS	60	0.395314	1.73561	0.00411274	0.0315907	0.023069	3031	tags=62%, list=32%, signal=42%	CHST15/CHST11/PDGFRB/HAS2/EXT1/CEMIP/CLTC/B4GALT5/GLCE/B3GNT9/EXT2/CHSY3/NDST1/B3GNT2/GALNT5/DSE/CHST6/B3GNT7/HS3ST3A1/ST3GAL6/CHST3/CSGALNACT2/CHSY1/B3GNT4/GCNT2/CHPF/B4GAT1/PDGFB/HS3ST3B1/XYLT1/AP2A1/UGDH/CHST1/CHPF2/HYAL1/TGFB1/CHST7
BP	GOBP_POSITIVE_REGULATION_OF_SMOOTH_MUSCLE_CELL_MIGRATION	GOBP_POSITIVE_REGULATION_OF_SMOOTH_MUSCLE_CELL_MIGRATION	19	0.538313	1.83881	0.00420241	0.0322157	0.0235254	1797	tags=53%, list=19%, signal=43%	IGFBP5/P2RY6/CCN4/PDGFRB/MYC/HAS2/ITGA2/NRP1/AIF1/CYP1B1
BP	GOBP_ENDOCYTOSIS	GOBP_ENDOCYTOSIS	327	0.266664	1.43182	0.0042141	0.0322416	0.0235444	3094	tags=43%, list=33%, signal=30%	SPHK1/SFRP4/PCSK9/LDLR/SERPINE1/CAV1/GREM1/LOXL2/SCARA3/CXCL8/EHBP1/SPON2/ACKR3/THBS1/ANXA2/LRP1/MRC2/CD163/TFRC/PTX3/CD14/ITGB1/APLN/CAV2/APP/TMPRSS13/FCER1G/RAB31/ADM/LRP8/SYT1/LDLRAD3/CTSL/TREM2/APLP1/CD36/OLR1/RAMP1/ITGA2/LRP12/DPYSL2/HSPG2/APOE/NPC1/M6PR/IGF2R/CLTC/SH3BP4/ITGAV/NEURL1B/MSR1/CD177/AXL/SURF4/MFGE8/CLEC7A/RIN2/DNM1/SYT11/EPN2/SCARB1/SNX10/BIN1/GULP1/CLIP3/ITGB2/SLC9B2/VAMP7/HHI…
BP	GOBP_RESPONSE_TO_ESTROGEN	GOBP_RESPONSE_TO_ESTROGEN	34	0.443751	1.73078	0.00424181	0.0323897	0.0236525	2034	tags=50%, list=22%, signal=39%	CAV1/GAL/PDGFRB/MYC/SERPINB9/MMP14/TGFB3/WNT7A/SRD5A1/BRCA1/MMP2/SFRP1/HAPLN3/GBA/ARSB/GLI3/RBBP5
BP	GOBP_SUBSTRATE_ADHESION_DEPENDENT_CELL_SPREADING	GOBP_SUBSTRATE_ADHESION_DEPENDENT_CELL_SPREADING	61	0.394788	1.74283	0.00429443	0.0327271	0.0238989	3231	tags=57%, list=34%, signal=38%	FN1/FLNA/S100A10/MELTF/MYADM/EPHB3/CORO1C/KIF14/PARVB/ANTXR1/HAS2/LAMC1/PDPN/FERMT2/ITGAV/AXL/P4HB/NRP1/RAC3/CALR/DAB2/ATRN/GBP1/ITGB3/AKIP1/FER/BVES/EFNA1/FZD7/RAB1A/ITGA4/SRGAP2/PARVA/ABL1/LIMS1
BP	GOBP_POSITIVE_REGULATION_OF_NEURON_DEATH	GOBP_POSITIVE_REGULATION_OF_NEURON_DEATH	55	0.391085	1.70121	0.00440527	0.033506	0.0244677	3706	tags=62%, list=40%, signal=38%	PRNP/PCSK9/MYBL2/TFAP2A/CAPN2/DDIT4/C1QA/CDK5R1/NQO1/TYROBP/AIMP2/EIF2S1/EGR1/ITGB2/TLR6/PARP1/BACE1/TGFB2/MCL1/EFNB2/GRN/ITGAM/CTNNB1/ELK1/FOXO3/ADORA1/BCL2L11/FYN/ABL1/GSK3B/ATF2/PICALM/SRPK2/ITGA1
BP	GOBP_EPITHELIAL_TO_MESENCHYMAL_TRANSITION	GOBP_EPITHELIAL_TO_MESENCHYMAL_TRANSITION	97	0.33754	1.61095	0.00444104	0.0336556	0.024577	1386	tags=33%, list=15%, signal=28%	SERPINB3/SFRP2/COL1A1/FAM83D/FLNA/SOX9/GREM1/LOXL2/TWIST1/SNAI2/WNT11/HMGA2/HIF1A/TGFB3/HEYL/GLIPR2/TGFBR1/HAS2/FGFR1/PDPN/ACVR1/FERMT2/EDNRA/RFLNB/WWTR1/SFRP1/SNAI1/ZNF750/BCL9L/TGFB1I1/JAG1/WNT4
BP	GOBP_REGULATION_OF_CYTOSKELETON_ORGANIZATION	GOBP_REGULATION_OF_CYTOSKELETON_ORGANIZATION	320	0.266461	1.42938	0.0044423	0.0336556	0.024577	3208	tags=45%, list=34%, signal=30%	S100A8/S100A9/CLIC4/FLNA/S100A10/PLK1/CCN2/TPX2/RHOD/MYADM/CELSR1/KIRREL1/ECT2/MAP1B/FSCN1/CAPN2/PDGFRB/LRP1/MAP2/WNT11/NES/KANK4/PAM/CDC42EP1/TGFB3/DBN1/BAIAP2/CSF1R/TPM1/CDK5R1/CKAP2/KIF18A/CXCL12/TGFBR1/NOTCH2/HCK/RDX/CLTC/SVIL/FERMT2/STIL/CCL11/MAP1A/MTPN/SPAG5/SKA1/SYDE1/BICD2/BRCA1/DCTN1/WASHC5/CKAP5/SKA2/SKA3/TRIM37/SFRP1/RGS4/CFL2/PSRC1/SORBS3/NRP1/GPSM2/RAC3/NCK1/BIN1/SPTBN2/CD47/CLIP3/W…
BP	GOBP_RECEPTOR_MEDIATED_ENDOCYTOSIS	GOBP_RECEPTOR_MEDIATED_ENDOCYTOSIS	146	0.310189	1.55775	0.00445705	0.0337016	0.0246105	4177	tags=59%, list=45%, signal=33%	SFRP4/PCSK9/LDLR/SERPINE1/CAV1/GREM1/CXCL8/ACKR3/ANXA2/LRP1/TFRC/CD14/ITGB1/APLN/CAV2/APP/FCER1G/RAB31/ADM/LDLRAD3/CTSL/CD36/RAMP1/HSPG2/APOE/M6PR/IGF2R/CLTC/ITGAV/MSR1/DNM1/ITGB2/SLC9B2/GPR107/PPT1/WASF1/DAB2/MTMR2/CANX/MRC1/SH3GL3/PIK3CB/SDCBP/ITGB3/EFNB2/AP4E1/AP2A1/AP2S1/ITGAM/PDLIM7/CAP1/RABEPK/CXCL16/ITGA4/CBL/ARRB2/SIGLEC1/STAB1/MKLN1/MICALL1/SCYL2/GRB2/SNX17/DNAJC6/LDLRAP1/ARF6/PICALM/BIC…
BP	GOBP_FIBROBLAST_GROWTH_FACTOR_RECEPTOR_SIGNALING_PATHWAY	GOBP_FIBROBLAST_GROWTH_FACTOR_RECEPTOR_SIGNALING_PATHWAY	41	0.427218	1.74692	0.00449985	0.033959	0.0247985	2393	tags=54%, list=26%, signal=40%	FGFBP1/SULF2/SULF1/CCN2/FAM20C/SHCBP1/THBS1/APLN/RUNX2/FGFR1/EXT1/NGFR/NDST1/WNT4/PTPN11/CREB3L1/IQGAP1/DSTYK/SMOC2/FGF1/GPC1/NPTN
BP	GOBP_HOMOPHILIC_CELL_ADHESION_VIA_PLASMA_MEMBRANE_ADHESION_MOLECULES	GOBP_HOMOPHILIC_CELL_ADHESION_VIA_PLASMA_MEMBRANE_ADHESION_MOLECULES	85	0.35359	1.65106	0.00459239	0.0344711	0.0251725	2805	tags=39%, list=30%, signal=27%	DSG3/DSC2/DSC3/FAT2/PALLD/CELSR1/ITGB1/L1CAM/PCDHGC3/CDH3/CELSR2/PCDH7/CDH11/PVR/CLSTN1/CDH2/TENM3/PCDHB8/VSTM2L/DSG1/ROBO1/NEXN/PTPRG/HMCN1/PIK3CB/IGSF21/PCDHB7/NECTIN3/NPTN/CDH13/CLSTN2/DCHS1/PCDHB11
BP	GOBP_VASCULAR_PROCESS_IN_CIRCULATORY_SYSTEM	GOBP_VASCULAR_PROCESS_IN_CIRCULATORY_SYSTEM	124	0.324967	1.59141	0.00459437	0.0344711	0.0251725	3234	tags=52%, list=34%, signal=35%	SLC16A1/SLC7A5/GCLM/CAV1/SLC2A1/SLC9A3R1/COMP/SLC6A9/LRP1/SLC7A1/TFRC/ADM/SLCO3A1/SLC22A3/SLC16A2/SLC38A5/SLC1A4/F2R/CD36/ACTA2/APOE/ABCC1/SCPEP1/RGS2/EXT1/SLC24A3/FERMT2/SLC2A3/EDNRA/EXT2/ATP2B4/MMP2/SLCO2B1/P2RY1/SLC5A6/SLC1A3/KCNJ8/ECE1/ADORA2B/FOXC2/EDN2/TBXAS1/BDKRB2/HRH2/SOD3/SLC7A8/PTPRJ/SLC4A3/ARHGAP35/KCNMB4/P2RY2/SLC1A5/SNTA1/SLIT2/SLC6A6/GUCY1A1/SLC12A2/SLC44A1/ADORA1/TGFB1/ROCK1/HTR1D…
BP	GOBP_MULTI_ORGANISM_REPRODUCTIVE_PROCESS	GOBP_MULTI_ORGANISM_REPRODUCTIVE_PROCESS	481	0.248475	1.35338	0.00457784	0.0344711	0.0251725	1741	tags=25%, list=19%, signal=21%	PI3/SPP1/GJB2/PTHLH/INHBA/MMP9/CLIC4/SOX9/TNFAIP6/PLK1/IGFBP5/BNC1/TEAD4/ITGA5/PRSS21/SLC2A1/COL16A1/CDC25B/ADAMTS2/RACGAP1/AURKA/ASPM/SERPINE2/B4GALNT1/CAPN2/DEFB1/TOP2A/TRIP13/THBD/MYC/ADA/KATNAL1/STC2/TPPP3/ADCY7/MSH6/CYP26B1/PTX3/CCNB2/PANX1/STXBP1/PAM/GJA1/ITGB1/APP/ADM/TGFB3/CTSB/EIF5A2/CCT5/NCAPH/ADCY3/KIF18A/LRRC8A/TGFBR1/CCT4/ITGA2/CCNA1/PRDX4/ACVR1/RGS2/IGF2R/PTTG1/RUVBL1/SPIN4/STX2/ERE…
BP	GOBP_CELLULAR_RESPONSE_TO_VASCULAR_ENDOTHELIAL_GROWTH_FACTOR_STIMULUS	GOBP_CELLULAR_RESPONSE_TO_VASCULAR_ENDOTHELIAL_GROWTH_FACTOR_STIMULUS	34	0.441785	1.72311	0.00463066	0.0346763	0.0253223	3026	tags=62%, list=32%, signal=42%	ANXA1/SPHK1/MT1G/GAS1/ADAMTS12/NRP2/PDGFRB/DCN/ATP2B4/PGF/NRP1/ROBO1/ADGRA2/PIK3CB/PIK3CD/JCAD/SMOC2/PDGFRA/MAPK14/MAPKAPK2/PIK3CA
BP	GOBP_CHONDROITIN_SULFATE_BIOSYNTHETIC_PROCESS	GOBP_CHONDROITIN_SULFATE_BIOSYNTHETIC_PROCESS	15	0.581231	1.83596	0.0046523	0.0347713	0.0253916	3031	tags=80%, list=32%, signal=54%	CHST15/CHST11/CHSY3/DSE/CHST3/CSGALNACT2/CHSY1/CHPF/XYLT1/UGDH/CHPF2/CHST7
BP	GOBP_CENTROSOME_SEPARATION	GOBP_CENTROSOME_SEPARATION	13	0.586805	1.76953	0.00467088	0.034843	0.025444	1000	tags=46%, list=11%, signal=41%	AURKA/NEK2/NDE1/KIF11/CHEK1/CEP85
BP	GOBP_APOPTOTIC_SIGNALING_PATHWAY	GOBP_APOPTOTIC_SIGNALING_PATHWAY	341	0.260477	1.40109	0.00473619	0.0352623	0.0257502	4261	tags=55%, list=45%, signal=31%	S100A8/S100A9/SFRP2/INHBA/MMP9/SRPX/MLLT11/CD44/SERPINE1/GCLM/TPD52L1/CAV1/TRIB3/SLC9A3R1/IFI27/IFI6/KITLG/MELK/ACKR3/THBS1/DDIT4/MYC/PRKDC/SNAI2/HYOU1/ANXA6/MSH6/ICAM1/PLAUR/PTGIS/SFN/IFI16/ENO1/HIF1A/TREM2/CXCL12/PMAIP1/TGFBR1/CTSC/FGFR1/HIPK2/ACVR1/TYROBP/E2F2/G0S2/TNFSF10/MAPK8IP2/NGFR/TMEM109/ITGAV/TNFRSF12A/BRCA1/SLC25A5/BAG3/ITPRIP/SFRP1/SNAI1/P4HB/NRP1/DAPL1/NCK1/CEBPB/IFI27L2/PDCD10/SGPP…
BP	GOBP_ORGANIC_HYDROXY_COMPOUND_TRANSPORT	GOBP_ORGANIC_HYDROXY_COMPOUND_TRANSPORT	118	0.331128	1.61226	0.00476859	0.0354355	0.0258767	1579	tags=32%, list=17%, signal=27%	SLC16A1/CES1/SPP1/PCSK9/LDLR/CAV1/GAL/ANXA2/LRP1/MYC/ABCA12/ABCA4/SYT1/SLC22A3/TREM2/C1QTNF1/CD36/CXCL12/APOE/NPC1/SLC16A3/STARD4/SELENOM/MAOB/MSR1/SLC6A2/SYT11/SCARB1/AKR1C1/OSBPL11/SOAT1/LY6E/PTPN11/SLCO2B1/OSBPL1A/PIP4K2A/DAB2/P2RY1
BP	GOBP_GLUCOSE_6_PHOSPHATE_METABOLIC_PROCESS	GOBP_GLUCOSE_6_PHOSPHATE_METABOLIC_PROCESS	12	0.613914	1.80244	0.00481931	0.035744	0.026102	2387	tags=75%, list=25%, signal=56%	G6PD/PGAM1/PGD/DERA/TALDO1/TKT/HKDC1/HK1/RPE
BP	GOBP_REGULATION_OF_SUBSTRATE_ADHESION_DEPENDENT_CELL_SPREADING	GOBP_REGULATION_OF_SUBSTRATE_ADHESION_DEPENDENT_CELL_SPREADING	30	0.479202	1.81842	0.00488904	0.0361394	0.0263908	1873	tags=47%, list=20%, signal=37%	FLNA/S100A10/MELTF/MYADM/CORO1C/HAS2/PDPN/FERMT2/P4HB/NRP1/RAC3/CALR/DAB2/GBP1
BP	GOBP_LIPID_CATABOLIC_PROCESS	GOBP_LIPID_CATABOLIC_PROCESS	149	-0.200568	-1.51	0.00489126	0.0361394	0.0263908	771	tags=21%, list=8%, signal=19%	PNPLA2/PAFAH1B3/FAAH2/ABHD12/HSD17B11/APOC3/ACAA1/PLCD1/MGST2/CROT/SLC27A2/PLA2G10/LIPE/PLCH2/FUCA1/LIPH/PLA2G6/PLCE1/ECHDC2/GDPD3/SORL1/SULT1E1/FAAH/SULT2A1/PLCD3/ACER2/PLA2G2A/ACOXL/PLIN5/PLA2G2F/CYP4F12
BP	GOBP_LYMPHOCYTE_ACTIVATION	GOBP_LYMPHOCYTE_ACTIVATION	329	0.266525	1.43123	0.00495994	0.0365772	0.0267104	3702	tags=52%, list=39%, signal=32%	LGALS7B/IL20RB/ANXA1/INHBA/PRNP/FCGR3A/MSN/CD44/LGALS1/CAV1/SIRPA/CDK6/GPNMB/GAL/EXO1/NRARP/SLC7A1/PRKDC/ADA/TFRC/MSH6/CYP26B1/MMP14/ADAM17/ICAM1/GJA1/ITGB1/NFIL3/TNFSF9/ULBP2/FCER1G/CGAS/THEMIS2/VSIG4/CTSL/IL27RA/LCP1/LRRC8A/NOTCH2/RUNX2/LYN/MAFB/TYROBP/CTPS1/THY1/PRDX1/TMEM131L/AXL/SLC25A5/CLEC7A/HLA-DRA/EPHB2/SFRP1/NOD2/EGR1/CD276/HLA-DRB1/NCK1/CEBPB/CD47/ZP3/WNT4/PTPN11/STAT3/DOCK11/VAMP7/HMG…
BP	GOBP_REGULATION_OF_RECEPTOR_BINDING	GOBP_REGULATION_OF_RECEPTOR_BINDING	15	0.577733	1.82491	0.00511291	0.0374915	0.0273781	1363	tags=53%, list=15%, signal=46%	LOX/MMP9/PCSK9/ANXA2/ATP2A2/RGMA/NRP1/LDOC1
BP	GOBP_RESPONSE_TO_CHOLESTEROL	GOBP_RESPONSE_TO_CHOLESTEROL	13	0.581873	1.75466	0.00509906	0.0374915	0.0273781	708	tags=38%, list=8%, signal=36%	CES1/INHBA/LRP8/TGFBR1/SMO
BP	GOBP_POSITIVE_REGULATION_OF_EPITHELIAL_CELL_PROLIFERATION	GOBP_POSITIVE_REGULATION_OF_EPITHELIAL_CELL_PROLIFERATION	110	0.332096	1.61051	0.00511067	0.0374915	0.0273781	2896	tags=54%, list=31%, signal=38%	FGFBP1/EGFR/SOX9/ECM1/F3/TGM1/NRP2/NRARP/TWIST1/MYC/OSR2/HTRA1/ADAM17/APLN/CAV2/CDH3/HIF1A/WNT7A/CLDN1/CXCL12/TGFBR1/HAS2/SMO/NOTCH2/FGFR1/LAMC1/CCL11/JUN/PGF/SFRP1/NRP1/NOD2/SCG2/STAT3/NRAS/C5AR1/AKT3/EPGN/CCL26/YAP1/PIK3CD/JCAD/IQGAP3/MED1/HMGB2/PDGFB/FGF1/ITGB3/THBS4/TNFAIP3/GRN/CDH13/GLUL/FZD7/ITGA4/CTNNB1/HYAL1/WNT2/APLNR
BP	GOBP_AMINO_ACID_TRANSMEMBRANE_TRANSPORT	GOBP_AMINO_ACID_TRANSMEMBRANE_TRANSPORT	49	0.409187	1.73111	0.00513211	0.0375612	0.027429	2647	tags=49%, list=28%, signal=35%	SLC1A6/SLC7A5/SLC7A11/SLC6A9/SLC7A1/ITGB1/SLC16A2/SLC3A2/SLC38A5/SLC1A4/LRRC8A/RGS2/SLC36A4/RGS4/SLC1A3/SLC38A7/SLC7A7/SLC25A15/SLC25A13/SLC7A6/SLC7A8/SFXN1/SLC1A5/SLC6A6
BP	GOBP_POSITIVE_REGULATION_OF_CELL_CYCLE_G2_M_PHASE_TRANSITION	GOBP_POSITIVE_REGULATION_OF_CELL_CYCLE_G2_M_PHASE_TRANSITION	25	0.48088	1.75421	0.0051533	0.0376453	0.0274904	3724	tags=76%, list=40%, signal=46%	CDC25B/DTL/CDK4/CCNB1/RRM1/APP/CDK1/FBXO5/DYRK3/CDC25C/RAD51C/CDC7/NPM1/CDC25A/VPS4B/HSPA2/RRM2B/ATAD5/RCC2
BP	GOBP_REGULATION_OF_DIGESTIVE_SYSTEM_PROCESS	GOBP_REGULATION_OF_DIGESTIVE_SYSTEM_PROCESS	15	-0.499321	-2.031	0.00527156	0.0383647	0.0280158	761	tags=40%, list=8%, signal=37%	HIP1R/SLC22A5/NR1H3/TRPV1/KCNQ1/SPINK1
BP	GOBP_POSITIVE_REGULATION_OF_PROTEIN_LOCALIZATION_TO_NUCLEUS	GOBP_POSITIVE_REGULATION_OF_PROTEIN_LOCALIZATION_TO_NUCLEUS	57	0.386261	1.68386	0.0052636	0.0383647	0.0280158	3195	tags=60%, list=34%, signal=40%	FLNA/PLK1/ECT2/TFRC/CCT5/SMO/CCT4/GLIS2/FERMT2/NGFR/WWTR1/CDK1/BAG3/RAN/PARP1/PARP9/CCT6A/DKC1/YAP1/GLI3/IPO5/UBR5/DTX3L/HSP90AB1/KAT7/CCT7/PINX1/CCT3/LIMK2/MAPK14/TGFB1/FYN/TPR/TCP1
BP	GOBP_MYELOID_CELL_DIFFERENTIATION	GOBP_MYELOID_CELL_DIFFERENTIATION	201	0.287726	1.48777	0.0053115	0.0385829	0.0281751	3153	tags=50%, list=34%, signal=34%	CD109/INHBA/LOX/MMP9/MT1G/TNFAIP6/G6PD/FBN1/C1QC/FAM20C/CDK6/ACTN1/KITLG/CCN4/ANXA2/MYC/PRKDC/TFRC/ROR2/GPR68/KLF10/IFI16/APP/HIF1A/FSTL3/CSF1R/NCAPG2/TREM2/NOTCH2/HIPK2/LYN/MAFB/TYROBP/CDKN2B/KLF13/STAT1/JUN/MFHAS1/ITGB8/SLC25A5/CDC73/CSF1/SFRP1/SNX10/HLA-DRB1/CEBPB/JAG1/PTPN11/STAT3/SLC9B2/HMGB3/PARP1/RCOR1/PIP4K2A/TLR2/DYRK3/OSTM1/GBA/SRP54/SH2B3/WASF2/SPI1/ABCB10/ADAR/H4C8/PRMT6/PIK3CD/H4C9/P…
BP	GOBP_RESPONSE_TO_ETHANOL	GOBP_RESPONSE_TO_ETHANOL	58	-0.276078	-1.70548	0.00534804	0.0387758	0.028316	469	tags=14%, list=5%, signal=13%	SLC23A2/ADH6/TH/MT-ND4/GATA3/HPGD/HMGCS2/SPINK1
BP	GOBP_NEGATIVE_REGULATION_OF_RESPONSE_TO_EXTERNAL_STIMULUS	GOBP_NEGATIVE_REGULATION_OF_RESPONSE_TO_EXTERNAL_STIMULUS	199	0.292322	1.51225	0.00538683	0.0389842	0.0284681	1938	tags=31%, list=21%, signal=25%	SERPINB4/CD109/SPP1/KRT1/SERPINB2/IL20RB/PLAU/LDLR/SERPINE1/TNFAIP6/SAA1/KLK8/SIRPA/SERPINE2/GREM1/PBK/PLK2/THBS1/THBD/ADA/HTRA1/SERPINB9/FAP/PTGIS/IFI16/VSIG4/NR1D1/TREM2/C1QTNF1/LYN/APOE/RNF26/HCK/CERS2/MFHAS1/RGMA/SAMHD1/SOCS3/SYT11/NRP1/NOD2/HLA-DRB1/PLAT/SERPINF1/WNT4/SERPING1/USP18/DUSP3/BACE1/AIF1/PROS1/NUCB2/SEMA3D/ILRUN/SEMA3A/SEMA4F/GBA/HAVCR2/SH2B3/ROBO1/ADAR
BP	GOBP_REGULATION_OF_CELL_MATURATION	GOBP_REGULATION_OF_CELL_MATURATION	11	0.622631	1.77952	0.00543368	0.039177	0.028609	1276	tags=55%, list=14%, signal=47%	BNC1/AURKA/KIF14/PAEP/CLEC7A/RAC3
BP	GOBP_CELL_CELL_JUNCTION_MAINTENANCE	GOBP_CELL_CELL_JUNCTION_MAINTENANCE	10	0.635241	1.76451	0.00543368	0.039177	0.028609	1025	tags=60%, list=11%, signal=53%	MYADM/KIRREL1/CSF1R/F2R/FERMT2/CD177
BP	GOBP_APPENDAGE_MORPHOGENESIS	GOBP_APPENDAGE_MORPHOGENESIS	84	0.35093	1.63659	0.00545336	0.0392459	0.0286593	1995	tags=39%, list=21%, signal=31%	SFRP2/CHST11/COL3A1/SOX9/PRRX1/FBN2/HOXD13/TFAP2A/GREM1/TWIST1/OSR2/ROR2/CYP26B1/GJA1/MAP3K20/GNA12/WNT7A/PITX1/NOTCH2/RUNX2/EXT1/HOXD10/RARB/SHOX2/FZD6/EN1/PKDCC/ECE1/TGFB2/TULP3/BPNT2/LRP4/GLI3
BP	GOBP_TRIGLYCERIDE_CATABOLIC_PROCESS	GOBP_TRIGLYCERIDE_CATABOLIC_PROCESS	12	-0.534857	-1.97166	0.0055197	0.0396498	0.0289542	771	tags=50%, list=8%, signal=46%	PNPLA2/APOC3/LIPE/LIPH/SORL1/PLIN5
BP	GOBP_IMPORT_ACROSS_PLASMA_MEMBRANE	GOBP_IMPORT_ACROSS_PLASMA_MEMBRANE	85	0.350571	1.63696	0.00555078	0.0397994	0.0290634	1048	tags=29%, list=11%, signal=26%	SLC1A6/ATP1A1/PRNP/SLC7A5/SLC7A11/SLC2A1/SLC12A8/SLC39A14/SLC9A3R1/SLC6A9/THBS1/SLC7A1/ITGB1/SLC16A2/SLC3A2/SLC1A4/CD36/SLC39A8/LRRC8A/RGS2/ATP1B3/SLC2A3/CACNA2D1/SLC36A4/ATP2B4
BP	GOBP_REGULATION_OF_CELL_CYCLE_G1_S_PHASE_TRANSITION	GOBP_REGULATION_OF_CELL_CYCLE_G1_S_PHASE_TRANSITION	113	0.323285	1.57138	0.00563322	0.040316	0.0294407	1295	tags=28%, list=14%, signal=25%	ANXA1/INHBA/EGFR/FAM83D/SOX2/RRM2/GPNMB/PLK2/PRKDC/UBE2E2/RRM1/ADAM17/KIF14/FHL1/MLF1/ACVR1/RDX/MN1/CDKN2B/E2F7/CDC6/STIL/DACT1/SLFN11/ATP2B4/APBB1/CDKN2C/EIF4G1/CDC73/RBL1/RFWD3/TFDP1
BP	GOBP_METANEPHROS_MORPHOGENESIS	GOBP_METANEPHROS_MORPHOGENESIS	15	0.573788	1.81245	0.00566565	0.0404734	0.0295556	1685	tags=60%, list=18%, signal=49%	SOX9/GREM1/PDGFRB/SIX2/SMO/BASP1/STAT1/WNT4/KIF26B
BP	GOBP_REGULATION_OF_OXIDATIVE_STRESS_INDUCED_CELL_DEATH	GOBP_REGULATION_OF_OXIDATIVE_STRESS_INDUCED_CELL_DEATH	41	0.420325	1.71874	0.00567735	0.0404824	0.0295622	3629	tags=66%, list=39%, signal=41%	SLC7A11/PYCR1/MMP3/HIF1A/TREM2/GPR37/P4HB/UBQLN1/TLR6/PARP1/STK26/FZD1/NOL3/MCL1/TXN/CTNNB1/NONO/FOXO3/HTRA2/FYN/LANCL1/BAG5/ABL1/SOD2/NCOA7/TRAP1/PINK1
BP	GOBP_NUCLEOSIDE_MONOPHOSPHATE_METABOLIC_PROCESS	GOBP_NUCLEOSIDE_MONOPHOSPHATE_METABOLIC_PROCESS	51	0.39676	1.69625	0.00569072	0.0405033	0.0295775	1864	tags=41%, list=20%, signal=33%	TYMP/PRTFDC1/AK4/CDA/ADA/TK1/PRPS1/MPP1/GMPS/IMPDH1/CAD/DPYD/UCK2/GART/NT5M/TYMS/PNP/RFK/PAICS/ADK/PPAT
BP	GOBP_GAP_JUNCTION_ASSEMBLY	GOBP_GAP_JUNCTION_ASSEMBLY	10	0.632165	1.75597	0.00591453	0.0420191	0.0306844	1054	tags=50%, list=11%, signal=44%	GJB2/IRX3/CAV1/GJA1/GJC1
BP	GOBP_CYTOKINESIS	GOBP_CYTOKINESIS	110	0.330067	1.60067	0.00596894	0.0423282	0.0309101	3091	tags=47%, list=33%, signal=32%	ANLN/PLK1/CENPA/CDC25B/RACGAP1/AURKA/ECT2/CEP55/KIF4A/PLK2/KIF23/MYH10/KIF14/KIF20A/CKAP2/INCENP/SVIL/E2F7/CDC6/KIF20B/WASHC5/AURKB/ESPL1/SPIRE1/RTKN/CIT/ACTR3/ACTR2/CCP110/SEPTIN11/CALM2/RASA1/PIK3R4/KIF13A/SEPTIN6/KLHL21/BECN1/AHCTF1/RAB35/BRCA2/SPTBN1/PLK4/DCTN3/KIF3B/MYH9/RHOC/CALM1/SNX18/ROCK1/VPS4B/TMEM250/MYO19
BP	GOBP_CELL_JUNCTION_MAINTENANCE	GOBP_CELL_JUNCTION_MAINTENANCE	21	0.519476	1.82392	0.00598149	0.0423398	0.0309185	1071	tags=43%, list=11%, signal=38%	MYADM/KIRREL1/CSF1R/F2R/CLDN1/FERMT2/ERC1/CD177/DCTN1
BP	GOBP_NEGATIVE_REGULATION_OF_IMMUNE_EFFECTOR_PROCESS	GOBP_NEGATIVE_REGULATION_OF_IMMUNE_EFFECTOR_PROCESS	42	0.410859	1.68897	0.00600699	0.0423657	0.0309374	3093	tags=57%, list=33%, signal=38%	SERPINB4/IL20RB/ANXA1/SERPINB9/TGFB3/VSIG4/NOD2/CD47/SERPING1/CD300A/TGFB2/HAVCR2/SPI1/IL13RA2/IL7R/RC3H2/FER/DUSP10/LOXL3/GRN/TNFSF4/ARRB2/TGFB1/HMOX1
BP	GOBP_PROTEIN_MATURATION	GOBP_PROTEIN_MATURATION	183	0.293534	1.51054	0.0060017	0.0423657	0.0309374	3631	tags=54%, list=39%, signal=34%	KLK6/DHCR24/PLAU/PRNP/AEBP1/PCSK9/S100A10/SERPINE1/GAS1/F3/MELTF/ADAMTS2/COMP/SERPINE2/CAPN2/THBS1/ANXA2/ADAM19/CPE/MMP14/ADAM17/NLRP7/PGK1/IFI16/ENO1/MME/LDLRAD3/CTSL/C1R/BAG2/PRDX4/CPXM1/KLK13/CPXM2/GLG1/GALNT2/SRGN/PLAT/PARP1/SPON1/BACE1/DNAJB11/CALR/YME1L1/NAA50/ECE1/NCSTN/CPD/PERP/GLI3/PHEX/DPP4/METAP2/PRSS12/SDE2/AFG3L2/NOL3/GSN/YIPF5/BACE2/ENPEP/PLA2G7/ZMPSTE24/ASPRV1/SLC30A6/PLGRKT/NAA15/…
BP	GOBP_FOREBRAIN_REGIONALIZATION	GOBP_FOREBRAIN_REGIONALIZATION	11	-0.537331	-1.88994	0.00602098	0.0423872	0.0309532	410	tags=36%, list=4%, signal=35%	BMP2/WNT7B/EMX2/SHH
BP	GOBP_REGULATION_OF_MACROPHAGE_ACTIVATION	GOBP_REGULATION_OF_MACROPHAGE_ACTIVATION	28	0.472629	1.76354	0.00605569	0.0424007	0.030963	3010	tags=57%, list=32%, signal=39%	SPHK1/LDLR/THBS1/VSIG4/NR1D1/TREM2/CTSC/MFHAS1/SYT11/TLR6/HAVCR2/MYO18A/PJA2/GRN/KARS1/HSPD1
BP	GOBP_XENOBIOTIC_METABOLIC_PROCESS	GOBP_XENOBIOTIC_METABOLIC_PROCESS	42	-0.322056	-1.75867	0.00604616	0.0424007	0.030963	656	tags=29%, list=7%, signal=27%	SULT1A1/ACAA1/CYP2C9/UGT2B28/CYP2C8/AOC2/CYP2J2/SULT2A1/UGT2B15/CYP3A5/CYP1A1/CYP4F12
BP	GOBP_CELL_CELL_SIGNALING_BY_WNT	GOBP_CELL_CELL_SIGNALING_BY_WNT	265	0.273166	1.44422	0.00604043	0.0424007	0.030963	2502	tags=37%, list=27%, signal=28%	SFRP2/CTHRC1/SULF2/COL1A1/EGFR/SULF1/SFRP4/SOX9/SCEL/SOX2/CAV1/SLC9A3R1/ASPM/CELSR1/GREM1/CCN4/TCF7L1/NRARP/LRP1/SNAI2/CPE/ROR2/WNT11/SOX7/AMOTL1/BARX1/NXN/APP/CDH3/CELSR2/CDK14/AMOTL2/PTK7/WNT7A/GPC6/APOE/KREMEN2/DKK3/WNT5B/EXT1/APCDD1L/RUVBL1/FERMT2/EDNRA/DACT1/CCNYL1/CDH2/TMEM131L/WWTR1/CDC73/SFRP1/CSNK1A1/BCL9L/FZD6/EGR1/RAC3/DEPDC1B/SOSTDC1/TGFB1I1/SOST/WNT4/VANGL1/TPBG/IGFBP6/STK3/LATS2/FRM…
BP	GOBP_RESPONSE_TO_BMP	GOBP_RESPONSE_TO_BMP	91	0.341247	1.61341	0.00610329	0.042657	0.0311502	1378	tags=32%, list=15%, signal=27%	SFRP2/HTRA3/SULF1/SFRP4/SOX9/TNFAIP6/FBN1/ADAMTS12/COMP/GREM1/HTRA1/ROR2/FSTL1/TGFB3/FSTL3/HEYL/NOTCH2/CCN1/RUNX2/HIPK2/ACVR1/FAM83G/EXT1/RGMA/SFRP1/FOXD1/EGR1/SOSTDC1/SOST
BP	GOBP_ANION_TRANSPORT	GOBP_ANION_TRANSPORT	226	0.281968	1.47381	0.00612164	0.0427083	0.0311877	2048	tags=30%, list=22%, signal=24%	SLC16A1/CES1/ANXA1/CLCA2/SLC1A6/PRNP/CLIC4/SLC7A5/SLC7A11/SFRP4/GABRP/SLC2A1/SLC12A8/SLC39A14/SLC9A3R1/RACGAP1/P2RY6/SLC6A9/SLC7A1/MYC/STXBP1/GJA1/ITGB1/SLCO3A1/SLC22A3/SLC16A2/SLC3A2/SLC38A5/SLC1A4/CD36/SLC39A8/LRRC8A/ABCC1/PDPN/RGS2/SLC16A3/SLC24A3/STC1/SLC2A3/SLC36A4/ANKH/ANO1/SLC25A5/SV2A/RGS4/AKR1C1/CEBPB/CD47/PACC1/SLC35B2/PSAP/SLCO2B1/SLC5A6/GABRQ/SLC1A3/PCYOX1/OSTM1/FOLR2/SLC2A9/SLC38A7/S…
BP	GOBP_POSITIVE_REGULATION_OF_DNA_BIOSYNTHETIC_PROCESS	GOBP_POSITIVE_REGULATION_OF_DNA_BIOSYNTHETIC_PROCESS	54	0.403695	1.74527	0.00615483	0.0428628	0.0313005	3475	tags=65%, list=37%, signal=41%	GREM1/PDGFRB/NEK2/MYC/CCT5/CCT4/RFC3/GINS1/GINS2/RFC4/AURKB/DSCC1/PCNA/PTGES3/CCT6A/GINS4/CYP1B1/DKC1/MAPK1/RFC2/SMOC2/PDGFB/NEK7/HSP90AB1/CCT7/PARN/CCT3/KLF4/CTNNB1/ARRB2/TCP1/NVL/POT1/MAPK3/PRKCQ
BP	GOBP_MUSCLE_CELL_MIGRATION	GOBP_MUSCLE_CELL_MIGRATION	52	0.402581	1.73069	0.00618227	0.0429768	0.0313837	2604	tags=48%, list=28%, signal=35%	ANXA1/PLAU/SERPINE1/IGFBP5/P2RY6/CCN4/PDGFRB/LRP1/MYC/GNA12/TPM1/HAS2/SMO/ITGA2/NRP1/PLAT/AIF1/SIX1/CYP1B1/AKIRIN1/PDGFB/ITGB3/THBS4/CCN3/SLIT2
BP	GOBP_REGULATION_OF_AMYLOID_FIBRIL_FORMATION	GOBP_REGULATION_OF_AMYLOID_FIBRIL_FORMATION	11	0.617021	1.76349	0.00620303	0.0430439	0.0314328	786	tags=45%, list=8%, signal=42%	LDLR/CRYAB/APP/TREM2/APOE
BP	GOBP_RESPONSE_TO_EPIDERMAL_GROWTH_FACTOR	GOBP_RESPONSE_TO_EPIDERMAL_GROWTH_FACTOR	34	0.436608	1.70292	0.00627515	0.0434666	0.0317414	2179	tags=50%, list=23%, signal=39%	COL1A1/EGFR/SOX9/MYC/SNAI2/BAIAP2/KNSTRN/MARS1/PTPN11/DUSP3/DAB2/PTPN12/IQGAP1/MAPK1/NCL/MED1/BECN1
BP	GOBP_CARBOXYLIC_ACID_TRANSPORT	GOBP_CARBOXYLIC_ACID_TRANSPORT	122	0.321543	1.57194	0.00628657	0.0434681	0.0317425	2048	tags=33%, list=22%, signal=26%	SLC16A1/CES1/ANXA1/SLC1A6/SLC7A5/SLC7A11/SLC9A3R1/SLC6A9/SLC7A1/MYC/STXBP1/GJA1/ITGB1/SLCO3A1/SLC22A3/SLC16A2/SLC3A2/SLC38A5/SLC1A4/CD36/LRRC8A/ABCC1/PDPN/RGS2/SLC16A3/SLC36A4/SV2A/RGS4/AKR1C1/PSAP/SLCO2B1/SLC5A6/SLC1A3/FOLR2/SLC38A7/SLC7A7/SLC25A15/BDKRB2/SLC25A13/SLC7A6
BP	GOBP_FATTY_ACID_DERIVATIVE_BIOSYNTHETIC_PROCESS	GOBP_FATTY_ACID_DERIVATIVE_BIOSYNTHETIC_PROCESS	22	-0.391961	-1.77317	0.00635207	0.0435617	0.0318108	117	tags=27%, list=1%, signal=27%	ACSBG1/GGT2/ALOX5/ACSL5/GGT6/HMGCS2
BP	GOBP_GLYCEROLIPID_CATABOLIC_PROCESS	GOBP_GLYCEROLIPID_CATABOLIC_PROCESS	32	-0.336912	-1.73915	0.00632652	0.0435617	0.0318108	771	tags=34%, list=8%, signal=32%	PNPLA2/ABHD12/APOC3/PLA2G10/LIPE/LIPH/PLA2G6/GDPD3/SORL1/FAAH/PLIN5
BP	GOBP_ADENYLATE_CYCLASE_INHIBITING_G_PROTEIN_COUPLED_RECEPTOR_SIGNALING_PATHWAY	GOBP_ADENYLATE_CYCLASE_INHIBITING_G_PROTEIN_COUPLED_RECEPTOR_SIGNALING_PATHWAY	27	0.469561	1.73794	0.00632841	0.0435617	0.0318108	3170	tags=56%, list=34%, signal=37%	FLNA/GPR176/PRMT5/GPR37/RGS2/EDNRA/RGS1/PSAP/P2RY1/GNAI3/S1PR3/GNAI1/ADORA1/RIC8A/HTR1D
BP	GOBP_SPINDLE_ASSEMBLY	GOBP_SPINDLE_ASSEMBLY	92	0.341415	1.61539	0.00635625	0.0435617	0.0318108	2745	tags=43%, list=29%, signal=31%	FLNA/PLK1/TPX2/MYBL2/CDC20/RACGAP1/AURKA/ASPM/KIF4A/NEK2/KIF11/CCNB2/KIF23/KIFC1/NEK6/INCENP/SMC1A/STAG1/SPAG5/WASHC5/AURKB/NDC80/SMC3/GPSM2/KPNB1/HAUS2/FBXO5/HAUS4/STAG2/KIF15/MAPRE2/CCSAP/SAC3D1/NEK7/DYNC1H1/KIF3B/MAPRE1/HAUS1/TUBGCP3/TUBB
BP	GOBP_T_CELL_ACTIVATION	GOBP_T_CELL_ACTIVATION	216	0.284049	1.47933	0.00635338	0.0435617	0.0318108	3581	tags=54%, list=38%, signal=34%	LGALS7B/IL20RB/ANXA1/PRNP/MSN/CD44/LGALS1/CAV1/SIRPA/CDK6/GPNMB/NRARP/SLC7A1/PRKDC/ADA/TFRC/CYP26B1/ADAM17/ICAM1/GJA1/TNFSF9/FCER1G/CGAS/VSIG4/CTSL/IL27RA/LCP1/RUNX2/LYN/MAFB/CTPS1/THY1/TMEM131L/CLEC7A/HLA-DRA/NOD2/EGR1/CD276/HLA-DRB1/NCK1/CEBPB/CD47/ZP3/WNT4/PTPN11/STAT3/DUSP3/AIF1/PRDM1/PNP/CD300A/HLA-DPA1/SCGB1A1/RUNX3/NCSTN/LRRC32/GBA/HAVCR2/SPI1/GLI2/RSAD2/GLI3/PIK3CD/DPP4/HLA-DQB2/PDCD1LG2/…
BP	GOBP_RESPONSE_TO_NUTRIENT	GOBP_RESPONSE_TO_NUTRIENT	73	0.358605	1.63434	0.00639058	0.043566	0.031814	2179	tags=42%, list=23%, signal=33%	SLC16A1/SFRP2/SPP1/POSTN/COL1A1/GCLM/MAP1B/OXCT1/SNAI2/TFRC/STC2/CYP26B1/NQO1/ITGA2/MN1/CDKN2B/STAT1/STC1/KYNU/SFRP1/NOD2/CYBB/TYMS/GAS6/FOLR2/CYP1B1/ARSB/PHEX/LPL/MED1/BECN1
BP	GOBP_ADAPTIVE_IMMUNE_RESPONSE	GOBP_ADAPTIVE_IMMUNE_RESPONSE	154	0.302057	1.52122	0.00638133	0.043566	0.031814	3751	tags=57%, list=40%, signal=35%	IL20RB/ANXA1/FCGR3A/C1QC/C1QB/EXO1/C1S/ADA/TFRC/ADCY7/MSH6/C1QA/ADAM17/ICAM1/FCER1G/CTSL/TREM2/IL27RA/CTSC/C1R/PVR/TREM1/LYN/RNF19B/TAP1/CLEC7A/HLA-DRA/EPHB2/NOD2/HLA-DRB1/JAG1/ZP3/SERPING1/STAT3/MSH2/PRDM1/ORAI1/HLA-DPA1/HAVCR2/RSAD2/IL13RA2/PIK3CD/MAD2L2/TAP2/HLA-DQB2/PHB/PDCD1LG2/IL7R/JAM3/RC3H2/TNFAIP3/DUSP10/HPRT1/MICB/LOXL3/CD1A/RIF1/CD70/CD86/LAMP3/ALCAM/CYRIB/EIF2AK4/TNFSF4/NSD2/RAB27A/TF…
BP	GOBP_REGULATION_OF_CHROMOSOME_ORGANIZATION	GOBP_REGULATION_OF_CHROMOSOME_ORGANIZATION	157	0.300604	1.51922	0.00637478	0.043566	0.031814	3195	tags=45%, list=34%, signal=30%	MCM2/PLK1/DLGAP5/CDCA5/TOP2A/TRIP13/NEK2/MYC/BUB1B/CENPF/SMC2/NCAPG/CCNB1/NEK6/CCT5/NCAPH/NCAPD2/MAD2L1/FEN1/CCT4/CENPE/SMC4/PTTG1/RUVBL1/BUB1/CDC6/ZW10/DNMT1/UBE2C/ZWINT/AURKB/NDC80/TTK/ESPL1/CDC27/CDT1/ACTL6A/UCHL5/PARP1/FBXO5/CCT6A/DKC1/ERCC4/CDK5RAP2/MAPK1/MAD2L2/BECN1/RMI2/NABP2/RAD21/SPDL1/DYNC1LI1/USP7/NEK7/CCT7/PARN/TINF2/DUSP1/PINX1/CDC23/CCT3/CTNNB1/TACC3/HNRNPU/BAZ1B/DHX36/TPR/ZWILCH/S…
BP	GOBP_POSITIVE_REGULATION_OF_PROTEIN_KINASE_ACTIVITY	GOBP_POSITIVE_REGULATION_OF_PROTEIN_KINASE_ACTIVITY	205	0.283454	1.46877	0.00644158	0.0438367	0.0320116	2330	tags=36%, list=25%, signal=28%	S100A12/EGFR/PRNP/TPD52L1/TPX2/CHI3L1/CDC25B/MMD/GREM1/ECT2/KITLG/THBS1/PDGFRB/ROR2/WNT11/HMGA2/CCNB1/ADAM17/PDGFC/KIF14/LRP8/ADAM9/CSF1R/CKS1B/CLSPN/CDK5R1/CCN1/CENPE/FGFR1/INCENP/CEMIP/EREG/FERMT2/CDC6/DDR2/CCNYL1/ATP2B4/IRAK1/FAM20A/CSF1/PSRC1/NOD2/EGR1/PDCD10/TLR6/STK3/EPGN/HBEGF/ZFP91/MAP2K1/GPRC5B/CKS2/CD300A/PTPN1/OSBPL8/GAS6/TGFB2/IQGAP1/CCDC88A/WNK1/MAGED1/CALM2/ROBO1/ARHGEF5/RALB/PHB/TN…
BP	GOBP_REGULATION_OF_CYTOKINESIS	GOBP_REGULATION_OF_CYTOKINESIS	56	0.383308	1.6695	0.00647809	0.0440079	0.0321367	2528	tags=45%, list=27%, signal=33%	PLK1/CDC25B/RACGAP1/AURKA/ECT2/PLK2/KIF23/KIF14/KIF20A/SVIL/E2F7/CDC6/KIF20B/AURKB/CIT/CCP110/CALM2/PIK3R4/KIF13A/KLHL21/BECN1/AHCTF1/BRCA2/PLK4/KIF3B
BP	GOBP_DNA_REPLICATION_CHECKPOINT_SIGNALING	GOBP_DNA_REPLICATION_CHECKPOINT_SIGNALING	15	0.569307	1.79829	0.00649475	0.0440439	0.032163	2100	tags=60%, list=22%, signal=47%	ORC1/CLSPN/CDC6/TIMELESS/TOPBP1/CDT1/CDC45/TIPIN/TICRR
BP	GOBP_AMINO_ACID_TRANSPORT	GOBP_AMINO_ACID_TRANSPORT	74	0.363135	1.6574	0.00657264	0.0444943	0.0324919	3406	tags=53%, list=36%, signal=34%	SLC1A6/SLC7A5/SLC7A11/SLC9A3R1/SLC6A9/SLC7A1/MYC/STXBP1/GJA1/ITGB1/SLC16A2/SLC3A2/SLC38A5/SLC1A4/LRRC8A/PDPN/RGS2/SH3BP4/SLC36A4/SV2A/RGS4/SLC1A3/SLC38A7/SLC7A7/SLC25A15/SLC25A13/SLC7A6/SLC7A8/SFXN1/SLC1A5/SLC6A6/SLC12A2/SLC36A1/ADORA1/SLC47A1/NTRK2/SLC25A44/SLC6A15/SERINC3
BP	GOBP_REGULATION_OF_OSTEOCLAST_DIFFERENTIATION	GOBP_REGULATION_OF_OSTEOCLAST_DIFFERENTIATION	30	0.468296	1.77704	0.00665081	0.0448669	0.032764	1408	tags=43%, list=15%, signal=37%	TNFAIP6/FBN1/GPR68/KLF10/FSTL3/TREM2/NOTCH2/MAFB/TYROBP/CSF1/SFRP1/CEBPB/SLC9B2
BP	GOBP_PROTEOGLYCAN_METABOLIC_PROCESS	GOBP_PROTEOGLYCAN_METABOLIC_PROCESS	59	0.393196	1.72193	0.00665051	0.0448669	0.032764	3055	tags=58%, list=33%, signal=39%	SULF2/CHST15/CHST11/SULF1/COL11A1/ADAMTS12/BGN/HPSE/DCN/EXT1/GLCE/EXT2/CHSY3/NDST1/DSE/FOXL1/CHST3/CSGALNACT2/EXTL3/CHSY1/BPNT2/CANT1/GAL3ST4/CHPF/HS3ST3B1/GPC1/XYLT1/BMPR1B/UGDH/CHPF2/CTNNB1/HYAL1/CHST7/TM9SF2
[truncated: 216 more rows]

## Sheet: Table S10
KEGG Enrichment Results of Differential Analysis in High and Low-Risk Groups
[truncated: 40 more rows]

[truncated: 1 more sheets: Table S11]
