# Supplementary material for: A systematic characterization of amino acid metabolism–related genes reveals molecular subtypes and a prognostic signature in bladder cancer
Source: Front Oncol. 2026 Feb 27;16:1754912. doi: 10.3389/fonc.2026.1754912 (PMC12982074; doi:10.3389/fonc.2026.1754912)
Supplement: Supplementary file 4 [file DataSheet4.xlsx]

## Sheet: Table S1
Differentially Expressed Genes (DEGs) Between Tumor and Adjacent Normal Tissues in TCGA-BLCA
Gene	baseMean	logFC	lfcSE	stat	pvalue	padj
KRT8	87694	1.19434	0.302424	3.94921	7.84109e-05	0.000319746
KRT7	71141.1	1.63487	0.436696	3.74373	0.000181306	0.000674043
FLNA	69647.8	-3.31148	0.32022	-10.3413	4.58355e-25	8.93425e-23
KRT6A	59156.1	2.08893	0.780971	2.67478	0.00747776	0.0178012
KRT13	58031.5	-2.23776	0.658965	-3.39587	0.000684101	0.00218098
TAGLN2	53252.7	1.01969	0.211684	4.81704	1.45702e-06	8.69839e-06
IGFBP3	53478.6	1.44669	0.3779	3.82823	0.000129066	0.00049748
KRT14	48064.2	7.16863	0.762032	9.40726	5.09249e-21	4.15326e-19
CALR	42877.6	1.03777	0.121893	8.51374	1.68416e-17	7.31127e-16
MYH11	53082.7	-5.3429	0.581038	-9.19546	3.73411e-20	2.64674e-18
KRT18	43052.5	1.63358	0.309033	5.28611	1.24948e-07	9.37085e-07
FBLN1	40460.4	-1.04598	0.36765	-2.84504	0.00444054	0.0112819
AHNAK	39443.4	-1.59395	0.248689	-6.4094	1.46097e-10	1.93987e-09
COL6A2	34144	-1.357	0.380874	-3.56286	0.000366839	0.00125888
AQP3	32552.9	-1.4638	0.478573	-3.05866	0.00222327	0.00614345
S100A8	25424.2	4.11386	0.645885	6.36934	1.89847e-10	2.46371e-09
ERBB2	26767.1	1.33538	0.34698	3.84857	0.000118811	0.000462655
ITGB4	28430.7	1.00543	0.280918	3.57908	0.000344807	0.00119018
TNFAIP2	26771.3	1.20365	0.305604	3.93859	8.19613e-05	0.000332554
MMP14	26571.1	1.06132	0.231283	4.58882	4.45751e-06	2.41618e-05
COL6A3	26872.6	-1.03156	0.380843	-2.70861	0.00675653	0.0163114
SERINC2	26598	1.33417	0.298981	4.4624	8.10453e-06	4.15501e-05
KRT16	24408.9	2.81391	0.634909	4.432	9.33651e-06	4.73432e-05
DES	30214.1	-4.4479	0.697956	-6.37275	1.85669e-10	2.41432e-09
APOL1	24532.3	1.10664	0.347066	3.18856	0.00142983	0.00417969
TXNIP	23198.1	-1.00314	0.250969	-3.99708	6.41292e-05	0.000266981
FOS	23997.7	-3.12083	0.33466	-9.32535	1.10616e-20	8.48871e-19
ITGA3	23263.1	1.15539	0.313158	3.68946	0.000224728	0.000815109
CLU	22901.5	-1.76939	0.422788	-4.18505	2.85106e-05	0.00012891
ANXA1	22188.9	-1.52273	0.368389	-4.13348	3.57315e-05	0.000157824
SCD	21781.3	1.81209	0.3316	5.46468	4.63732e-08	3.79792e-07
MCL1	21799.7	-1.05095	0.169253	-6.20935	5.32042e-10	6.36231e-09
A2M	22114.4	-2.31665	0.323372	-7.16404	7.83318e-13	1.53452e-11
GSN	22275.2	-2.45137	0.234209	-10.4666	1.22939e-25	2.63332e-23
AGRN	19861.6	1.54831	0.191212	8.09735	5.61689e-16	1.8037e-14
MYL9	24209.6	-3.89765	0.396972	-9.81845	9.3774e-23	1.14959e-20
FASN	19502	1.44134	0.218716	6.59	4.39825e-11	6.48003e-10
ZFP36L1	19647.2	-1.13074	0.177699	-6.36327	1.97508e-10	2.55124e-09
DSTN	20093.6	-2.00169	0.158273	-12.6471	1.16075e-36	1.67744e-33
LY6E	19381.6	1.54431	0.335846	4.59827	4.26018e-06	2.32019e-05
BGN	19712.1	1.24791	0.350362	3.56178	0.000368348	0.00126339
TINAGL1	18497.7	1.75042	0.316382	5.53263	3.1547e-08	2.67006e-07
SPINT1	17302.7	1.14448	0.243617	4.69786	2.62904e-06	1.49403e-05
HMGA1	17531.9	1.15373	0.22916	5.03461	4.78833e-07	3.18139e-06
THBS1	17983.6	-2.7813	0.347545	-8.00273	1.21695e-15	3.70638e-14
ACTG2	20296	-4.3452	0.542559	-8.00872	1.15908e-15	3.55232e-14
IFI27	16866.6	2.09775	0.420433	4.9895	6.05371e-07	3.92827e-06
UPK2	16446.8	2.07767	0.603504	3.44267	0.000575997	0.0018756
LAMC2	15678.4	2.76897	0.480023	5.76842	8.0017e-09	7.60825e-08
TGFBI	15939.1	1.17611	0.43289	2.71688	0.00658997	0.0159549
ZFP36	16592.3	-2.92342	0.280875	-10.4083	2.27326e-25	4.66425e-23
PDIA4	15730.7	1.37971	0.14977	9.21222	3.19449e-20	2.30618e-18
CSRP1	17819.4	-3.40112	0.259868	-13.0879	3.86351e-39	9.52019e-36
C3	16947.2	-1.63607	0.430935	-3.79655	0.000146723	0.000558907
MDK	15638.9	1.53399	0.282568	5.42875	5.67514e-08	4.57107e-07
JUNB	16244.9	-1.71338	0.213481	-8.02591	1.00779e-15	3.09841e-14
TAGLN	17837.3	-3.33659	0.418773	-7.96754	1.6186e-15	4.80942e-14
TLN1	15851.8	-2.07942	0.178369	-11.658	2.08895e-31	1.23387e-28
ACTN1	15301.3	-1.50462	0.255515	-5.88856	3.89584e-09	3.94892e-08
FSCN1	14921	1.44272	0.305094	4.72877	2.2589e-06	1.29998e-05
CAPG	15245.5	1.0063	0.240581	4.18278	2.8796e-05	0.000130079
BTG2	15136.9	-2.23673	0.303827	-7.36185	1.81374e-13	3.87647e-12
DCN	15841.3	-2.62757	0.409411	-6.41792	1.38147e-10	1.84562e-09
LSR	14645	1.0921	0.227012	4.81075	1.50366e-06	8.94123e-06
STMN1	13826.7	1.69032	0.227738	7.42219	1.15201e-13	2.54597e-12
IGFBP5	13900.6	-1.75869	0.410475	-4.28452	1.83133e-05	8.70855e-05
SPP1	8527.01	4.20263	0.481966	8.71977	2.78766e-18	1.3897e-16
IFI6	14479.9	2.63601	0.399576	6.59703	4.19489e-11	6.21329e-10
GJB2	12973.1	1.45985	0.480118	3.04061	0.00236097	0.00647986
UPK1B	13946.4	1.39647	0.593857	2.35153	0.0186964	0.0395991
C1S	13770	-1.16585	0.370528	-3.14645	0.00165267	0.00475189
TPM2	15692.9	-3.15389	0.376402	-8.37904	5.33619e-17	2.08026e-15
PI3	5376.75	3.41157	0.741671	4.59985	4.22801e-06	2.30395e-05
C1R	13711.9	-1.14814	0.333186	-3.44595	0.000569051	0.00185453
EGR1	13243.4	-3.44281	0.325321	-10.5828	3.58134e-26	8.21265e-24
CAVIN1	13695.1	-2.00993	0.322241	-6.23735	4.45059e-10	5.39832e-09
CDKN1A	12905.6	-1.55666	0.247781	-6.28241	3.33363e-10	4.14143e-09
LRP1	12843.6	-1.04444	0.247913	-4.21292	2.52086e-05	0.000115507
CALD1	13581.9	-3.2023	0.321714	-9.95389	2.42502e-23	3.42526e-21
MARCKSL1	12364.8	1.38159	0.231275	5.97382	2.31763e-09	2.44587e-08
JUN	12761.5	-2.18831	0.254803	-8.58823	8.83173e-18	4.02215e-16
DUSP1	13046.2	-3.12209	0.32596	-9.57815	9.87959e-22	1.00298e-19
GATA3	12681.3	1.05398	0.396805	2.65616	0.00790372	0.018692
CTSC	12220.5	1.27978	0.293806	4.35587	1.32542e-05	6.51744e-05
WARS1	12750.9	1.44948	0.377557	3.8391	0.000123485	0.000478429
FSTL1	12001.6	-1.25695	0.270245	-4.65116	3.30081e-06	1.84301e-05
RHOB	12509.1	-2.20856	0.226189	-9.76425	1.60289e-22	1.87087e-20
GPRC5A	12203.5	-1.0341	0.362015	-2.85652	0.00428315	0.0109262
TFRC	11113.5	1.11717	0.256382	4.35746	1.31581e-05	6.47505e-05
MMP11	12103.1	5.40376	0.474145	11.3968	4.33526e-30	1.96518e-27
ETS2	11469.9	-1.46098	0.230062	-6.35039	2.14773e-10	2.75236e-09
SOX4	10950.7	1.69405	0.244013	6.94246	3.8534e-12	6.71229e-11
COL7A1	11498.1	2.33056	0.367209	6.34668	2.20015e-10	2.814e-09
MUC1	11029.6	1.53393	0.427653	3.58686	0.000334689	0.00116081
MBOAT7	11149.2	1.13997	0.189138	6.02718	1.66843e-09	1.80974e-08
JPT1	11167.7	1.3886	0.183053	7.58579	3.30474e-14	7.91352e-13
NECTIN4	10767.3	1.09326	0.33787	3.23576	0.00121321	0.00362752
KLF6	10698.5	-1.61486	0.209409	-7.71154	1.24312e-14	3.17694e-13
AKR1B1	10120.9	1.3741	0.325226	4.22506	2.38878e-05	0.000110258
PKP1	9798.97	1.35143	0.506283	2.66931	0.00760069	0.0180652
POSTN	10369.6	1.92565	0.477636	4.03164	5.53894e-05	0.000234503
TPM1	11199	-3.56148	0.30794	-11.5655	6.16267e-31	3.43208e-28
SLC25A39	10258.8	1.04733	0.134169	7.80601	5.90284e-15	1.57614e-13
TIMP2	9900.13	-1.23604	0.346277	-3.56951	0.000357651	0.0012306
LAMC1	9572.95	-1.06795	0.198107	-5.39077	7.01579e-08	5.541e-07
BST2	10021.6	1.07843	0.357342	3.01792	0.00254519	0.00692404
ERBB3	9498	1.01781	0.300576	3.38618	0.000708716	0.00225392
RCC2	9209.76	1.17853	0.124402	9.47357	2.7045e-21	2.35339e-19
PDXK	9547.67	1.11717	0.16702	6.68882	2.24974e-11	3.47204e-10
SREBF1	9406.85	1.11115	0.238541	4.65809	3.19152e-06	1.78813e-05
CCN1	10261.5	-2.99834	0.345335	-8.68242	3.87435e-18	1.86466e-16
VCL	9349.71	-1.91267	0.188473	-10.1483	3.37258e-24	5.4782e-22
PPL	8941.09	-1.36648	0.296389	-4.61043	4.01841e-06	2.19961e-05
SNRPB	9420.19	1.14022	0.158415	7.19767	6.12504e-13	1.20962e-11
MCM7	9103.53	1.02051	0.159947	6.38031	1.76735e-10	2.30738e-09
HSPG2	9148.88	-2.16844	0.273243	-7.93595	2.08894e-15	6.09545e-14
TSC22D1	9115.27	-1.67274	0.201571	-8.2985	1.05431e-16	3.87018e-15
RARRES1	7670.38	2.11259	0.522229	4.04534	5.22472e-05	0.000222504
PIM1	9305.83	-1.09393	0.242002	-4.52035	6.17377e-06	3.25247e-05
PYGB	9195.07	-1.77177	0.218982	-8.09097	5.91933e-16	1.89147e-14
KRT6B	4480.45	7.00921	0.88574	7.91339	2.50472e-15	7.16916e-14
TOP2A	8254.79	2.04396	0.245797	8.31564	9.1257e-17	3.38816e-15
CDH3	8866.17	2.76114	0.425832	6.48412	8.92504e-11	1.23556e-09
EMP1	9041.62	-2.90218	0.328367	-8.83822	9.72537e-19	5.32157e-17
ISG15	9615.82	2.49906	0.350542	7.12914	1.00997e-12	1.93193e-11
FOSB	9221.39	-3.78473	0.445185	-8.50146	1.87219e-17	8.05581e-16
NQO1	8593.47	1.16661	0.324351	3.59675	0.000322213	0.00112273
CAV1	8936.67	-1.49446	0.39207	-3.81171	0.00013801	0.000529024
MACF1	8244.37	-1.00807	0.195714	-5.15073	2.59472e-07	1.8358e-06
TNS1	9758.09	-4.34061	0.374065	-11.6039	3.93734e-31	2.25725e-28
CCNL2	8638.3	1.10755	0.219461	5.04667	4.49578e-07	3.00623e-06
JUND	8911.96	-1.4078	0.207884	-6.77205	1.2697e-11	2.05046e-10
KRT20	8144.65	1.66393	0.706294	2.35587	0.0184796	0.0392037
EPHA2	8319.69	-1.28082	0.277785	-4.61082	4.01089e-06	2.19669e-05
KPNA2	8026.92	1.50617	0.191988	7.84513	4.32518e-15	1.18242e-13
PALLD	8693.35	-3.15847	0.298587	-10.5781	3.76567e-26	8.53494e-24
CCN2	9148.87	-3.06548	0.380664	-8.05299	8.07972e-16	2.51984e-14
ITGA5	8586.4	-2.5183	0.330954	-7.60924	2.75721e-14	6.69284e-13
PBXIP1	8106.11	-1.26255	0.172198	-7.33193	2.2686e-13	4.78568e-12
ACTA2	9031.89	-3.49189	0.403008	-8.66456	4.53267e-18	2.16546e-16
PCNA	7798.36	1.33532	0.175179	7.62258	2.48647e-14	6.05072e-13
SLC6A8	7762.07	1.13507	0.331758	3.42139	0.000623011	0.00201055
CNN1	9536.64	-4.64273	0.549569	-8.44795	2.96459e-17	1.20387e-15
PLAU	7600.45	2.13556	0.344762	6.19431	5.85425e-10	6.94106e-09
ARHGAP1	7795.84	-1.07677	0.144468	-7.45336	9.09944e-14	2.05048e-12
NAMPT	7416.11	-1.51488	0.258277	-5.86534	4.48215e-09	4.46886e-08
CHPF	7848.23	1.05401	0.212001	4.97169	6.63712e-07	4.25842e-06
LPP	7853.08	-2.90116	0.225058	-12.8908	5.07363e-38	9.88952e-35
LAMB2	7782.97	-1.17318	0.225643	-5.19928	2.00058e-07	1.44588e-06
STOM	7570.06	-1.26199	0.287291	-4.39271	1.11944e-05	5.59636e-05
MCM4	7310.81	1.48692	0.183599	8.09873	5.55378e-16	1.78637e-14
HMGB2	7376.74	1.05875	0.207232	5.10901	3.23848e-07	2.24005e-06
S100A7	3542.36	5.94224	0.816621	7.27662	3.42285e-13	7.0751e-12
TMEM97	7374.09	1.20013	0.377502	3.17914	0.00147715	0.00430193
CAMK2N1	7411.84	1.12574	0.327879	3.43339	0.000596081	0.001931
DUS1L	7521.33	1.19566	0.152031	7.86457	3.70374e-15	1.02839e-13
EPCAM	6970.88	1.65876	0.307601	5.39256	6.94623e-08	5.49274e-07
TAP1	7006.64	1.22498	0.332324	3.6861	0.000227718	0.000825271
OAS3	6777.13	1.39626	0.260193	5.36627	8.03812e-08	6.28981e-07
PPP1R15A	7223.64	-1.39821	0.210916	-6.62924	3.3741e-11	5.08646e-10
SPARCL1	7561.09	-3.16668	0.330208	-9.58996	8.81212e-22	8.99298e-20
SOCS3	7369.86	-2.38031	0.298927	-7.96284	1.68132e-15	4.97305e-14
CLIC4	7123.19	-2.25146	0.279795	-8.04685	8.49517e-16	2.64095e-14
CYP1A1	3553.66	2.8703	0.909515	3.15586	0.00160024	0.00462033
ABHD12	7142.4	1.00238	0.204472	4.90231	9.47155e-07	5.89284e-06
TTYH3	6646.07	1.52873	0.165185	9.25461	2.15015e-20	1.58753e-18
MYLK	7861.19	-4.3665	0.40883	-10.6805	1.25605e-26	3.0991e-24
PLXNA1	6709.42	1.33446	0.187236	7.12713	1.02482e-12	1.95841e-11
CRTAP	6948.82	-1.24094	0.15072	-8.23342	1.81945e-16	6.43644e-15
MX1	6729.51	1.16397	0.332955	3.49589	0.000472489	0.00157836
LPCAT1	6594.03	1.35702	0.262569	5.16826	2.36289e-07	1.68585e-06
PTK7	6727.26	1.0263	0.230232	4.45769	8.28485e-06	4.24059e-05
LMNB2	6612.93	1.13324	0.168391	6.72979	1.69907e-11	2.66224e-10
MIDN	6692.26	-1.30451	0.157206	-8.29813	1.05762e-16	3.87503e-15
LRRFIP1	6578.89	-1.18961	0.142023	-8.37622	5.46538e-17	2.11798e-15
ATP2B4	6630.93	-2.07055	0.24762	-8.36179	6.17756e-17	2.37501e-15
DPYSL3	6844.4	-2.40307	0.373433	-6.43508	1.23407e-10	1.6693e-09
LAMA3	6286.3	1.18819	0.52023	2.28396	0.0223737	0.0464094
TUBA1A	6498	-1.489	0.321406	-4.63277	3.60801e-06	1.99621e-05
KLHDC7B	6511.91	3.87218	0.546617	7.08389	1.40161e-12	2.60193e-11
CEACAM5	3794.54	2.47236	0.721645	3.42601	0.000612526	0.00197934
CASP14	4223.26	5.59691	0.745286	7.50975	5.92408e-14	1.3714e-12
SFRP2	7062.11	-1.61762	0.611557	-2.64508	0.00816706	0.0192471
ITGB6	6284.73	1.07014	0.359663	2.97539	0.00292619	0.00781011
NCAPD2	6072.18	1.14441	0.178847	6.39881	1.56596e-10	2.06537e-09
TYMP	6393.07	1.6641	0.37191	4.47448	7.65988e-06	3.952e-05
MKI67	5960.65	1.97438	0.237611	8.30927	9.62914e-17	3.54804e-15
SYNPO2	7941.25	-5.15333	0.490287	-10.5108	7.70054e-26	1.6865e-23
SHMT2	6250.05	1.36326	0.154529	8.82204	1.12392e-18	6.0185e-17
PPP1R14B	6514.76	1.35041	0.173357	7.78975	6.7142e-15	1.78059e-13
ERRFI1	6216.16	-1.3647	0.269105	-5.07126	3.95193e-07	2.68588e-06
VWF	6253.37	-1.15287	0.254496	-4.53001	5.8982e-06	3.11904e-05
EHD2	6152.96	-1.1076	0.276953	-3.99925	6.35445e-05	0.000265
TMC6	6123.29	1.29796	0.192497	6.74275	1.55419e-11	2.45696e-10
SERINC1	5892.49	-1.18277	0.134698	-8.78095	1.62102e-18	8.44838e-17
CYB561	5960.7	1.23882	0.148433	8.34596	7.06389e-17	2.67358e-15
KRT10	3710.7	1.19139	0.299469	3.97833	6.94012e-05	0.000286786
MYCL	6011.88	1.11226	0.403325	2.75773	0.00582035	0.0143101
PARP14	5671.88	1.07342	0.203226	5.2819	1.2785e-07	9.56639e-07
KRT23	5863.58	1.55125	0.573783	2.70355	0.00686033	0.0165344
CORO1C	5853.14	-1.32638	0.206602	-6.42	1.36274e-10	1.82184e-09
MAT2A	5604.38	-1.7239	0.161202	-10.694	1.08568e-26	2.82162e-24
PRSS23	5991.38	-1.17864	0.288239	-4.0891	4.33052e-05	0.000187913
TBX2	5902.86	1.10506	0.414549	2.66568	0.00768325	0.018225
SLC16A3	5689.36	1.15579	0.272456	4.2421	2.21433e-05	0.000103197
G6PD	5723.3	1.12271	0.295002	3.80579	0.000141352	0.000540135
MGP	6200.96	-1.79723	0.437843	-4.10473	4.0478e-05	0.000176549
UBALD2	5965.66	1.13544	0.193499	5.86795	4.41226e-09	4.41045e-08
GPX3	5859	-1.27287	0.442749	-2.87492	0.00404124	0.0103729
TRIB1	5708.73	-1.84877	0.228604	-8.0872	6.1053e-16	1.94135e-14
TACC1	5619.05	-1.70425	0.267771	-6.36458	1.9582e-10	2.53448e-09
OAS1	5485.23	1.0817	0.277154	3.90288	9.50546e-05	0.000379907
TPX2	5326.26	2.39595	0.246136	9.73425	2.15392e-22	2.49906e-20
GFUS	5725.32	1.048	0.165861	6.31855	2.64029e-10	3.34402e-09
PHLDA1	5543.17	-1.54027	0.303934	-5.0678	4.02448e-07	2.72853e-06
GJB6	5283.33	1.09614	0.486208	2.25447	0.0241667	0.0495901
AMIGO2	5347.23	1.21366	0.308216	3.9377	8.22665e-05	0.000333584
CD55	5463.01	-1.96772	0.277086	-7.10149	1.23423e-12	2.3289e-11
OAS2	5374.39	1.29821	0.32217	4.02958	5.58761e-05	0.000236409
TCF3	5381.58	1.01142	0.129773	7.79375	6.50485e-15	1.72977e-13
MBNL1	5349.33	-1.3198	0.135768	-9.72105	2.45244e-22	2.81194e-20
EID1	5372.47	-1.01413	0.11875	-8.54004	1.34177e-17	5.91715e-16
TXNRD1	5141.14	-1.37388	0.314137	-4.37352	1.22262e-05	6.06392e-05
ISYNA1	5589.82	1.31059	0.311584	4.20622	2.59673e-05	0.000118677
NR4A1	5691.16	-3.85227	0.369702	-10.4199	2.0106e-25	4.16922e-23
SMTN	5941.99	-3.32353	0.253392	-13.1162	2.66105e-39	8.64488e-36
SGK1	5130.34	-1.68153	0.332111	-5.06315	4.12383e-07	2.78716e-06
EFNA1	5193.22	1.24713	0.254543	4.89948	9.60916e-07	5.96692e-06
TACC3	5295.95	1.90275	0.231478	8.21999	2.03526e-16	7.14797e-15
IL1RN	5128.87	-1.38806	0.356036	-3.89867	9.6724e-05	0.000386183
SVIL	5348.97	-3.0212	0.253857	-11.9012	1.16644e-32	8.4208e-30
ATF3	5300.88	-3.1706	0.364974	-8.68719	3.71512e-18	1.7969e-16
PMEPA1	4938.3	1.1692	0.355484	3.28904	0.0010053	0.0030762
IVL	5213.81	-1.40002	0.526988	-2.65665	0.00789205	0.0186666
MYBL2	4888.23	2.87381	0.288155	9.97313	1.99824e-23	2.90669e-21
ABLIM1	5020.43	-1.67196	0.231629	-7.21825	5.26599e-13	1.05493e-11
RGS5	5237.42	-2.58204	0.331274	-7.79427	6.4781e-15	1.72502e-13
CAPS	5326.47	1.06754	0.39254	2.71957	0.00653667	0.0158474
SYNM	6335.35	-5.35885	0.50552	-10.6007	2.95848e-26	6.9478e-24
SULF1	4977.13	1.08363	0.432839	2.50354	0.0122957	0.0274502
CLIP1	4820.97	-1.05359	0.167527	-6.28906	3.19389e-10	3.98052e-09
PBX1	4777.04	-1.51055	0.254983	-5.92412	3.1398e-09	3.25019e-08
GRB7	4562.83	1.68831	0.336613	5.0156	5.28696e-07	3.48153e-06
MCAM	5155.18	-2.02979	0.249252	-8.14353	3.83906e-16	1.29465e-14
MOGS	4949.56	1.13881	0.118501	9.61011	7.24713e-22	7.51389e-20
DNMT1	4676.52	1.05309	0.169337	6.21891	5.00617e-10	6.02347e-09
RANBP1	4911.55	1.10141	0.158797	6.93595	4.03508e-12	7.00373e-11
CKB	5249.74	-2.36716	0.384968	-6.14898	7.79808e-10	9.01543e-09
FLNC	6034.47	-5.04972	0.514734	-9.81036	1.0161e-22	1.23018e-20
HMGB3	4828.2	1.98665	0.191715	10.3625	3.67222e-25	7.30396e-23
DYNC2I2	4893.61	1.35109	0.216345	6.24508	4.23595e-10	5.15723e-09
MMP1	4522.36	2.74876	0.552066	4.97906	6.38953e-07	4.12127e-06
ODC1	4660.81	-1.58183	0.278927	-5.67111	1.41873e-08	1.28069e-07
TES	4751.06	-1.35776	0.190522	-7.12651	1.02948e-12	1.96347e-11
SERPINF1	5126.18	-1.17414	0.366731	-3.20164	0.00136649	0.00401803
MCM5	4744.83	1.0123	0.176907	5.72223	1.05133e-08	9.75835e-08
PLA2G2F	5027.34	2.575	0.584067	4.40875	1.0397e-05	5.23396e-05
DDX39A	4854.27	1.08026	0.142485	7.58153	3.41499e-14	8.15747e-13
TSC22D3	5021.96	-1.40064	0.249817	-5.60665	2.06276e-08	1.80544e-07
AP1M2	4772.85	1.09325	0.259615	4.21106	2.5418e-05	0.00011633
CCDC80	5072.76	-2.68107	0.43988	-6.09501	1.09428e-09	1.22584e-08
PECAM1	4886.77	-1.25446	0.253657	-4.94548	7.59555e-07	4.81628e-06
TUBB6	4904.94	-1.16358	0.378146	-3.07705	0.00209061	0.00582978
NUP210	4425.06	1.68024	0.308241	5.45108	5.00646e-08	4.07627e-07
TCIM	4746.74	-2.06759	0.380924	-5.42782	5.7045e-08	4.58903e-07
ANXA6	5053.45	-2.34013	0.328164	-7.13097	9.96635e-13	1.90829e-11
DSC2	3859.12	1.10785	0.448848	2.4682	0.0135795	0.0299492
BOP1	4845.8	1.2179	0.190996	6.37661	1.81055e-10	2.3622e-09
NT5DC2	4643.9	1.08568	0.214722	5.05624	4.27601e-07	2.87407e-06
RRM2	4491.81	1.65363	0.261589	6.32146	2.59105e-10	3.28379e-09
CDC25B	4493.17	1.12876	0.279553	4.03772	5.39731e-05	0.000229054
TK1	4599.46	2.01179	0.231115	8.70471	3.18384e-18	1.55538e-16
GNG12	4362.11	-1.0509	0.192711	-5.45323	4.9462e-08	4.03395e-07
DDIT4	4449.16	1.05053	0.322629	3.25616	0.0011293	0.003408
PPP1R12C	4691.28	-1.07227	0.146186	-7.33497	2.21766e-13	4.68835e-12
CDCP1	4362.64	1.14916	0.264471	4.34511	1.39207e-05	6.80565e-05
EIF3L	4372.43	-1.02264	0.179758	-5.68898	1.27802e-08	1.16625e-07
MLXIP	4550.05	-1.4207	0.161708	-8.78556	1.5559e-18	8.13071e-17
LTBP4	4453.89	-2.51142	0.262287	-9.57506	1.01802e-21	1.02284e-19
IGFBP2	4254.46	-1.08536	0.4323	-2.51066	0.0120505	0.0269714
THEM6	4570.9	1.08158	0.273721	3.95141	7.76911e-05	0.000317142
RCC1	4373.28	1.50011	0.152624	9.82884	8.45884e-23	1.05917e-20
KAT2A	4557.18	1.20265	0.163179	7.37015	1.70441e-13	3.66289e-12
ITPR3	4201.15	1.4045	0.237805	5.90611	3.50272e-09	3.58964e-08
UNC13D	4563.19	1.69895	0.312995	5.42802	5.69814e-08	4.5858e-07
IER2	4673.08	-1.02852	0.205737	-4.99921	5.75661e-07	3.7578e-06
FAM168B	4298.28	-1.1466	0.140787	-8.14425	3.81654e-16	1.28929e-14
EMILIN1	4789.07	-1.94192	0.382346	-5.07895	3.79535e-07	2.58758e-06
MYC	4543.1	-1.66849	0.321828	-5.18441	2.16695e-07	1.55516e-06
SLC52A2	4407.45	1.41751	0.157726	8.98715	2.53716e-19	1.55516e-17
CENPF	4023.45	1.68724	0.237739	7.09703	1.27463e-12	2.39587e-11
PDLIM5	4269.28	-1.12296	0.179616	-6.25202	4.05167e-10	4.94832e-09
CLSTN3	4227.94	1.1765	0.189384	6.21227	5.22232e-10	6.25651e-09
DUSP5	4445.82	-2.25343	0.317564	-7.09598	1.28441e-12	2.4096e-11
NID1	4177.69	-1.20226	0.275652	-4.36154	1.29153e-05	6.37166e-05
NDUFA4L2	4346.99	1.13092	0.4587	2.46548	0.0136829	0.0301466
SH3BGRL	4288.77	-1.53524	0.202062	-7.59783	3.01144e-14	7.26474e-13
HID1	4206.88	1.16988	0.358209	3.26591	0.00109112	0.00330149
CEBPD	4396.74	-1.17287	0.236726	-4.95457	7.24902e-07	4.60854e-06
CHI3L1	3011.68	1.87002	0.518628	3.60571	0.000311302	0.00108998
TGFBR2	4088.67	-1.42184	0.221601	-6.41621	1.39705e-10	1.86516e-09
SQLE	4089.67	1.45608	0.230688	6.31193	2.75583e-10	3.47007e-09
ZBTB4	4165.66	-1.29467	0.13091	-9.8898	4.6096e-23	6.19658e-21
CSTA	3553.42	1.87987	0.412896	4.55289	5.29151e-06	2.82426e-05
FADS2	4071.29	1.07065	0.386964	2.7668	0.00566097	0.013957
IGSF8	4121.09	1.10438	0.194649	5.67367	1.39768e-08	1.26416e-07
PFDN2	4246.99	1.13799	0.200047	5.68863	1.28066e-08	1.16757e-07
H2AX	4288.83	1.53637	0.189439	8.11007	5.05896e-16	1.64898e-14
ABL1	4141.02	-1.65713	0.144629	-11.4578	2.14848e-30	1.02142e-27
PPP1R12B	4641.45	-4.01932	0.31788	-12.6442	1.20481e-36	1.67744e-33
PAM	4032.57	-1.23423	0.236589	-5.21678	1.82059e-07	1.32414e-06
BAG3	4152.65	-1.46096	0.186272	-7.84315	4.39397e-15	1.19954e-13
PDLIM7	4355.75	-1.73699	0.262711	-6.61179	3.797e-11	5.68441e-10
GAS6	4277.96	-1.22282	0.350364	-3.49014	0.00048277	0.0016083
PTGS2	4018.64	-2.46603	0.42336	-5.8249	5.71462e-09	5.60027e-08
F3	3998.29	-1.07522	0.451864	-2.37952	0.0173352	0.0370501
KANK2	4266.57	-2.86844	0.254743	-11.2601	2.06491e-29	7.89202e-27
IL6ST	3891.58	-1.76902	0.211196	-8.37622	5.46553e-17	2.11798e-15
PARVA	4098.08	-1.96847	0.184236	-10.6845	1.20342e-26	3.04636e-24
SDC3	4038.86	-1.29075	0.218468	-5.90818	3.45908e-09	3.54865e-08
TRIM24	3799.93	1.08165	0.251185	4.30619	1.66092e-05	7.97601e-05
NFIC	4073.67	-1.42771	0.185545	-7.69467	1.41855e-14	3.60501e-13
B4GALT3	3937.79	1.14786	0.190693	6.01942	1.75046e-09	1.89031e-08
UBE2C	3992.27	2.62161	0.238933	10.9721	5.20234e-28	1.58444e-25
SPRR1B	2459.8	4.79498	0.698165	6.86798	6.51195e-12	1.09518e-10
ADAMTS1	4095.48	-3.42138	0.334579	-10.2259	1.5179e-24	2.62316e-22
SERPINA1	3747.33	2.77165	0.493052	5.62142	1.89393e-08	1.66967e-07
AHNAK2	3860.91	-1.31658	0.517216	-2.54551	0.0109118	0.0247721
CDC20	3953.23	2.42514	0.254772	9.51887	1.75077e-21	1.60972e-19
RND3	3931.06	-1.59647	0.248577	-6.42243	1.34115e-10	1.79668e-09
SLC50A1	3864.36	1.23671	0.175988	7.02725	2.10643e-12	3.83366e-11
TMEM132A	3881.91	2.23034	0.242069	9.21368	3.15137e-20	2.28351e-18
DHCR7	3801.85	1.48609	0.206209	7.20669	5.73289e-13	1.13678e-11
H1-2	3839.32	2.51559	0.339191	7.41643	1.20315e-13	2.64395e-12
TANC2	3547.45	1.0956	0.207019	5.29225	1.2082e-07	9.10333e-07
CFH	3710.56	-1.21425	0.325653	-3.72865	0.000192506	0.000710202
SLC5A6	3689.42	1.78565	0.211014	8.46224	2.62291e-17	1.08088e-15
OCIAD2	3741.73	1.22184	0.185996	6.56916	5.05997e-11	7.37688e-10
RUVBL1	3575.88	1.02307	0.144315	7.08917	1.34919e-12	2.51901e-11
AQP1	3871.61	-2.40617	0.271872	-8.85037	8.7228e-19	4.80296e-17
GNAQ	3503.24	-1.03276	0.17207	-6.00196	1.94953e-09	2.08907e-08
HSPB8	3876.82	-3.17409	0.423836	-7.48895	6.94279e-14	1.59774e-12
LDLR	3542.87	-1.67406	0.300817	-5.56505	2.62084e-08	2.24947e-07
UGCG	3470.32	-1.51263	0.187164	-8.08187	6.37822e-16	2.00847e-14
PM20D1	3197.36	3.23719	0.740814	4.36977	1.24377e-05	6.15946e-05
PNRC1	3583.13	-1.53148	0.180252	-8.49634	1.95666e-17	8.39906e-16
FERMT1	3473.91	1.22572	0.265918	4.60939	4.03857e-06	2.20852e-05
AKAP13	3439.93	-1.26906	0.169968	-7.46644	8.23938e-14	1.8653e-12
MFAP4	3695.44	-3.15387	0.428116	-7.36685	1.74705e-13	3.74626e-12
ALG3	3562.18	1.21503	0.130004	9.34605	9.09823e-21	7.12219e-19
FBN1	3594.07	-1.68914	0.376516	-4.48624	7.24906e-06	3.76796e-05
TMEM45A	3268.04	1.4047	0.471964	2.97629	0.00291757	0.00779245
SLMAP	3578.17	-2.68538	0.184038	-14.5915	3.18131e-48	3.10051e-44
WLS	3453.27	-1.37429	0.26995	-5.09089	3.56389e-07	2.4426e-06
EIF4EBP1	3695.46	1.56914	0.257651	6.09018	1.12782e-09	1.26052e-08
RAP1A	3512.81	-1.55265	0.119815	-12.9587	2.09714e-38	4.54194e-35
LMNB1	3314.64	1.58323	0.202272	7.82723	4.98746e-15	1.35022e-13
CCNB1	3424.02	1.97474	0.222263	8.88469	6.40971e-19	3.63192e-17
SYNPO	3543.3	-1.84827	0.250934	-7.36554	1.76435e-13	3.7792e-12
FBLN2	3522.44	-2.3153	0.392769	-5.89482	3.75091e-09	3.81392e-08
SRF	3520.5	-1.71329	0.130916	-13.087	3.90732e-39	9.52019e-36
DUSP3	3408.32	-1.45692	0.148269	-9.82622	8.68189e-23	1.07106e-20
CTSE	2490.21	2.2844	0.691755	3.30232	0.000958891	0.00295786
ATP13A2	3356.25	1.0182	0.13698	7.43317	1.06026e-13	2.3646e-12
SNRPF	3550.27	1.03703	0.167425	6.19402	5.86493e-10	6.9495e-09
PJA2	3302.85	-1.89997	0.157864	-12.0355	2.31281e-33	1.96006e-30
MRPS26	3518.7	1.04877	0.155655	6.73774	1.60865e-11	2.53278e-10
MYO10	3206.18	1.43001	0.280813	5.0924	3.53556e-07	2.42671e-06
FBXO32	3475.54	-2.01354	0.300361	-6.70374	2.03149e-11	3.16024e-10
CYP4F8	2802.5	3.70814	0.767587	4.8309	1.35915e-06	8.15157e-06
KCTD10	3335.33	-1.04005	0.111731	-9.30855	1.29591e-20	9.90581e-19
PPP1R12A	3317.67	-2.00009	0.150873	-13.2568	4.1229e-40	1.60727e-36
BIRC5	3291.88	1.90917	0.246956	7.73081	1.06862e-14	2.77357e-13
RBPMS	3498.33	-1.75906	0.25071	-7.01632	2.27792e-12	4.11885e-11
TNFAIP3	3260.05	-1.49087	0.320071	-4.65795	3.1938e-06	1.7889e-05
PGGHG	2985.04	1.65793	0.338959	4.89125	1.002e-06	6.20818e-06
TMEM245	3175.27	-1.04498	0.14727	-7.09563	1.28763e-12	2.41331e-11
VHL	3259.71	1.05263	0.159659	6.59299	4.31045e-11	6.36509e-10
ARID5B	3223.59	-2.04782	0.204978	-9.99044	1.67843e-23	2.47849e-21
NLRP2	3381.77	1.83762	0.606263	3.03106	0.00243694	0.00666125
POLR2H	3362.89	1.09813	0.12743	8.61752	6.84218e-18	3.16788e-16
NIBAN1	3660.58	-3.80608	0.337968	-11.2617	2.02868e-29	7.89202e-27
ADAM8	3288.46	1.50871	0.28774	5.2433	1.57727e-07	1.16235e-06
SORBS1	3777.68	-4.38263	0.440673	-9.9453	2.64364e-23	3.70718e-21
ANKRD65	3421.9	1.44131	0.349431	4.12474	3.71162e-05	0.000163164
KLF10	3091.71	-1.18801	0.223546	-5.31437	1.07024e-07	8.15209e-07
TEAD1	3130.54	-1.99318	0.186069	-10.7121	8.93462e-27	2.35343e-24
VGLL1	3182.42	1.81275	0.46212	3.92268	8.75701e-05	0.000353033
STEAP3	3150.38	1.13245	0.22794	4.96817	6.75877e-07	4.33077e-06
CRISPLD2	3342.36	-2.14893	0.334016	-6.43359	1.24621e-10	1.68105e-09
KDM6B	3207.73	-1.32581	0.180413	-7.34877	2.00041e-13	4.25212e-12
HIPK3	3119.99	-1.62288	0.16812	-9.65311	4.76879e-22	5.07941e-20
FHL1	3735	-4.39791	0.453201	-9.70412	2.8956e-22	3.26249e-20
RASSF7	3268.01	1.21363	0.233207	5.2041	1.94943e-07	1.41048e-06
CALCOCO1	3109.14	-1.17124	0.13434	-8.71846	2.8201e-18	1.40228e-16
ANLN	2975.18	2.05474	0.262109	7.83927	4.53187e-15	1.23373e-13
COMP	2723.56	2.05329	0.576637	3.5608	0.00036973	0.00126724
VAV2	3117.95	1.04254	0.226407	4.60473	4.13004e-06	2.25435e-05
DPP3	3090.61	1.0601	0.12506	8.47674	2.31582e-17	9.69114e-16
LAMA4	3253.41	-1.6495	0.279433	-5.90302	3.56915e-09	3.64814e-08
MYADM	3260.05	-2.41563	0.333448	-7.2444	4.3437e-13	8.78292e-12
TAC3	921.121	3.87126	0.803721	4.81667	1.45974e-06	8.7093e-06
KIF22	3031.59	1.19764	0.170387	7.02894	2.08116e-12	3.79476e-11
MMP9	1766.36	2.93713	0.504212	5.82518	5.70496e-09	5.59643e-08
BPGM	2912.03	1.40089	0.304174	4.60555	4.11387e-06	2.24615e-05
SH3BP2	3043.04	1.00922	0.153933	6.55624	5.5183e-11	7.97352e-10
EPN3	3017.92	1.09421	0.321965	3.39853	0.000677488	0.00216308
NUP107	2747.88	1.06222	0.198969	5.33865	9.36402e-08	7.20582e-07
TIMELESS	2912.96	1.47603	0.160636	9.1886	3.97973e-20	2.81061e-18
ANO1	2833.03	1.39423	0.380965	3.65973	0.000252485	0.00090451
MMP7	2867.89	1.31476	0.567831	2.3154	0.020591	0.0431615
DUSP4	2995.83	-1.64216	0.318922	-5.14909	2.61756e-07	1.84793e-06
PRSS8	2919.21	2.01633	0.360217	5.59755	2.17408e-08	1.89099e-07
STAT5B	3013.31	-1.14288	0.111687	-10.2328	1.413e-24	2.50384e-22
WEE1	2973.35	-1.76528	0.194204	-9.0898	9.92247e-20	6.57853e-18
EFEMP1	3141.41	-1.45171	0.495848	-2.92772	0.00341454	0.00895055
KANK1	2998.56	-1.78018	0.238533	-7.46304	8.45479e-14	1.90963e-12
CBX6	3030.39	-1.35723	0.257278	-5.27535	1.32501e-07	9.89923e-07
CXCL9	2946.33	2.36678	0.551056	4.29499	1.74704e-05	8.33416e-05
FLAD1	3005.55	1.08255	0.134037	8.07655	6.66258e-16	2.09463e-14
CXCL10	2976.58	3.51924	0.539379	6.52462	6.81752e-11	9.68565e-10
PCK2	3008.83	1.13841	0.184132	6.1826	6.30554e-10	7.43993e-09
PARP12	2998.57	1.23126	0.209975	5.86385	4.52267e-09	4.50021e-08
RAB11FIP4	2891.11	1.2302	0.28097	4.37842	1.19542e-05	5.94263e-05
CALML5	1784.15	3.72313	0.797449	4.66881	3.02956e-06	1.70425e-05
KCTD12	2997.13	-1.46892	0.274389	-5.35343	8.63031e-08	6.70207e-07
TMUB1	3093.17	1.06223	0.152581	6.9617	3.36194e-12	5.89307e-11
SETD7	2877.47	-1.35407	0.165193	-8.19688	2.46713e-16	8.57207e-15
PTGS1	3360.36	-4.33884	0.456176	-9.51132	1.88257e-21	1.72277e-19
ROCK2	2873.66	-1.3654	0.134129	-10.1798	2.44137e-24	3.99892e-22
SNX9	2934.67	-1.10524	0.126152	-8.76118	1.93214e-18	9.9707e-17
ATAD2	2770.85	1.40936	0.201167	7.00595	2.45308e-12	4.4029e-11
JCHAIN	2947.76	-1.82723	0.513649	-3.55736	0.000374605	0.00128259
SBDS	2927.2	-1.15615	0.123594	-9.35439	8.40833e-21	6.63543e-19
APOL4	2815.99	1.05192	0.353697	2.97407	0.00293882	0.0078406
SEPTIN10	2797.1	-1.02345	0.163011	-6.27843	3.42013e-10	4.24618e-09
GREM1	2785.81	1.28029	0.515994	2.4812	0.0130941	0.0290099
MAFF	2964.3	-2.05108	0.236079	-8.68813	3.68461e-18	1.78658e-16
KIF13A	2806.3	-1.242	0.183438	-6.77067	1.28186e-11	2.06666e-10
MEN1	2858.24	1.21154	0.110882	10.9264	8.62155e-28	2.5854e-25
SOWAHC	2831.18	-1.49552	0.244934	-6.10582	1.02276e-09	1.15368e-08
ZDHHC12	2930.33	1.09268	0.176338	6.19649	5.77345e-10	6.85446e-09
TUBG1	2838.04	1.07548	0.139278	7.72186	1.14645e-14	2.95591e-13
PLEKHO1	3064.1	-1.38748	0.269264	-5.15285	2.56554e-07	1.81978e-06
IQANK1	2812.25	1.23991	0.283843	4.3683	1.25216e-05	6.19628e-05
EEF1A2	2886.17	2.34767	0.586006	4.00622	6.16987e-05	0.000258353
BID	2839.26	1.22287	0.164878	7.41684	1.19951e-13	2.64395e-12
SLC35A2	2777.39	1.18015	0.151047	7.81315	5.57771e-15	1.49342e-13
IGSF9	2704.51	2.15785	0.326818	6.60259	4.04037e-11	5.99808e-10
MXRA7	2924.53	-2.29673	0.231623	-9.91581	3.55355e-23	4.87787e-21
MDFI	3026.26	1.42423	0.326737	4.35896	1.3068e-05	6.43724e-05
SLC39A11	2773.85	1.02174	0.168556	6.06172	1.3467e-09	1.48556e-08
PITX1	2812.8	-1.59877	0.367925	-4.34537	1.39042e-05	6.79929e-05
FEN1	2774.37	1.49262	0.20234	7.37678	1.62164e-13	3.49657e-12
IL32	2855.8	1.04135	0.382957	2.71923	0.00654342	0.0158599
CASP2	2663.41	1.17309	0.114719	10.2257	1.52071e-24	2.62316e-22
MIEN1	2714.54	1.40795	0.260985	5.39475	6.86197e-08	5.43934e-07
MRPS12	2843.85	1.25445	0.185344	6.76825	1.30346e-11	2.09975e-10
CDK1	2705.72	2.30428	0.208165	11.0695	1.76411e-28	5.82815e-26
MAP3K20	2894.85	-3.15903	0.257188	-12.2829	1.11859e-34	1.28256e-31
APOD	2615.73	-1.3104	0.532169	-2.46237	0.0138022	0.0303615
CLCA4	2701.34	-2.33757	0.704351	-3.31876	0.000904175	0.00280864
RSRP1	2774.91	1.1577	0.20228	5.72325	1.04505e-08	9.70932e-08
MEST	2890.74	2.54781	0.389513	6.541	6.11086e-11	8.75186e-10
SEC23A	2709.56	-1.17234	0.17909	-6.54609	5.9064e-11	8.49023e-10
FKBP5	2811.34	-1.44918	0.332842	-4.35396	1.33698e-05	6.56764e-05
GGH	2241.55	1.78075	0.261884	6.79977	1.04785e-11	1.70766e-10
TACC2	2769.61	-1.9623	0.220882	-8.88395	6.45301e-19	3.64586e-17
AMOTL1	2762.29	-1.97294	0.255816	-7.71236	1.23512e-14	3.16359e-13
CENPX	2812.84	1.21717	0.167801	7.25363	4.05733e-13	8.27253e-12
ALDH1B1	2927.15	-2.64353	0.260622	-10.1431	3.55506e-24	5.67993e-22
GADD45B	2969.31	-2.72161	0.300084	-9.06949	1.19573e-19	7.82118e-18
WWTR1	2763.73	-2.15454	0.219054	-9.83566	7.90515e-23	1.00711e-20
WFS1	2734.07	-1.1753	0.193877	-6.06208	1.34374e-09	1.48313e-08
IFIT3	2643	1.76565	0.380365	4.64199	3.45076e-06	1.92013e-05
GCLM	2538.42	1.14436	0.303493	3.77063	0.000162837	0.000613811
VSIR	2794.73	-1.02238	0.236004	-4.33204	1.47732e-05	7.16963e-05
C1orf21	2672.66	-1.36064	0.207155	-6.56823	5.09184e-11	7.4178e-10
NCOA7	2618.15	-1.22722	0.249061	-4.92738	8.33377e-07	5.24853e-06
RCAN1	2809.7	-2.6722	0.274773	-9.72513	2.35601e-22	2.71735e-20
PMP22	2708.23	-1.85091	0.328972	-5.62633	1.84081e-08	1.62874e-07
CYBRD1	2747.17	-2.28161	0.316725	-7.20375	5.8577e-13	1.15917e-11
MICAL1	2787.76	-1.14966	0.211781	-5.42854	5.68154e-08	4.57433e-07
PALM2AKAP2	2614.47	-1.79244	0.30724	-5.83401	5.41105e-09	5.32682e-08
MEF2D	2662.91	-1.36247	0.115176	-11.8294	2.75136e-32	1.84929e-29
LMOD1	3142.85	-4.38912	0.484962	-9.05044	1.42396e-19	9.19067e-18
SPOP	2643.97	-1.10936	0.117968	-9.40392	5.25673e-21	4.23409e-19
PIK3R1	2499.8	-1.15348	0.234769	-4.91324	8.95822e-07	5.60738e-06
CD93	2671.58	-1.19392	0.275298	-4.33684	1.44544e-05	7.03486e-05
ROCK1	2508.75	-1.34738	0.157643	-8.54699	1.26345e-17	5.59708e-16
ELL2	2572.32	-1.05416	0.233864	-4.50759	6.55687e-06	3.4375e-05
GABARAPL1	2579.44	-1.19941	0.18469	-6.49418	8.34852e-11	1.16235e-09
GADD45A	2651.41	-1.07857	0.209674	-5.14405	2.68882e-07	1.89481e-06
KLHL21	2617.4	-1.25053	0.189647	-6.59398	4.28187e-11	6.33249e-10
NCS1	2660.19	-2.1507	0.235643	-9.12696	7.0453e-20	4.81849e-18
GYG1	2558.41	-1.09891	0.134855	-8.14882	3.67489e-16	1.24576e-14
RGS2	2732.54	-2.86334	0.34895	-8.2056	2.29442e-16	8.01484e-15
KHDC4	2516.16	1.18763	0.168768	7.03705	1.96346e-12	3.59697e-11
ABRACL	2560.91	1.02048	0.174231	5.85704	4.71181e-09	4.6763e-08
OAT	2477.86	-1.02937	0.329145	-3.12742	0.00176348	0.00502615
FYCO1	2556.74	-2.06802	0.183307	-11.2817	1.6153e-29	6.42559e-27
PAFAH1B3	2647.8	1.70009	0.230306	7.38185	1.56111e-13	3.38101e-12
ACTL6A	2400.89	1.10725	0.1362	8.12961	4.30689e-16	1.42772e-14
PODXL2	2457.36	2.10746	0.340915	6.18179	6.33797e-10	7.47367e-09
SLC2A3	2543.85	-1.72107	0.36691	-4.69071	2.72265e-06	1.54228e-05
PSMG3	2624.35	1.42066	0.164435	8.63967	5.63775e-18	2.65437e-16
C1QTNF6	2616.5	2.53655	0.305169	8.31196	9.41335e-17	3.48169e-15
SELENOM	2711.3	-1.48104	0.330399	-4.48256	7.37519e-06	3.82944e-05
KRT6C	800.068	6.52092	0.912221	7.1484	8.77938e-13	1.69938e-11
ANTXR2	2566.65	-2.51163	0.28251	-8.8904	6.08874e-19	3.4804e-17
SKP2	2378.71	1.77192	0.204627	8.65929	4.74699e-18	2.2623e-16
UBE2S	2556.52	1.4001	0.215325	6.50227	7.91188e-11	1.10789e-09
KLF4	2507.85	-2.43889	0.292367	-8.34187	7.31226e-17	2.75441e-15
E2F3	2056.36	1.11243	0.249861	4.45218	8.5001e-06	4.33728e-05
CDKN2A	2415.67	4.08881	0.550419	7.42854	1.09805e-13	2.4405e-12
MATN2	2437.84	-2.33756	0.374791	-6.23696	4.46169e-10	5.40841e-09
LIG1	2467.95	1.36087	0.144713	9.40392	5.25678e-21	4.23409e-19
ALDH2	2581.16	-1.7234	0.353311	-4.87785	1.0725e-06	6.60717e-06
PER1	2585.93	-2.12668	0.258005	-8.24277	1.68264e-16	5.98504e-15
CTHRC1	2554.97	1.51783	0.406037	3.73816	0.000185375	0.000687338
RHBDF2	2420.48	1.2283	0.178567	6.87866	6.04177e-12	1.01922e-10
ERC1	2411.28	-1.35017	0.18309	-7.37436	1.65138e-13	3.55676e-12
FOXM1	2332.57	2.08509	0.25956	8.03318	9.49796e-16	2.93864e-14
YIF1B	2472.61	1.13352	0.171646	6.60383	4.00664e-11	5.95709e-10
RACGAP1	2339.61	1.1378	0.20007	5.68701	1.29286e-08	1.17814e-07
FCGR3A	2446.41	1.9226	0.433272	4.43738	9.10584e-06	4.62216e-05
AXL	2442.64	-1.1993	0.359788	-3.33335	0.000858074	0.00267824
TOR1AIP1	2389.03	-1.19222	0.124805	-9.55268	1.26385e-21	1.21955e-19
ANGPTL2	2544.35	-1.56666	0.332685	-4.70914	2.48761e-06	1.4207e-05
CCDC137	2487.83	1.05834	0.13337	7.93541	2.09795e-15	6.10347e-14
TMEM47	2340.84	-1.09657	0.340821	-3.21744	0.00129339	0.00383492
ZWINT	2347.62	2.20726	0.206576	10.685	1.19649e-26	3.04636e-24
IFI44	2363.27	1.4647	0.354125	4.13611	3.53249e-05	0.00015617
PHLDB2	2369.84	-1.26503	0.27297	-4.6343	3.58146e-06	1.98267e-05
STK40	2415.27	-1.36184	0.149563	-9.10543	8.59221e-20	5.7356e-18
GPT2	2386.32	1.04757	0.247878	4.22616	2.37714e-05	0.000109851
AKAP12	2431.66	-2.68626	0.356335	-7.53857	4.75138e-14	1.11583e-12
NES	2376.58	-1.32489	0.311956	-4.24703	2.16619e-05	0.000101134
MYO19	2321.47	1.30528	0.152648	8.55091	1.22125e-17	5.42248e-16
CCDC14	2295.27	1.27757	0.197347	6.47371	9.56271e-11	1.31543e-09
REEP6	2558.09	1.16861	0.402431	2.90387	0.00368578	0.00957016
ID2	2354.35	-1.09504	0.294175	-3.72241	0.000197327	0.000726278
FNBP1	2439.36	-2.45797	0.212619	-11.5605	6.53562e-31	3.53867e-28
PFDN6	2499.7	1.13914	0.159257	7.15286	8.49899e-13	1.65002e-11
RGS1	2437.01	-1.16925	0.3674	-3.18251	0.00146007	0.00425787
ECT2	2216.48	1.68451	0.214995	7.83511	4.68429e-15	1.27167e-13
NDC1	2288.43	1.05038	0.138848	7.56492	3.88098e-14	9.20294e-13
SMYD2	2355.42	1.08865	0.150994	7.20992	5.59865e-13	1.1147e-11
AREG	2210.87	-1.60819	0.523646	-3.07114	0.00213244	0.00592354
MZT2A	2504.18	1.00237	0.199495	5.02453	5.04661e-07	3.33452e-06
MME	2194.97	1.57732	0.443979	3.5527	0.000381305	0.00130416
ALDH1L1	2246.69	-1.15774	0.48445	-2.3898	0.0168575	0.0361918
TMX4	2249.57	-1.29138	0.168987	-7.6419	2.14031e-14	5.28757e-13
TCF19	2216.58	1.47303	0.241203	6.10702	1.01508e-09	1.14568e-08
KIFC1	2275.64	2.05345	0.223188	9.20055	3.56106e-20	2.53534e-18
CACNB3	2322.26	1.24297	0.202483	6.13865	8.32278e-10	9.5766e-09
FGFR1	2417.84	-2.11075	0.377676	-5.58879	2.2866e-08	1.98267e-07
COL14A1	2533.45	-2.91659	0.383498	-7.60523	2.8439e-14	6.87758e-13
TIPARP	2295.16	-1.9958	0.233135	-8.5607	1.12182e-17	5.05e-16
PABPC1L	2231.94	2.3442	0.278519	8.41664	3.87426e-17	1.54117e-15
AMOTL2	2258.55	-1.2156	0.255524	-4.7573	1.96201e-06	1.1433e-05
DPYSL2	2296	-1.63756	0.267225	-6.12799	8.8995e-10	1.01503e-08
SDC2	2346.68	-1.82291	0.310463	-5.87158	4.31666e-09	4.32598e-08
IFI44L	2192.3	1.48976	0.418307	3.56141	0.000368868	0.00126451
SPART	2218.08	-1.21073	0.170391	-7.10559	1.19808e-12	2.26948e-11
DUSP2	2255.64	-2.53524	0.409263	-6.19464	5.84169e-10	6.93039e-09
CDK2	2217	1.04595	0.164472	6.35942	2.0252e-10	2.60734e-09
CNKSR1	2296.85	1.24293	0.232947	5.33568	9.51852e-08	7.31605e-07
CP	1955.05	1.71498	0.615532	2.78618	0.00533337	0.0132332
ACTC1	2810.11	-5.39627	0.759536	-7.10469	1.20596e-12	2.28218e-11
ZNF106	2144.17	-1.61845	0.170343	-9.50113	2.07619e-21	1.87357e-19
FOXN3	2189.71	-1.72746	0.168932	-10.2258	1.52023e-24	2.62316e-22
ARNTL2	2153.32	1.04767	0.291939	3.58866	0.000332388	0.00115303
CSRNP1	2305.93	-2.78489	0.229553	-12.1318	7.16896e-34	6.98687e-31
CSPG4	2318.46	-1.88877	0.35815	-5.27368	1.33716e-07	9.98235e-07
MEX3A	2096.36	2.59776	0.352361	7.37243	1.67542e-13	3.60455e-12
SLC39A4	2385.33	2.019	0.251342	8.03286	9.52249e-16	2.94156e-14
RRAS	2292.88	-1.09403	0.247502	-4.42027	9.85771e-06	4.98431e-05
CRH	1516.96	2.67044	1.01639	2.62737	0.00860472	0.0201753
TGFBR3	2230.24	-2.23339	0.315225	-7.08509	1.38957e-12	2.58696e-11
DENND2B	2132.96	-1.23431	0.240542	-5.1314	2.87593e-07	2.01723e-06
TAP2	2216.72	1.04445	0.260503	4.00937	6.08811e-05	0.000255258
MAP1B	2363.2	-3.39718	0.368475	-9.21956	2.98311e-20	2.16965e-18
CX3CL1	2156.48	-1.47887	0.39449	-3.74881	0.000177674	0.000661803
PPP3CB	2155.44	-1.19713	0.122378	-9.78217	1.34305e-22	1.60606e-20
SH3D19	2192.2	-1.60818	0.174117	-9.23618	2.55457e-20	1.87195e-18
CDC42EP3	2165.54	-1.74568	0.242191	-7.20785	5.68419e-13	1.12942e-11
FAM110A	2206.15	1.26275	0.179521	7.03403	2.00655e-12	3.66558e-11
IQGAP3	2068.97	2.74857	0.238746	11.5125	1.14108e-30	5.70304e-28
SCNN1G	2133.88	1.5647	0.553577	2.82652	0.00470561	0.0118596
CDC42BPA	2078.8	-1.67645	0.191779	-8.74157	2.29902e-18	1.16396e-16
DUSP23	2180.71	1.00738	0.238056	4.23171	2.31926e-05	0.000107533
USP21	2119.31	1.01172	0.181171	5.58432	2.34614e-08	2.03068e-07
TP53INP2	2154.14	-2.32113	0.240961	-9.6328	5.81219e-22	6.09093e-20
FOSL1	2249.22	-2.00345	0.359525	-5.57248	2.51145e-08	2.16511e-07
SPRR1A	1651.74	2.19683	0.583772	3.76316	0.000167782	0.000629893
ITGA1	2198.48	-2.21185	0.261033	-8.47343	2.38272e-17	9.94282e-16
TSTD1	2206.65	1.13313	0.268076	4.22689	2.36948e-05	0.000109575
SOX9	2022.38	1.44648	0.405556	3.56665	0.000361577	0.00124323
SPAG5	2072.09	2.11848	0.207971	10.1864	2.28024e-24	3.83159e-22
SP6	2129.22	1.37809	0.375077	3.67416	0.000238635	0.000860587
COL4A6	2208.45	-2.2225	0.418857	-5.3061	1.11997e-07	8.50757e-07
MGLL	2160.13	-1.96893	0.304473	-6.46669	1.00173e-10	1.37409e-09
SATB1	2026.46	-1.15031	0.258743	-4.44576	8.75829e-06	4.45968e-05
BCL2L2	2089.66	-1.50707	0.153612	-9.8109	1.01058e-22	1.23018e-20
H2AC6	2053.89	1.45727	0.280461	5.19599	2.03638e-07	1.46848e-06
CD248	2336.3	-1.46136	0.346241	-4.22064	2.43614e-05	0.000112099
PRKACB	2043.47	-1.22531	0.209525	-5.84805	4.9738e-09	4.91629e-08
HERC1	2031.63	-1.06448	0.126354	-8.42463	3.61907e-17	1.4515e-15
GOLGA8A	2176.95	1.30282	0.323588	4.02616	5.66948e-05	0.000239388
KRT81	444.906	5.0858	0.661439	7.689	1.48288e-14	3.7538e-13
WDR72	2076.68	1.51159	0.459505	3.28961	0.00100327	0.00307202
SLC39A14	2080.24	-1.15945	0.263562	-4.39914	1.08679e-05	5.45128e-05
CXCR4	2124.96	-1.38316	0.31823	-4.34641	1.38386e-05	6.77404e-05
CKAP2	1993.71	1.20136	0.184649	6.5062	7.70763e-11	1.08396e-09
DENND5A	2064.08	-1.38075	0.170408	-8.10261	5.37923e-16	1.73596e-14
CKS2	2082.97	1.77795	0.203834	8.72257	2.71965e-18	1.35927e-16
HGH1	2146.85	1.39199	0.147015	9.46835	2.84307e-21	2.45208e-19
RFC2	2091.9	1.04156	0.14299	7.28412	3.23786e-13	6.74278e-12
ELN	2219.03	-2.14346	0.425368	-5.03908	4.67781e-07	3.1162e-06
SESTD1	2012.16	-1.00224	0.201036	-4.98537	6.18437e-07	4.00218e-06
MMP13	1321.76	3.84136	0.589098	6.52075	6.99544e-11	9.88797e-10
TRIT1	2080.55	1.0042	0.193866	5.17986	2.22049e-07	1.59124e-06
CCND2	2147.28	-1.85647	0.360387	-5.15132	2.58664e-07	1.83208e-06
KIF2C	2035.3	2.34916	0.216532	10.849	2.0153e-27	5.69306e-25
NFIX	2093.13	-2.19563	0.247709	-8.86374	7.73736e-19	4.29677e-17
HILPDA	2075.84	1.71248	0.300477	5.69919	1.20378e-08	1.10575e-07
RHOD	2164.52	1.00581	0.349928	2.87433	0.00404882	0.010387
CTSF	2096.39	-1.17533	0.246382	-4.77035	1.83907e-06	1.07714e-05
GGCT	2120.25	1.2716	0.192477	6.6065	3.93516e-11	5.85975e-10
NRP2	2131.21	-1.71686	0.346509	-4.95473	7.24298e-07	4.60621e-06
KIF11	1948.44	1.63705	0.210145	7.7901	6.69564e-15	1.77808e-13
RTKN	2052.27	1.48641	0.245965	6.04318	1.51109e-09	1.65009e-08
ATP5MF	2175.95	1.14307	0.174361	6.55577	5.53547e-11	7.9924e-10
LRRC45	2104.78	1.47118	0.17994	8.17595	2.93539e-16	1.00734e-14
WASH6P	2243.1	1.88021	0.44153	4.25839	2.05908e-05	9.65725e-05
PTTG1	2069.28	1.41364	0.239546	5.90134	3.60555e-09	3.6757e-08
ZNF486	1965.4	1.02949	0.434972	2.3668	0.0179426	0.0381933
AOC3	2256.7	-3.55828	0.375758	-9.46959	2.80943e-21	2.43384e-19
INA	2044.6	2.1021	0.55323	3.79969	0.000144877	0.000552305
FANCI	1944.8	1.49458	0.174606	8.55969	1.13175e-17	5.08299e-16
SELENBP1	2010.92	-1.20667	0.37036	-3.25811	0.00112158	0.00338577
PTGIS	2385.4	-3.40027	0.528648	-6.432	1.25936e-10	1.6976e-09
PLPP3	2047.92	-2.34737	0.210424	-11.1554	6.73682e-29	2.38753e-26
KIFC2	2149.5	1.83889	0.29656	6.20072	5.62049e-10	6.69649e-09
HBEGF	2041.48	-2.88016	0.315809	-9.11993	7.51759e-20	5.08795e-18
MAD2L2	2026.71	1.05112	0.198907	5.28445	1.26081e-07	9.44492e-07
CD34	2104.2	-2.10355	0.23526	-8.94136	3.84396e-19	2.25682e-17
BCAT1	1983.73	1.3221	0.411841	3.21022	0.00132635	0.00392012
CDCA5	1981.22	1.91894	0.241507	7.94568	1.93125e-15	5.66925e-14
CCNB2	1970.27	2.04736	0.220118	9.30119	1.38886e-20	1.05337e-18
PLK1	1939.34	2.23663	0.23638	9.46202	3.02039e-21	2.5709e-19
PARM1	1982.7	-1.76152	0.361092	-4.87831	1.06998e-06	6.59583e-06
PKIG	2114.57	-2.12418	0.241487	-8.79624	1.41476e-18	7.4733e-17
IRF7	2021.87	1.1027	0.285399	3.86371	0.000111678	0.000438111
IGF2	1938.84	3.83809	0.731303	5.24829	1.5352e-07	1.13349e-06
TRMT2A	2059.87	1.00751	0.16436	6.12989	8.79408e-10	1.00477e-08
TCF4	1920.05	-1.27197	0.263476	-4.82765	1.38157e-06	8.26819e-06
CHAF1A	1954.21	1.09369	0.152774	7.15893	8.13097e-13	1.58648e-11
NFIB	1918.75	-1.55086	0.258976	-5.98842	2.11883e-09	2.25562e-08
INHBA	1931.74	2.38335	0.421933	5.64864	1.6172e-08	1.44267e-07
MCM2	1838.77	1.88864	0.262362	7.19858	6.08432e-13	1.20279e-11
P3H4	2005.98	1.49018	0.230084	6.47668	9.37605e-11	1.29432e-09
FILIP1L	2006.64	-2.64908	0.321829	-8.23134	1.85124e-16	6.53702e-15
NAT9	1994.69	1.0033	0.134296	7.4708	7.97115e-14	1.813e-12
CCDC69	2111.08	-2.7959	0.274602	-10.1817	2.39433e-24	3.9551e-22
SASH1	1893.92	-1.00376	0.209507	-4.79103	1.65927e-06	9.80078e-06
ITPKB	2021.24	-2.15834	0.167879	-12.8565	7.91037e-38	1.40172e-34
TARBP1	1892.83	1.05064	0.16513	6.36246	1.98544e-10	2.56124e-09
IDO1	1850.96	2.21227	0.583275	3.79284	0.000148936	0.000566228
DGLUCY	1959.16	-1.12126	0.210517	-5.32622	1.0028e-07	7.68342e-07
IRF5	1921.42	1.5268	0.248927	6.13351	8.59585e-10	9.8501e-09
ACP6	1935.91	1.03855	0.259775	3.99788	6.39127e-05	0.000266251
UTRN	1855.43	-1.46079	0.237669	-6.14634	7.92937e-10	9.16178e-09
IGFBP6	2065.55	-1.09709	0.435671	-2.51815	0.0117972	0.0264921
KIF20A	1847.35	1.99611	0.236148	8.45278	2.84452e-17	1.15995e-15
MIIP	2019.89	1.06639	0.171281	6.22597	4.78586e-10	5.76551e-09
MST1R	1934.14	1.11437	0.383522	2.90562	0.0036653	0.00952461
FRY	1902.16	-1.39521	0.313553	-4.44969	8.59952e-06	4.38571e-05
PDZK1IP1	1879.7	2.61552	0.566361	4.61811	3.87245e-06	2.13225e-05
RECQL4	1928.81	2.47247	0.215723	11.4613	2.06383e-30	1.0057e-27
ZNF692	2005.83	1.25098	0.217692	5.74655	9.10832e-09	8.56024e-08
KIAA0232	1836.68	-1.05433	0.137849	-7.64844	2.03432e-14	5.04491e-13
SMUG1	1945.95	1.09825	0.14402	7.62567	2.42766e-14	5.92982e-13
TFAP2A	1870.63	1.33526	0.328986	4.05872	4.9343e-05	0.00021143
SLC25A22	1870.84	1.01145	0.163365	6.19136	5.96488e-10	7.05935e-09
NFIA	1789.51	-2.00242	0.241547	-8.29	1.13251e-16	4.11846e-15
ZNF117	1671.73	1.69081	0.354485	4.76976	1.8445e-06	1.07967e-05
SCARA3	1882.43	-1.05445	0.356522	-2.95761	0.00310031	0.00821857
LPAR2	1903.57	1.01353	0.207022	4.89575	9.79307e-07	6.07339e-06
ADAMTS4	1959.82	-2.97442	0.364202	-8.16695	3.1628e-16	1.08347e-14
H2BC21	1811.21	1.84838	0.303426	6.09171	1.11711e-09	1.24927e-08
PYCR1	1832.25	2.68405	0.308308	8.70572	3.15569e-18	1.54549e-16
CDC6	1809.77	2.01599	0.208771	9.65647	4.61498e-22	4.97312e-20
COL27A1	1866.23	1.2214	0.312271	3.91134	9.17849e-05	0.000368198
CKS1B	1814.88	1.45262	0.200192	7.25613	3.9832e-13	8.13842e-12
RHPN1	1953.46	2.12045	0.329289	6.43947	1.19895e-10	1.62743e-09
AJUBA	1816.65	1.11891	0.267533	4.18233	2.88542e-05	0.000130252
PLEKHF1	1889.1	1.13005	0.328951	3.43532	0.000591845	0.00191979
EPHB2	1806.68	1.69204	0.304285	5.56069	2.68714e-08	2.30131e-07
IMPA2	1846.43	-1.20105	0.283664	-4.23405	2.29518e-05	0.000106569
ITLN1	369.977	3.97571	0.801078	4.96295	6.94316e-07	4.44016e-06
CCSER2	1792.6	-1.31797	0.137717	-9.57009	1.06811e-21	1.06223e-19
LMCD1	1943.28	-2.03259	0.335869	-6.05175	1.43281e-09	1.57343e-08
DTYMK	1867.18	1.1271	0.166598	6.7654	1.32945e-11	2.13632e-10
BUB1	1739.43	1.74093	0.214501	8.11622	4.80924e-16	1.57814e-14
WIPF1	1820.9	-1.02902	0.282808	-3.63857	0.000274158	0.000974097
ZNF737	1690.95	1.74889	0.432291	4.04564	5.21796e-05	0.000222265
MTHFD1L	1802.12	1.49437	0.203302	7.35051	1.97448e-13	4.21078e-12
TONSL	1813.9	1.72965	0.17581	9.83814	7.71225e-23	9.88994e-21
SLC1A6	1788.93	6.43913	0.770937	8.35234	6.69225e-17	2.53785e-15
PRR11	1748.58	2.05043	0.225664	9.08622	1.02546e-19	6.77568e-18
CXCL12	1784.44	-2.17986	0.42345	-5.14785	2.63494e-07	1.85886e-06
ASF1B	1769.92	2.08095	0.210093	9.90493	3.96237e-23	5.36351e-21
NFKBIZ	1749.44	-1.54087	0.258868	-5.95233	2.64346e-09	2.75985e-08
SLC25A23	1885.3	-2.21477	0.245729	-9.01306	2.00391e-19	1.25193e-17
EPSTI1	1763.94	1.46759	0.352013	4.16915	3.05738e-05	0.000137188
TNS2	1880.51	-2.10317	0.224051	-9.38704	6.17099e-21	4.92971e-19
STC1	1810.38	-1.79956	0.345894	-5.20264	1.96482e-07	1.42108e-06
WDR90	1771.84	1.29381	0.187454	6.90203	5.12657e-12	8.71965e-11
FERMT2	1896.28	-2.89047	0.306472	-9.43145	4.04461e-21	3.38359e-19
DDX11	1797.27	1.29259	0.170164	7.59615	3.05078e-14	7.35053e-13
PSAT1	1749.14	1.35737	0.260582	5.209	1.89861e-07	1.37626e-06
LYPD6B	1839.9	1.00719	0.34492	2.92008	0.00349937	0.00914094
ID4	1583.98	-1.15738	0.397156	-2.91418	0.00356624	0.00929321
GBP5	1749.67	2.58185	0.54001	4.78112	1.74318e-06	1.02467e-05
IER3	1773.74	-2.40503	0.297194	-8.09245	5.84774e-16	1.87166e-14
MIDEAS	1687.95	-1.33292	0.153154	-8.70316	3.2277e-18	1.57286e-16
POP7	1824.13	1.04277	0.143278	7.278	3.38804e-13	7.01058e-12
NCAPG2	1669.15	1.35166	0.200308	6.74789	1.50008e-11	2.37914e-10
ETV4	1781.92	2.6078	0.326454	7.98825	1.3687e-15	4.12345e-14
DMPK	1865.99	-2.08175	0.195415	-10.6529	1.68926e-26	4.06507e-24
KCNG1	1815.32	3.04833	0.480481	6.34433	2.2339e-10	2.85529e-09
ITPRIP	1771.51	-1.29931	0.23818	-5.45517	4.89267e-08	3.9953e-07
DARS2	1661.99	1.22338	0.168204	7.2732	3.51078e-13	7.22621e-12
HS3ST1	1717.96	-1.64596	0.321138	-5.1254	2.96908e-07	2.07431e-06
TBL1X	1722.81	-1.36307	0.21223	-6.42261	1.33957e-10	1.79579e-09
IFIT1	1723.31	1.20911	0.42507	2.84449	0.00444827	0.0113001
TNNI2	2052.81	1.59458	0.544344	2.92936	0.0033966	0.0089107
TGFB1I1	1877.56	-2.31056	0.289815	-7.97254	1.55442e-15	4.63283e-14
COL11A1	1801.28	5.72153	0.561875	10.1829	2.3635e-24	3.93756e-22
TARBP2	1785.33	1.10602	0.135276	8.176	2.9341e-16	1.00734e-14
IGFL1	1491.92	4.35829	0.697803	6.24574	4.21804e-10	5.13862e-09
PDK4	1856.75	-3.64561	0.406697	-8.96395	3.13244e-19	1.88128e-17
KNTC1	1663.13	1.6675	0.180321	9.24741	2.29989e-20	1.69168e-18
E2F1	1674.36	1.80156	0.261889	6.87909	6.02382e-12	1.01747e-10
MBNL3	1557.76	-1.10147	0.257802	-4.27255	1.93251e-05	9.13839e-05
CDT1	1735.09	2.13549	0.23777	8.9813	2.67579e-19	1.635e-17
SOD3	1840.4	-1.84041	0.39436	-4.66683	3.05879e-06	1.72019e-05
PPP1R3B	1742.25	-1.72783	0.239189	-7.22372	5.05839e-13	1.01543e-11
RASSF3	1749.35	-2.39681	0.200148	-11.9752	4.79261e-33	3.8924e-30
DKK1	1790.79	-1.76214	0.532996	-3.3061	0.000946049	0.00292148
ARHGEF17	1706.38	-1.36877	0.197828	-6.91897	4.54939e-12	7.81982e-11
F13A1	1409.32	-1.82394	0.439185	-4.15301	3.28126e-05	0.000146324
CEP55	1626.11	1.75324	0.235465	7.44584	9.63303e-14	2.16484e-12
IL1A	1637.98	1.38693	0.521719	2.65838	0.00785172	0.0185825
PGM5	1998.7	-4.84585	0.530448	-9.13539	6.51715e-20	4.48877e-18
TRIB3	1683.11	1.68859	0.27643	6.10857	1.00529e-09	1.13661e-08
FBN2	1443.43	3.03113	0.511696	5.9237	3.14783e-09	3.25677e-08
SLC7A11	921.06	1.24425	0.471278	2.64017	0.00828649	0.0195096
YDJC	1750.68	1.55301	0.19434	7.99121	1.33616e-15	4.0417e-14
POLD1	1627.16	1.40455	0.154915	9.06661	1.22774e-19	8.00371e-18
CEP131	1712.48	1.315	0.188704	6.96861	3.20094e-12	5.65664e-11
KLHDC7A	1580.34	1.30967	0.55711	2.35083	0.0187314	0.0396559
SPINK5	643.86	1.45183	0.460682	3.15149	0.0016244	0.00468038
NFIL3	1673.13	-2.03177	0.230897	-8.79945	1.37492e-18	7.28258e-17
SPHK1	1769.5	1.3377	0.390078	3.42931	0.00060511	0.00195764
HES2	1640.56	1.7434	0.523856	3.32801	0.000874672	0.00272437
PLIN4	1799.19	-2.57821	0.410159	-6.28587	3.26021e-10	4.05799e-09
CD99L2	1648.44	-1.25044	0.222081	-5.63057	1.79615e-08	1.59067e-07
CST1	766.655	6.82314	0.615803	11.0801	1.56765e-28	5.26839e-26
AURKA	1582.08	2.35746	0.213733	11.0299	2.74129e-28	8.90553e-26
PKD1	1617.36	-1.76787	0.186512	-9.47861	2.57704e-21	2.25254e-19
SPRY1	1672.79	-1.99449	0.257542	-7.74433	9.60904e-15	2.50735e-13
PLEK2	1634	1.16164	0.315552	3.6813	0.000232045	0.000838996
ARL4D	1640.21	-1.01109	0.321925	-3.14075	0.00168514	0.00483111
AURKB	1641.5	2.18198	0.243304	8.96811	3.01632e-19	1.83159e-17
MELTF	1629.74	2.52116	0.434871	5.7975	6.73096e-09	6.49183e-08
RNF38	1556.52	-1.12642	0.137364	-8.20019	2.39998e-16	8.36664e-15
KIF23	1529.96	1.83341	0.216114	8.48353	2.1847e-17	9.19746e-16
SMOC2	1772.25	-2.97455	0.418781	-7.10288	1.22183e-12	2.30998e-11
NAA40	1590.98	1.1702	0.130093	8.99504	2.36142e-19	1.46588e-17
ASPM	1473.15	2.21203	0.261487	8.45942	2.68721e-17	1.1004e-15
MFAP2	1629.51	1.8694	0.333546	5.60463	2.087e-08	1.82339e-07
PRSS2	396.374	5.96611	0.86256	6.91674	4.62146e-12	7.92274e-11
PDLIM3	1754.47	-3.19349	0.42355	-7.53981	4.70662e-14	1.10665e-12
RAP1GAP	1612.21	1.13835	0.379779	2.9974	0.00272297	0.0073448
RTL10	1561.64	1.11219	0.211774	5.25179	1.50629e-07	1.11426e-06
PLEKHO2	1666.73	-1.20314	0.212859	-5.65228	1.58337e-08	1.41638e-07
PNMA1	1585.14	-1.59713	0.243396	-6.56187	5.31378e-11	7.70084e-10
CREB3L1	1611.53	-1.08931	0.364542	-2.98817	0.00280658	0.00754772
INCENP	1509.24	1.02123	0.184558	5.5334	3.14078e-08	2.65943e-07
SLIT3	1700.8	-3.20999	0.359265	-8.93489	4.07583e-19	2.38577e-17
JCAD	1651	-2.12869	0.305531	-6.96719	3.23343e-12	5.6934e-11
DDX60L	1552.67	1.14121	0.264853	4.30884	1.64111e-05	7.88866e-05
CDCA8	1517.91	2.33698	0.218768	10.6825	1.22944e-26	3.07235e-24
TRAK2	1576.89	-1.30815	0.145938	-8.96376	3.13786e-19	1.88128e-17
MEF2A	1501.6	-1.15361	0.161644	-7.13676	9.5557e-13	1.84051e-11
EREG	896.619	1.58149	0.638971	2.47506	0.0133212	0.029453
CA2	1205.01	1.88359	0.43938	4.28691	1.81172e-05	8.62368e-05
KIF3C	1511.29	1.15767	0.207244	5.586	2.32366e-08	2.0139e-07
TRIP13	1506.37	2.10355	0.258743	8.12987	4.2975e-16	1.42703e-14
SPON1	1642.73	-2.41425	0.422037	-5.72048	1.06224e-08	9.84557e-08
EPB41L2	1539.3	-1.43915	0.243085	-5.92037	3.21226e-09	3.31815e-08
COL5A3	1572.84	1.04542	0.344769	3.03222	0.00242762	0.00663944
CHTF18	1612.34	1.75804	0.196558	8.94415	3.7483e-19	2.20731e-17
KLF9	1606.37	-2.72814	0.287205	-9.49891	2.12101e-21	1.8878e-19
CTIF	1593.92	-1.14855	0.158191	-7.26049	3.8568e-13	7.91334e-12
FRRS1	1452.83	1.03786	0.279044	3.71934	0.00019974	0.000733761
BIN1	1627.89	-2.19259	0.331301	-6.61811	3.63832e-11	5.45944e-10
RAB3IP	1509.08	1.61434	0.281281	5.73924	9.51023e-09	8.91219e-08
CFD	1686.78	-3.68676	0.389438	-9.46687	2.88343e-21	2.47594e-19
CCL2	1590.25	-3.28299	0.393061	-8.35237	6.6904e-17	2.53785e-15
KIF4A	1460.68	2.28824	0.228411	10.018	1.26987e-23	1.88949e-21
PDRG1	1533.34	1.05987	0.150305	7.05145	1.77063e-12	3.25596e-11
EZH2	1462.89	1.72984	0.212551	8.13849	4.00231e-16	1.34505e-14
MGME1	1502.45	1.13558	0.12765	8.89603	5.78816e-19	3.33563e-17
KRTDAP	573.86	5.79484	0.796185	7.27826	3.38153e-13	7.01058e-12
GRB10	1519.44	-1.16245	0.261376	-4.44743	8.69024e-06	4.42734e-05
LARGE2	1493.49	1.43008	0.395181	3.61879	0.00029598	0.00104176
SERTAD1	1575.4	-1.43293	0.190698	-7.51413	5.72902e-14	1.32941e-12
ADAM12	1496.68	1.35367	0.385892	3.5079	0.000451653	0.00151525
CXCL13	1170.06	-2.47525	0.567682	-4.36027	1.29902e-05	6.40217e-05
MSRB3	1685.27	-3.61397	0.378153	-9.55691	1.2133e-21	1.18249e-19
MELK	1422.03	2.3852	0.263871	9.03927	1.57721e-19	1.0014e-17
OLFML2B	1553.73	1.02824	0.358356	2.86934	0.00411334	0.0105302
SLC19A1	1510.64	1.78561	0.202919	8.79961	1.37296e-18	7.28258e-17
FYN	1515.21	-1.47422	0.262824	-5.60913	2.03348e-08	1.78142e-07
CLDN3	1472.41	1.77871	0.612489	2.90408	0.00368337	0.00956645
MRGBP	1507.44	1.0428	0.13245	7.87315	3.45834e-15	9.67145e-14
CCNA2	1440.18	1.8279	0.233792	7.8185	5.3457e-15	1.43524e-13
NME1	1579.24	1.41839	0.189119	7.49997	6.38334e-14	1.47247e-12
APOA2	100.339	6.19062	0.956175	6.47436	9.52115e-11	1.31156e-09
RASSF2	1479.57	-1.20013	0.315316	-3.80611	0.000141169	0.000539648
CA9	1454.48	4.31139	0.532698	8.0935	5.79734e-16	1.85858e-14
OXLD1	1539.92	1.23755	0.173325	7.14001	9.33214e-13	1.80101e-11
RFC4	1443.75	1.41819	0.186396	7.60848	2.77335e-14	6.72364e-13
KLHL42	1470.23	-1.57415	0.156311	-10.0706	7.45019e-24	1.15253e-21
SLC38A7	1465.62	1.18978	0.128144	9.28474	1.6211e-20	1.22002e-18
CPE	1403.62	-1.14424	0.339994	-3.36548	0.000764116	0.0024124
SLC38A5	1486.75	1.39996	0.44558	3.14189	0.00167862	0.00481597
TPD52L1	1459.9	-1.29699	0.320181	-4.05081	5.10416e-05	0.000217797
LIPG	1414.35	2.61005	0.405637	6.43445	1.23923e-10	1.67395e-09
IGF2BP2	1390.44	2.32184	0.466781	4.97415	6.55361e-07	4.21177e-06
ARHGAP10	1506.28	-1.53996	0.199382	-7.72367	1.13025e-14	2.92187e-13
PTHLH	1220.8	1.81048	0.565062	3.20403	0.00135517	0.00399077
SDF2L1	1549.17	1.27388	0.212529	5.99393	2.04827e-09	2.18887e-08
PCDH7	1414.06	-1.91607	0.427482	-4.48223	7.38681e-06	3.83303e-05
BCL10	1421.49	-1.09303	0.15018	-7.27813	3.38468e-13	7.01058e-12
TGM1	584.805	3.56133	0.50639	7.03278	2.02463e-12	3.69515e-11
RHBDD3	1466.68	1.01741	0.153456	6.62996	3.35769e-11	5.06564e-10
SAA1	1162.06	1.59152	0.648805	2.45301	0.0141667	0.031079
PEAK1	1397.16	-1.06033	0.165022	-6.42538	1.31539e-10	1.76703e-09
MUC16	1076.84	6.29898	0.742028	8.48887	2.08648e-17	8.89928e-16
SYNE1	1432.41	-2.52234	0.266906	-9.45028	3.3791e-21	2.85132e-19
CIT	1369.56	1.53993	0.205848	7.48089	7.38216e-14	1.69127e-12
BRI3BP	1389.91	1.23598	0.17528	7.05148	1.77028e-12	3.25596e-11
ESPL1	1358.09	1.59046	0.23906	6.65299	2.87188e-11	4.38018e-10
DSN1	1404.14	1.18888	0.153495	7.7454	9.52799e-15	2.48954e-13
APOLD1	1490.71	-2.46625	0.277461	-8.88863	6.18645e-19	3.52591e-17
EBP	1510.75	1.18351	0.195811	6.04416	1.50192e-09	1.641e-08
MAD2L1	1373.76	1.74305	0.218087	7.99246	1.32272e-15	4.00973e-14
LRRC32	1502.2	-1.21168	0.313665	-3.86297	0.000112019	0.000438931
AVPI1	1458.6	-1.00046	0.265339	-3.77052	0.00016291	0.000613969
USP12	1380.99	-1.58566	0.139502	-11.3665	6.1366e-30	2.60032e-27
ZNF331	1403	-1.00779	0.267357	-3.76945	0.000163609	0.000616364
GALNT6	1426.78	1.98549	0.318518	6.23353	4.56033e-10	5.51515e-09
KIF13B	1365.59	-1.034	0.196324	-5.26681	1.38817e-07	1.03079e-06
OVOL1	1399.18	-1.3329	0.366687	-3.63499	0.00027799	0.000985555
SPECC1	1370.5	1.20693	0.29201	4.13318	3.57771e-05	0.00015799
C1orf35	1452.65	1.06723	0.139966	7.62497	2.44097e-14	5.95487e-13
RSAD2	1389.4	2.14976	0.416565	5.16068	2.46057e-07	1.74869e-06
ENTPD1	1439.79	-1.47551	0.212249	-6.95179	3.6068e-12	6.31092e-11
ARID5A	1473.68	-2.10339	0.222621	-9.4483	3.44381e-21	2.89339e-19
ADGRA2	1424.45	-2.44133	0.316627	-7.71042	1.25408e-14	3.19953e-13
KDF1	1388.15	1.06037	0.237225	4.4699	7.82559e-06	4.03002e-05
OLFML3	1500.46	-1.74698	0.40666	-4.29592	1.73972e-05	8.31141e-05
MROH6	1448.49	1.28915	0.303066	4.25371	2.1026e-05	9.84007e-05
ADARB1	1470.28	-2.68164	0.281175	-9.53727	1.46646e-21	1.37662e-19
CHURC1	1377.14	-1.07487	0.176847	-6.07794	1.21735e-09	1.35514e-08
PRELP	1591.27	-3.77565	0.44321	-8.51887	1.61111e-17	7.0517e-16
RPA3	1388.79	1.00385	0.162631	6.1726	6.71777e-10	7.89287e-09
SGCB	1377.8	-1.71903	0.217471	-7.90465	2.68688e-15	7.62337e-14
CEACAM7	499.811	-1.92008	0.788048	-2.43651	0.0148299	0.0323556
TENT5A	1379.69	-1.53693	0.227959	-6.74215	1.56058e-11	2.46388e-10
ZNF761	1282.36	1.29605	0.248966	5.20572	1.93249e-07	1.39926e-06
PRKCA	1342.96	-1.15816	0.256421	-4.51664	6.28284e-06	3.30719e-05
PXYLP1	1347.54	1.28406	0.229718	5.58972	2.27435e-08	1.9738e-07
HOXB7	1381.66	1.23203	0.226806	5.43209	5.5697e-08	4.49729e-07
CITED4	1471.43	1.19706	0.328796	3.64074	0.000271855	0.00096697
FAM102B	1326.71	-1.46193	0.212986	-6.86397	6.69708e-12	1.1234e-10
MYEOV	1412.32	2.46261	0.569023	4.32779	1.50612e-05	7.29011e-05
TSPYL2	1398.39	-1.64956	0.188878	-8.73343	2.47059e-18	1.24436e-16
BCL2L12	1380.02	1.36764	0.161315	8.47803	2.29047e-17	9.62195e-16
SYT7	1283.57	1.84189	0.375858	4.9005	9.55927e-07	5.93973e-06
S1PR3	1342.77	-1.08034	0.337102	-3.20478	0.00135166	0.00398165
ITIH5	1498.64	-3.58189	0.364476	-9.8275	8.57208e-23	1.06425e-20
PALM3	1367.53	2.22595	0.508414	4.37824	1.19644e-05	5.94467e-05
SLC25A4	1371.29	-1.71921	0.181001	-9.49832	2.13311e-21	1.88994e-19
RPS6KA2	1339.41	-1.70061	0.229477	-7.41078	1.25557e-13	2.74675e-12
RMI2	1308.67	1.51077	0.23702	6.37403	1.84127e-10	2.39725e-09
ZNF432	1274.58	1.57056	0.327615	4.79391	1.63564e-06	9.67291e-06
SHH	1337.5	-2.37598	0.695942	-3.41405	0.000640044	0.00205531
AK4	1300.66	-1.25164	0.392086	-3.19225	0.0014117	0.00413601
CCNF	1311.4	1.43324	0.169278	8.46683	2.52169e-17	1.04358e-15
NUDT1	1396.65	1.09722	0.189798	5.78097	7.42726e-09	7.11062e-08
CST6	1242.69	3.96306	0.496406	7.9835	1.42244e-15	4.27215e-14
ATXN1	1282.61	-1.36795	0.234422	-5.83542	5.36546e-09	5.29001e-08
UBXN11	1376.41	1.04615	0.195856	5.34141	9.22273e-08	7.11113e-07
FBXO31	1360.25	-1.05917	0.128376	-8.25051	1.57716e-16	5.64073e-15
LIMS2	1526.72	-3.41628	0.33843	-10.0945	5.842e-24	9.18324e-22
TBX1	1392.72	2.6648	0.47542	5.60515	2.08075e-08	1.81956e-07
CRYAB	1568.99	-3.7243	0.40847	-9.11767	7.676e-20	5.17719e-18
DIP2C	1307.46	-1.40916	0.190178	-7.40972	1.26571e-13	2.76489e-12
HINT3	1287.93	-1.01649	0.118842	-8.55332	1.19602e-17	5.34698e-16
UHRF1	1275.07	2.43544	0.217575	11.1936	4.38492e-29	1.58279e-26
THRA	1298.98	-1.67279	0.203999	-8.20001	2.40371e-16	8.36664e-15
GSTM2	1294.92	1.4272	0.530403	2.69078	0.00712847	0.0170656
TINCR	1327.76	1.71789	0.391881	4.38369	1.16685e-05	5.81248e-05
PPP1R16A	1370.56	1.23233	0.200285	6.15288	7.609e-10	8.82903e-09
MTURN	1300.66	-2.10931	0.218419	-9.65715	4.58425e-22	4.97312e-20
NEURL1B	1269.95	-1.61049	0.263897	-6.10272	1.04281e-09	1.17223e-08
ZDHHC24	1353.92	1.04885	0.15065	6.96217	3.35068e-12	5.87863e-11
DYSF	1365.46	-1.80884	0.26516	-6.82169	8.99779e-12	1.47901e-10
CCNE1	1300.18	2.2302	0.271649	8.20984	2.21485e-16	7.7508e-15
TOX3	1232.96	1.95572	0.693324	2.8208	0.00479048	0.0120439
ABCC4	1287.77	-1.34395	0.282347	-4.75993	1.9366e-06	1.12951e-05
CYB5R2	1305.52	1.01731	0.245556	4.14288	3.42965e-05	0.000152141
MAPRE2	1286.23	-1.64079	0.238254	-6.88671	5.70964e-12	9.67759e-11
NFATC4	1363.53	-1.60534	0.263515	-6.09201	1.11499e-09	1.24761e-08
CBX2	1227.34	2.11282	0.347987	6.07154	1.2669e-09	1.40709e-08
NACC2	1363.62	-2.53635	0.220091	-11.5241	9.97278e-31	5.11551e-28
GINS1	1253.46	2.01968	0.204897	9.85706	6.38957e-23	8.41524e-21
C20orf194	1305.97	-1.31888	0.184917	-7.13225	9.87446e-13	1.89434e-11
ARID3A	1263.94	1.8662	0.36485	5.115	3.13747e-07	2.17867e-06
OLR1	1244.94	2.75438	0.512536	5.37403	7.69949e-08	6.0418e-07
H2BC12	1222.15	1.98979	0.297683	6.68425	2.32102e-11	3.57639e-10
SLC9A7	1227.79	1.02641	0.256747	3.99773	6.39519e-05	0.000266357
NFE2L3	1249.9	1.69431	0.271353	6.24394	4.26681e-10	5.18831e-09
PRDM1	1260.63	-1.65258	0.290011	-5.69832	1.20992e-08	1.1093e-07
MPP7	1253.98	-1.34112	0.271473	-4.94014	7.80652e-07	4.94202e-06
DLGAP5	1232.65	2.0319	0.248832	8.16576	3.19422e-16	1.09231e-14
OSBPL1A	1262.87	-1.30694	0.235398	-5.55205	2.8234e-08	2.40848e-07
KIF18B	1231.5	2.85001	0.236501	12.0507	1.92211e-33	1.70299e-30
IL1RAP	1197.67	1.07338	0.3257	3.2956	0.000982135	0.00301809
CRY2	1281.23	-1.70528	0.137405	-12.4106	2.28935e-35	2.789e-32
PLA2G15	1289.47	1.13268	0.167944	6.74439	1.53676e-11	2.43137e-10
FANCD2	1214.72	1.70164	0.184521	9.22193	2.91801e-20	2.13026e-18
CYP1B1	1351.53	-1.53905	0.505417	-3.0451	0.00232602	0.00639926
PLK3	1297.05	-1.24763	0.221801	-5.62499	1.85517e-08	1.63921e-07
CDCA4	1250.3	1.52635	0.191398	7.97471	1.52736e-15	4.55916e-14
RGL3	1329.62	1.40479	0.450595	3.11763	0.00182313	0.00517495
IRAG1	1380.14	-3.09451	0.345261	-8.96283	3.16458e-19	1.88636e-17
TCN1	1104.77	3.66574	0.685949	5.34404	9.08979e-08	7.01974e-07
CPEB4	1207.05	-1.77936	0.200263	-8.88509	6.3869e-19	3.62955e-17
BMPR1A	1226.09	-1.07326	0.124286	-8.63543	5.8507e-18	2.748e-16
CELSR3	1170.36	2.63848	0.324458	8.13197	4.22387e-16	1.41463e-14
KAT6B	1200.47	-1.07476	0.16451	-6.53315	6.44027e-11	9.20335e-10
KDELR3	1230.63	1.35051	0.284867	4.74083	2.12848e-06	1.23002e-05
OSBPL10	1264.54	-2.03943	0.239696	-8.50842	1.76324e-17	7.63757e-16
FGL2	1339.16	-3.61796	0.37468	-9.65612	4.63053e-22	4.97312e-20
C11orf96	1377.54	-3.11616	0.370754	-8.40493	4.28107e-17	1.69607e-15
MAGEA4	1223.73	5.99336	0.988199	6.06494	1.32006e-09	1.46031e-08
C7	1371.08	-4.04426	0.615294	-6.57289	4.93489e-11	7.19991e-10
ITPR1	1241.02	-2.80539	0.270494	-10.3714	3.34698e-25	6.7257e-23
PSENEN	1299.68	1.03382	0.191341	5.40303	6.5525e-08	5.21951e-07
TROAP	1234.67	2.65314	0.232929	11.3903	4.67189e-30	2.06965e-27
PPM1L	1253.3	-2.15904	0.272861	-7.91262	2.52037e-15	7.19747e-14
PDGFRA	1279.67	-2.0064	0.342951	-5.85039	4.90424e-09	4.85493e-08
CENPU	1200.62	1.58937	0.214127	7.42257	1.14872e-13	2.54441e-12
YEATS4	1098.68	1.08219	0.232093	4.66272	3.1206e-06	1.75142e-05
NCAPH	1187.27	2.15558	0.228817	9.42052	4.48873e-21	3.72316e-19
FZD7	1266.18	-2.04403	0.256607	-7.96559	1.64433e-15	4.87102e-14
SRD5A1	1200.47	1.15557	0.236858	4.87876	1.06753e-06	6.58488e-06
MFSD3	1290.77	1.46239	0.20837	7.01827	2.24633e-12	4.06929e-11
SPRR2A	306.465	4.50294	0.790158	5.69878	1.20667e-08	1.10736e-07
HOXB3	1236.35	1.1208	0.365394	3.06738	0.00215941	0.00598955
CPQ	1255.39	-1.58026	0.264447	-5.97569	2.29114e-09	2.42185e-08
CENPE	1159.37	1.79885	0.218447	8.23473	1.79956e-16	6.37765e-15
SMAD7	1233.27	-1.14401	0.212069	-5.39454	6.86977e-08	5.44312e-07
MOCOS	1205.17	1.00385	0.208487	4.81493	1.4725e-06	8.77739e-06
UBASH3B	1177.01	1.17623	0.292174	4.02578	5.67879e-05	0.000239591
NDC80	1181.66	1.90182	0.235111	8.08903	6.01423e-16	1.91865e-14
INPP5A	1223.55	-1.44542	0.167969	-8.6053	7.61177e-18	3.49103e-16
PYCR3	1258	1.19952	0.182053	6.58884	4.4329e-11	6.52121e-10
CCL18	1260.08	1.77443	0.547698	3.2398	0.00119616	0.00358283
SLC37A4	1219.32	1.33558	0.158585	8.42185	3.70584e-17	1.47823e-15
HSPA2	1242.2	-2.04815	0.325038	-6.30128	2.95206e-10	3.70323e-09
TCEAL3	1249.66	-1.28284	0.203673	-6.29852	3.00494e-10	3.76428e-09
CASP6	1200.66	1.04422	0.147413	7.08366	1.404e-12	2.60387e-11
BRCA1	1144.63	1.39747	0.183064	7.63377	2.27994e-14	5.59002e-13
OSR1	1265.11	-1.13533	0.420123	-2.70239	0.00688434	0.016583
SIK1B	1205.1	-1.23102	0.288416	-4.26819	1.97065e-05	9.29171e-05
KITLG	1163.22	-1.36653	0.344872	-3.96243	7.41896e-05	0.000304059
GTPBP3	1210.13	1.0938	0.125536	8.71303	2.95854e-18	1.45995e-16
TPST1	1220.2	-1.19126	0.24467	-4.86885	1.12251e-06	6.87399e-06
SLC35F2	1173.66	1.24987	0.227397	5.4964	3.87626e-08	3.22201e-07
TEF	1193.32	-1.18488	0.17281	-6.85653	7.05529e-12	1.17638e-10
DBNDD1	1188.5	1.65696	0.30429	5.44532	5.17128e-08	4.20169e-07
SBK1	1132.34	2.70531	0.447196	6.04948	1.45313e-09	1.59149e-08
C1orf159	1239.66	1.24073	0.184352	6.73025	1.6937e-11	2.65596e-10
SORBS2	1305.3	-3.64873	0.381513	-9.56384	1.13466e-21	1.12268e-19
DCBLD1	1149.22	1.29477	0.232682	5.56452	2.62872e-08	2.25524e-07
RAD9A	1205.27	1.13854	0.18591	6.12418	9.11544e-10	1.03845e-08
SLFN13	1102.2	1.64805	0.38433	4.28811	1.80196e-05	8.58145e-05
PODN	1267.97	-2.43447	0.398022	-6.11643	9.56959e-10	1.08574e-08
DDR2	1247.92	-2.79149	0.354893	-7.86571	3.67006e-15	1.0205e-13
LARGE1	1188.21	-1.33883	0.271311	-4.93469	8.02801e-07	5.07071e-06
PGF	1204.27	1.4274	0.330979	4.31266	1.61306e-05	7.76338e-05
SHROOM3	1138.26	-1.25103	0.317277	-3.94301	8.04649e-05	0.000327618
CDCA3	1188.24	2.17646	0.224	9.71632	2.56886e-22	2.9282e-20
VASN	1211.74	-1.00685	0.303312	-3.31953	0.000901697	0.00280183
GALNT14	1210.55	1.83453	0.385894	4.75396	1.99466e-06	1.16094e-05
ENPP2	1263.53	-1.14514	0.379238	-3.01959	0.00253121	0.00689083
CBX7	1212.41	-2.45243	0.220258	-11.1344	8.5362e-29	2.97121e-26
NETO2	1115.82	1.20668	0.312654	3.85947	0.000113633	0.000444587
CALB1	377.015	4.61795	0.707965	6.52286	6.8981e-11	9.76455e-10
GRIN2D	1178.22	3.62248	0.420352	8.61773	6.82962e-18	3.16788e-16
SLC4A11	1263.26	1.17481	0.337171	3.48431	0.000493413	0.00163887
AKT3	1129.63	-1.93862	0.312859	-6.19647	5.77418e-10	6.85446e-09
ERV3-1	1026.64	1.18179	0.36642	3.22523	0.00125871	0.00374965
HSPA6	741.081	1.13482	0.368834	3.07678	0.0020925	0.00583357
BPIFB1	348.993	1.74159	0.726126	2.39847	0.0164636	0.0354516
HJURP	1131.61	2.49036	0.21915	11.3637	6.33896e-30	2.62891e-27
HELLS	1100.33	1.60073	0.17641	9.07394	1.14786e-19	7.55879e-18
CXCL11	1095.75	4.10176	0.584473	7.01788	2.25258e-12	4.07681e-11
EPOP	1191.93	1.1658	0.294969	3.95226	7.74162e-05	0.000316153
FZD5	1091.03	1.02157	0.251423	4.06317	4.84105e-05	0.000207891
ZNF468	1092.19	1.11267	0.18961	5.86824	4.40443e-09	4.40488e-08
ITGA7	1259.55	-2.94198	0.366518	-8.02684	1.00016e-15	3.07979e-14
FBXL6	1198.52	1.68914	0.171614	9.84267	7.37302e-23	9.51754e-21
COL10A1	1161.41	6.86155	0.578136	11.8684	1.72762e-32	1.20267e-29
MOAP1	1125.19	-1.15361	0.133857	-8.6182	6.80144e-18	3.16405e-16
OSBPL5	1157.3	-1.0421	0.172263	-6.04946	1.45334e-09	1.59149e-08
NUF2	1096.66	2.54395	0.255332	9.96331	2.20601e-23	3.18516e-21
KIF26B	1121.03	2.74478	0.329209	8.33752	7.58644e-17	2.84375e-15
DHRS11	1161.49	1.0128	0.222243	4.55719	5.18428e-06	2.77463e-05
FBLN5	1233.68	-2.45101	0.320332	-7.65148	1.98686e-14	4.93349e-13
SNTA1	1171.95	-1.28962	0.228264	-5.64967	1.60758e-08	1.43607e-07
PKD2	1106.95	-1.18785	0.176184	-6.7421	1.5611e-11	2.46388e-10
ZNF600	1140.04	1.15986	0.214958	5.39576	6.82336e-08	5.41314e-07
LHFPL6	1175.87	-1.6311	0.273263	-5.96897	2.38761e-09	2.51292e-08
CFL2	1221.67	-3.31373	0.27027	-12.2608	1.47014e-34	1.59199e-31
THSD4	1105.58	-2.2603	0.278142	-8.12642	4.42158e-16	1.4583e-14
CLIP4	1111.13	-1.48647	0.266899	-5.56939	2.5563e-08	2.19794e-07
CHMP4C	1133.44	1.1859	0.238687	4.96841	6.75031e-07	4.32677e-06
JDP2	1148.1	-1.32196	0.242537	-5.45055	5.02132e-08	4.08495e-07
PDE4D	1128.65	-2.36904	0.234242	-10.1137	4.80577e-24	7.61578e-22
SLC26A6	1137.11	1.84202	0.190631	9.66277	4.33951e-22	4.80601e-20
SLC2A6	1133.52	1.54666	0.311874	4.95926	7.07626e-07	4.51491e-06
S100A3	289.644	1.14347	0.418249	2.73394	0.00625807	0.0152612
CHEK1	1077.91	1.65115	0.193349	8.53977	1.34487e-17	5.91745e-16
HIC2	1083.57	1.79075	0.354906	5.0457	4.51873e-07	3.02055e-06
LIF	1119.32	-1.63487	0.375407	-4.35492	1.33113e-05	6.54056e-05
UBE2T	1080.71	1.81435	0.19026	9.53613	1.48267e-21	1.38278e-19
CNST	1075.42	-1.04711	0.122438	-8.55214	1.20827e-17	5.37708e-16
CEP85	1038.13	1.14324	0.17687	6.46373	1.02154e-10	1.3983e-09
CDCA7	1072.71	1.86037	0.278042	6.69096	2.2171e-11	3.42709e-10
SLC66A1	1121.34	1.22883	0.133528	9.20275	3.48908e-20	2.50034e-18
FAM13B	1067.52	-1.46382	0.179376	-8.16064	3.33251e-16	1.13364e-14
RUSC2	1126.19	-1.84709	0.227938	-8.10349	5.34037e-16	1.72628e-14
BLOC1S3	1101.65	1.13344	0.144197	7.86034	3.831e-15	1.0577e-13
MMP10	1080.26	2.07364	0.631936	3.28141	0.0010329	0.00314729
GDPD3	1082.57	1.12168	0.422916	2.65226	0.00799543	0.0188927
SLC25A25	1086.07	-2.73871	0.213964	-12.7998	1.64286e-37	2.66855e-34
CACNA1H	1219.71	-3.60795	0.376902	-9.57262	1.04227e-21	1.04185e-19
ZEB2	1079.05	-2.06959	0.292283	-7.08076	1.43361e-12	2.65375e-11
ACAT1	1100.74	-1.02449	0.208039	-4.9245	8.45764e-07	5.3231e-06
MUC2	855.069	3.72199	0.735741	5.05883	4.21846e-07	2.84127e-06
DLC1	1106.94	-1.63299	0.271135	-6.02279	1.71433e-09	1.8554e-08
SLC25A12	1081.91	-1.0086	0.152963	-6.59375	4.28856e-11	6.33757e-10
MSLN	1050.92	4.72369	0.69405	6.80598	1.00366e-11	1.63711e-10
WDR54	1092.39	1.06077	0.212352	4.99536	5.8726e-07	3.82583e-06
JMY	1045.57	-1.14138	0.151771	-7.52041	5.46047e-14	1.27011e-12
CLMP	1096.68	-1.22339	0.409077	-2.99062	0.0027841	0.00749244
COMTD1	1165.01	1.10345	0.246889	4.4694	7.84376e-06	4.03831e-05
NR4A2	1093.42	-2.88414	0.317922	-9.07184	1.17019e-19	7.67989e-18
GINS2	1078.04	1.54787	0.217028	7.13212	9.88375e-13	1.89434e-11
KNSTRN	1042.96	1.39736	0.172835	8.08492	6.22033e-16	1.9651e-14
SNRK	1056.6	-1.10232	0.115431	-9.54957	1.3024e-21	1.25056e-19
ZHX3	1060.38	-1.45076	0.155527	-9.32803	1.07862e-20	8.31006e-19
MYO9A	983.454	-1.12343	0.178211	-6.30392	2.90217e-10	3.64726e-09
NAT14	1117.03	1.15271	0.233529	4.93606	7.97178e-07	5.04336e-06
FBXO6	1092.75	1.14252	0.188826	6.05062	1.44287e-09	1.58269e-08
PDLIM4	1112.45	-1.26785	0.375855	-3.37325	0.000742871	0.00235142
ME1	1053.52	-1.30304	0.33494	-3.89037	0.000100093	0.00039833
RGS19	1064.85	1.05422	0.167302	6.30126	2.9524e-10	3.70323e-09
GABBR2	1052.08	2.65347	0.660133	4.01959	5.82993e-05	0.000245259
MAP3K8	1068.36	-1.38135	0.220676	-6.25961	3.85936e-10	4.73422e-09
RFC5	1032.31	1.11159	0.143515	7.74546	9.52346e-15	2.48954e-13
HOMER3	1095.94	1.29946	0.202996	6.40142	1.53943e-10	2.03573e-09
NCKAP1L	1097.4	-1.63172	0.389723	-4.18688	2.82815e-05	0.000127933
TMEM8B	1050.79	-1.28078	0.181433	-7.05925	1.67408e-12	3.08715e-11
CEMIP	919.139	1.55524	0.384343	4.04648	5.19934e-05	0.000221569
PGP	1101.63	1.00732	0.171235	5.88265	4.03755e-09	4.0746e-08
PBX3	1016.04	-1.03471	0.181377	-5.70476	1.1651e-08	1.07377e-07
JADE1	1021.55	-1.12894	0.203504	-5.54752	2.89746e-08	2.46734e-07
MIS18A	1018.08	1.29199	0.157698	8.19277	2.55291e-16	8.85432e-15
CEBPA	1067.09	1.16039	0.327048	3.54807	0.000388065	0.00132495
AIM2	1049.38	1.92253	0.510869	3.76325	0.000167722	0.000629791
RAB27A	1025.46	-1.10031	0.187023	-5.8833	4.02176e-09	4.06598e-08
ADAMTS7	1040.6	1.33276	0.275389	4.83953	1.30145e-06	7.85139e-06
TSHZ1	985.655	-1.1291	0.185408	-6.0898	1.13054e-09	1.26283e-08
SPAG4	1073.95	1.73125	0.296684	5.83533	5.36828e-09	5.29012e-08
TLE4	1016.68	-1.12999	0.235931	-4.78952	1.6718e-06	9.86879e-06
KIZ	1018.2	-1.14521	0.216294	-5.2947	1.19214e-07	8.98923e-07
WDR4	1033.71	1.09881	0.153417	7.16221	7.93861e-13	1.55205e-11
EIF4E3	1031.17	-1.43984	0.202933	-7.09514	1.29221e-12	2.41725e-11
OPLAH	1052.53	1.07997	0.262655	4.11173	3.9271e-05	0.000171861
CDC45	1017.92	2.17549	0.231206	9.40931	4.99385e-21	4.08992e-19
NR2C2AP	1050.45	1.00391	0.134545	7.46155	8.55085e-14	1.92909e-12
PROSER2	1067.71	1.69528	0.295303	5.74081	9.42237e-09	8.83835e-08
ATP8B2	1002.08	-1.5332	0.30741	-4.98749	6.11701e-07	3.96385e-06
H2BC5	1019.07	2.39067	0.29557	8.08832	6.04942e-16	1.92672e-14
CTSV	851.849	2.94333	0.446979	6.58494	4.55062e-11	6.68934e-10
DONSON	981.823	1.41936	0.17915	7.92273	2.32344e-15	6.69948e-14
ATAT1	1011.41	1.05174	0.200101	5.25605	1.47183e-07	1.09001e-06
NEK2	978.362	2.29462	0.234858	9.77021	1.51143e-22	1.77474e-20
CILP	1205.94	-3.14194	0.600518	-5.23205	1.6764e-07	1.22982e-06
TGFB3	1056.37	-1.42578	0.33375	-4.272	1.93725e-05	9.15413e-05
TBC1D7	1005.75	1.18725	0.1551	7.65474	1.93711e-14	4.82224e-13
PFKFB4	986.267	2.36661	0.239883	9.86567	5.86426e-23	7.77593e-21
GOLGA8B	1054.77	1.07808	0.3086	3.49347	0.000476788	0.00159055
ZEB1	1050.36	-3.01691	0.295655	-10.2042	1.89968e-24	3.24812e-22
IFIT2	986.478	1.43577	0.377478	3.80358	0.000142622	0.000544454
PKMYT1	1006.4	2.35217	0.245171	9.59399	8.47407e-22	8.69351e-20
GLIPR2	1039.1	-1.36199	0.316901	-4.29785	1.72462e-05	8.25547e-05
TTK	963.177	2.23531	0.231473	9.65691	4.59508e-22	4.97312e-20
HES4	1114.6	1.21141	0.316389	3.82887	0.000128734	0.000496594
LRCH1	995.501	-1.27189	0.151755	-8.38124	5.23737e-17	2.04583e-15
LATS2	1001.81	-1.71092	0.20558	-8.32241	8.61904e-17	3.20615e-15
CREM	1025.1	-1.47706	0.181278	-8.14803	3.69903e-16	1.25176e-14
C12orf75	972.499	1.6508	0.375369	4.39781	1.09347e-05	5.47775e-05
SOCS2	1037	-1.02674	0.318751	-3.22113	0.00127685	0.00379234
ARHGAP11A	947.47	1.38515	0.200867	6.89587	5.35354e-12	9.08983e-11
SRCIN1	1000.94	1.40134	0.383795	3.65128	0.000260941	0.000931378
KLK5	277.555	6.98119	1.06959	6.52698	6.71088e-11	9.54806e-10
RADX	975.485	1.30848	0.380724	3.43682	0.000588596	0.0019112
TMEM44	987.764	1.23148	0.183298	6.71848	1.83625e-11	2.86567e-10
ZCCHC24	1039.47	-2.8727	0.304814	-9.42445	4.32373e-21	3.60163e-19
SLC12A8	965.504	2.01678	0.277871	7.25797	3.92945e-13	8.04789e-12
GEN1	960.115	1.32748	0.157974	8.40314	4.34702e-17	1.71523e-15
PPFIA3	1004.61	1.0186	0.254341	4.00487	6.20526e-05	0.000259555
NCAPG	932.472	2.02716	0.244455	8.29257	1.10825e-16	4.04531e-15
HMGA2	754.845	5.6442	0.695732	8.1126	4.9546e-16	1.62039e-14
CDK5	996.095	1.0714	0.142032	7.54333	4.58112e-14	1.07845e-12
LIX1L	993.578	-1.29034	0.22192	-5.81444	6.08376e-09	5.9233e-08
FRAS1	920.938	1.5955	0.412636	3.8666	0.000110363	0.000433972
CNFN	452.517	2.37164	0.402009	5.89946	3.64701e-09	3.71602e-08
GEM	1045.25	-3.21469	0.382489	-8.40466	4.29116e-17	1.69662e-15
PRKAG2	994.193	-1.69629	0.177862	-9.53709	1.469e-21	1.37662e-19
FANCA	934.312	2.10776	0.20432	10.316	5.96729e-25	1.14034e-22
GAS7	1019.57	-2.20635	0.363825	-6.06432	1.32516e-09	1.46429e-08
RNF207	989.267	1.03537	0.255452	4.05309	5.05458e-05	0.000216014
FLVCR1	924.129	1.24512	0.223616	5.56813	2.57494e-08	2.21202e-07
GPR78	1022.08	2.83421	0.561192	5.05034	4.41013e-07	2.95448e-06
IL33	1019.07	-1.56213	0.492239	-3.17352	0.00150604	0.0043782
KLHL5	947.007	-1.57122	0.24883	-6.31442	2.71178e-10	3.42567e-09
MAPKBP1	950.441	-1.11639	0.166413	-6.70858	1.96527e-11	3.06211e-10
DTL	925.555	1.7596	0.223995	7.85552	3.98106e-15	1.09603e-13
IL17RE	985.49	1.06924	0.298624	3.58057	0.000342851	0.00118425
TMPRSS11E	903.775	-2.47265	0.610146	-4.05256	5.06605e-05	0.000216409
SPRR2D	356.48	5.61317	0.765988	7.32801	2.33596e-13	4.92243e-12
KNL1	889.932	1.68059	0.2266	7.41655	1.20211e-13	2.64395e-12
ARRDC4	941.018	-1.46735	0.254694	-5.76123	8.35016e-09	7.89337e-08
PRUNE2	1063.48	-4.45296	0.521029	-8.54648	1.26899e-17	5.60889e-16
HENMT1	936.623	1.04123	0.194379	5.35671	8.47495e-08	6.59456e-07
SIRT1	904.119	-1.08025	0.145176	-7.44098	9.99445e-14	2.23664e-12
EDARADD	975.434	1.03248	0.339766	3.0388	0.00237522	0.00651348
GTSE1	904.329	2.37615	0.218212	10.8892	1.29825e-27	3.77695e-25
ARHGEF9	950.263	-1.45074	0.164372	-8.82593	1.08558e-18	5.86154e-17
GNG11	978.415	-1.82067	0.265751	-6.85105	7.33115e-12	1.21616e-10
TFAP4	943.809	1.15255	0.150528	7.65672	1.90735e-14	4.75424e-13
FNDC10	982.875	1.57586	0.291244	5.41079	6.27473e-08	5.01053e-07
TRPM2	992.553	1.44249	0.31118	4.63553	3.56022e-06	1.97428e-05
ACKR1	1066.37	-3.1039	0.521308	-5.95406	2.61571e-09	2.73381e-08
COL8A2	961.022	-1.03269	0.37641	-2.74352	0.00607845	0.0148752
XRCC3	945.87	1.13806	0.165388	6.88117	5.93643e-12	1.00445e-10
CCDC58	945.909	1.04082	0.133047	7.82293	5.16065e-15	1.39323e-13
RAD18	894.514	1.02077	0.160359	6.36556	1.94581e-10	2.52011e-09
SPC24	974.462	1.82513	0.226749	8.04911	8.33954e-16	2.59672e-14
DSG1	185.364	3.91187	0.659161	5.93461	2.94539e-09	3.05706e-08
TMEM223	961.238	1.04981	0.142227	7.38124	1.56827e-13	3.39275e-12
CENPW	951.518	1.10805	0.249157	4.44719	8.70028e-06	4.4313e-05
MAGEA3	882.845	4.54764	0.867661	5.24126	1.5948e-07	1.17438e-06
RASA3	924.926	-1.14567	0.290744	-3.94047	8.13229e-05	0.000330445
WDHD1	881.79	1.56102	0.191994	8.13055	4.27362e-16	1.42356e-14
CREB3L4	903.088	1.02789	0.209947	4.89594	9.78389e-07	6.06963e-06
FNDC1	977.476	2.65329	0.539888	4.91451	8.90042e-07	5.58015e-06
CMPK2	888.219	1.62297	0.31043	5.22814	1.71226e-07	1.25519e-06
SAPCD2	909.901	2.52097	0.274716	9.17664	4.44767e-20	3.0852e-18
FBXO41	904.095	1.45576	0.228798	6.36262	1.9834e-10	2.56029e-09
MRAS	936.887	-1.59279	0.266948	-5.96666	2.42156e-09	2.54453e-08
RBL1	887.995	1.17447	0.165528	7.0953	1.29073e-12	2.41681e-11
TLCD1	952.853	1.52337	0.25689	5.93005	3.0284e-09	3.13987e-08
RFC3	865.385	1.16592	0.195109	5.97574	2.29046e-09	2.42185e-08
POC1A	925.571	1.35897	0.2026	6.70767	1.97758e-11	3.07883e-10
ADCK5	963.123	1.09017	0.186685	5.83959	5.23283e-09	5.16186e-08
TTC28	915.75	-1.24497	0.247286	-5.03454	4.78988e-07	3.18139e-06
ZWILCH	884.785	1.14336	0.135723	8.42426	3.63039e-17	1.45305e-15
CHAF1B	892.816	1.69088	0.206595	8.18452	2.73388e-16	9.43166e-15
KIF20B	859.333	1.17102	0.198046	5.91285	3.36245e-09	3.46227e-08
JPH2	1054.76	-3.61397	0.445576	-8.11078	5.02967e-16	1.64218e-14
LRIG1	882.932	-1.28918	0.363916	-3.54252	0.000396326	0.00135103
ASB1	917.745	-1.06216	0.154489	-6.87531	6.18539e-12	1.04205e-10
HCAR1	870.917	1.86254	0.396844	4.6934	2.68707e-06	1.52346e-05
SELENOP	856.544	-1.26199	0.370886	-3.40264	0.000667391	0.00213329
CLIP3	932.053	-2.90366	0.357781	-8.11576	4.82772e-16	1.58155e-14
MEIS2	905.698	-1.86493	0.24521	-7.60544	2.83938e-14	6.87519e-13
HMMR	861.171	2.05191	0.239286	8.57515	9.89614e-18	4.48594e-16
AR	880.159	-1.26879	0.471451	-2.69125	0.00711856	0.0170461
FCRLB	895.582	3.04636	0.449671	6.77463	1.24725e-11	2.02089e-10
CDIP1	923.411	-1.24991	0.317218	-3.94024	8.14006e-05	0.000330659
H2AW	910.096	2.45411	0.276286	8.88249	6.53773e-19	3.68305e-17
ADCY9	896.513	-1.51796	0.228018	-6.65719	2.7912e-11	4.27049e-10
C22orf39	914.504	-1.15828	0.148717	-7.78847	6.78277e-15	1.79633e-13
SLC38A4	716.718	1.97621	0.613553	3.22093	0.00127775	0.00379406
CNTN1	870.41	-3.1681	0.562385	-5.63332	1.76768e-08	1.56759e-07
CCDC167	939.98	1.04057	0.180807	5.75516	8.65608e-09	8.15882e-08
KIAA0513	902.775	-1.69186	0.242881	-6.96578	3.2659e-12	5.74539e-11
PTGER4	881.386	-1.21559	0.312126	-3.89454	9.8386e-05	0.000392256
SGMS2	874.871	-1.43168	0.267921	-5.34366	9.10867e-08	7.03153e-07
CDC37L1	896.661	-1.05285	0.141821	-7.4238	1.13804e-13	2.52363e-12
MEIS1	918.466	-1.76192	0.224535	-7.84696	4.26227e-15	1.16723e-13
CPXM2	1020.98	-2.94347	0.432885	-6.79966	1.04867e-11	1.70766e-10
TMEM119	946.747	-1.59932	0.374841	-4.26666	1.98422e-05	9.34662e-05
DNMT3B	890.238	2.22066	0.281705	7.88291	3.1985e-15	8.98346e-14
ACVRL1	941.079	-1.04041	0.237901	-4.3733	1.2238e-05	6.06827e-05
KLF11	840.999	-1.17393	0.218075	-5.38317	7.31839e-08	5.76364e-07
CCL20	471.645	1.88064	0.551738	3.40856	0.000653057	0.00209296
ZBTB47	902.338	-1.50717	0.16677	-9.03743	1.60401e-19	1.01182e-17
CIPC	855.321	-1.29653	0.154207	-8.40777	4.17864e-17	1.65886e-15
MYBPC1	288.915	3.57155	0.752334	4.74729	2.06156e-06	1.19595e-05
BOLA1	911.139	1.02801	0.196896	5.22106	1.77901e-07	1.29972e-06
RGL1	884.653	-1.21912	0.258446	-4.71713	2.39195e-06	1.36928e-05
SFRP1	902.569	-2.83596	0.549754	-5.15861	2.48794e-07	1.76666e-06
FOXJ1	910.28	1.71095	0.615629	2.7792	0.00544938	0.0134745
LONRF1	872.384	-1.11888	0.193911	-5.77006	7.92453e-09	7.54224e-08
BUB1B	838.941	1.97471	0.236727	8.34175	7.31984e-17	2.75441e-15
GJC1	860.821	-1.34492	0.289672	-4.6429	3.43554e-06	1.91266e-05
MARVELD3	878.727	1.40667	0.250681	5.6114	2.00697e-08	1.76057e-07
TENM2	838.711	2.95339	0.754178	3.91603	9.00175e-05	0.000361927
NLRP7	352.03	5.06892	0.668731	7.57991	3.45789e-14	8.24983e-13
TNFRSF25	890.624	1.11951	0.219148	5.10846	3.24801e-07	2.24584e-06
REV3L	812.713	-1.60791	0.184128	-8.73258	2.48933e-18	1.25057e-16
PGM2L1	833.603	-1.20445	0.247166	-4.87303	1.09898e-06	6.74579e-06
PSPH	831.869	1.05974	0.212501	4.98699	6.13262e-07	3.97265e-06
HBB	919.534	-1.45414	0.447671	-3.24822	0.00116129	0.00348941
SHCBP1	855.255	1.47229	0.235226	6.25906	3.87312e-10	4.7481e-09
TLR2	855.013	1.11743	0.313738	3.56167	0.000368503	0.0012637
KLF2	971.202	-2.89099	0.302343	-9.56197	1.1554e-21	1.13743e-19
B4GALNT4	875.203	2.74452	0.485683	5.65084	1.59662e-08	1.42758e-07
PER2	862.413	-2.21476	0.194538	-11.3847	4.98174e-30	2.15787e-27
SLC45A3	826.914	1.18863	0.280005	4.24502	2.18572e-05	0.000101997
PRKCZ	854.269	1.02406	0.178788	5.72779	1.01746e-08	9.47101e-08
FAM111B	798.353	2.19663	0.278499	7.88741	3.08522e-15	8.70419e-14
ZBTB21	821.423	-1.19733	0.151185	-7.91968	2.38115e-15	6.85574e-14
STEAP4	858.979	-1.16377	0.427288	-2.72363	0.00645695	0.0156795
TDRKH	818.875	1.30357	0.238074	5.47546	4.36384e-08	3.58449e-07
RFLNB	867.92	-1.09977	0.259909	-4.23137	2.32276e-05	0.000107644
CCDC3	862.825	-1.3961	0.286497	-4.873	1.09915e-06	6.74579e-06
GSTA1	737.123	1.73859	0.760961	2.28474	0.0223283	0.0463399
CCN4	792.178	1.97266	0.432535	4.56069	5.09861e-06	2.73028e-05
SUSD2	862.046	1.64117	0.386811	4.24283	2.20719e-05	0.000102925
MPDZ	831.859	-1.82289	0.228169	-7.98921	1.35811e-15	4.09788e-14
GLDC	794.08	3.14635	0.554832	5.67082	1.42115e-08	1.28186e-07
SLC30A2	834.484	2.18428	0.604547	3.61308	0.000302578	0.00106325
SSPN	873.361	-1.93178	0.246603	-7.83358	4.74175e-15	1.28548e-13
CREBRF	822.457	-1.33205	0.153982	-8.65067	5.11966e-18	2.41628e-16
DNAJB4	866.028	-2.26364	0.214853	-10.5358	5.91058e-26	1.30919e-23
SAMD10	880.606	1.08361	0.25293	4.28422	1.8338e-05	8.71603e-05
ZNF516	821.566	-1.3006	0.244141	-5.32726	9.97061e-08	7.64544e-07
STK32C	870.412	1.20826	0.214749	5.62639	1.84023e-08	1.62874e-07
HS6ST2	806.173	1.00956	0.425098	2.37488	0.0175547	0.0374453
ZBED6CL	804.485	1.20601	0.285033	4.23113	2.32521e-05	0.000107732
SGCE	831.307	-1.49757	0.322282	-4.64676	3.37193e-06	1.87949e-05
CCDC34	827.048	1.15328	0.184043	6.26638	3.6953e-10	4.56167e-09
LRRC15	849.661	3.34678	0.575272	5.81774	5.96489e-09	5.8192e-08
ZNF107	797.108	1.25205	0.220232	5.68517	1.30679e-08	1.18917e-07
TNXB	944.981	-4.31162	0.44779	-9.62868	6.05014e-22	6.30638e-20
SRPX	909.925	-2.43479	0.424089	-5.74123	9.39925e-09	8.82091e-08
STIL	779.944	2.17627	0.205484	10.591	3.28154e-26	7.61474e-24
BDKRB2	849.456	-2.13526	0.305442	-6.99074	2.73434e-12	4.87628e-11
KNOP1	807.792	1.12541	0.133631	8.42177	3.70847e-17	1.47823e-15
LRFN4	865.276	1.01321	0.31157	3.25195	0.00114618	0.00345253
SPEG	900.132	-3.17094	0.426143	-7.44104	9.98982e-14	2.23664e-12
SACS	779.984	-1.52743	0.330975	-4.61494	3.9321e-06	2.16143e-05
SAC3D1	873.16	1.54264	0.210036	7.34465	2.06298e-13	4.37558e-12
FCHO1	871.908	1.54728	0.30036	5.15141	2.58533e-07	1.83181e-06
LIFR	803.609	-2.17752	0.354537	-6.14187	8.15532e-10	9.395e-09
CDH26	823.558	1.50434	0.456375	3.29627	0.000979763	0.00301271
MAP1A	914.957	-3.23886	0.357973	-9.04777	1.45915e-19	9.36652e-18
IER5L	846.989	2.03934	0.226777	8.99271	2.41204e-19	1.48783e-17
WDR62	811.666	1.45376	0.241517	6.01928	1.75198e-09	1.8909e-08
EFNA4	827.377	1.39462	0.185713	7.50958	5.93171e-14	1.37154e-12
CDH24	798.529	1.45601	0.224816	6.47645	9.39085e-11	1.29545e-09
PLA2G4A	768.592	-1.18164	0.311572	-3.79251	0.000149131	0.000566859
APOC1	884.039	2.48517	0.359348	6.91577	4.65336e-12	7.96341e-11
FA2H	814.415	-1.1738	0.400188	-2.93312	0.0033558	0.00881315
CYP27A1	850.877	-1.25163	0.344149	-3.63688	0.000275962	0.000979593
HCAR2	801.783	1.18112	0.384618	3.07089	0.00213419	0.00592755
BBC3	825.6	1.13288	0.208468	5.43434	5.50008e-08	4.44475e-07
CKAP2L	762.613	2.17886	0.24843	8.77054	1.77814e-18	9.24254e-17
TCEAL1	828.105	-1.49784	0.187149	-8.00347	1.2096e-15	3.68975e-14
SPRY2	790.785	-1.19013	0.285638	-4.16656	3.09235e-05	0.000138598
PTPRR	829.692	2.42353	0.547777	4.4243	9.67541e-06	4.89471e-05
SMIM22	944.723	1.70203	0.426788	3.98801	6.66306e-05	0.000276098
FABP7	49.7294	3.96203	1.10601	3.58226	0.000340628	0.00117827
OR2I1P	815.605	1.85171	0.561231	3.29938	0.000968988	0.00298428
PCP4	986.54	-4.23916	0.74445	-5.69436	1.23837e-08	1.13328e-07
SERPINB2	806.485	-1.80552	0.701264	-2.57466	0.0100338	0.0230526
BAG2	842.593	-2.70186	0.294716	-9.16767	4.83349e-20	3.34094e-18
TEAD4	818.438	1.10686	0.298816	3.70415	0.000212098	0.000774198
CCSAP	759.456	1.15533	0.164837	7.00888	2.40231e-12	4.32372e-11
LPAR1	796.854	-1.62973	0.264775	-6.15513	7.50154e-10	8.72434e-09
PTPN21	788.957	-1.23958	0.185237	-6.69186	2.20359e-11	3.40891e-10
ARHGAP39	791.417	1.68594	0.161773	10.4217	1.97494e-25	4.1393e-23
FBXO30	782.907	-1.51352	0.148474	-10.1939	2.11222e-24	3.58012e-22
KIF15	754.526	1.99173	0.22663	8.78847	1.51605e-18	7.98086e-17
PRR15L	754.475	1.41548	0.470261	3.00998	0.00261261	0.00709164
FIGNL1	750.565	1.18289	0.180658	6.54768	5.84378e-11	8.40642e-10
NDN	821.094	-1.35847	0.328908	-4.13023	3.62399e-05	0.000159889
ARHGAP40	811.698	1.60879	0.430694	3.73534	0.000187463	0.000693758
TPPP3	787.55	-1.19255	0.359428	-3.3179	0.000906982	0.00281556
STRA6	633.351	1.26415	0.383894	3.29298	0.000991305	0.0030434
MCM10	759.991	2.09196	0.253087	8.26575	1.38822e-16	4.97412e-15
HOXA13	763.959	-1.17319	0.369928	-3.17141	0.00151703	0.00440684
CLSPN	748.256	2.0229	0.242777	8.33233	7.92673e-17	2.95992e-15
DCHS1	772.62	-2.37169	0.315112	-7.52651	5.21126e-14	1.21796e-12
PTBP2	779.168	-1.23126	0.160644	-7.66453	1.79481e-14	4.48519e-13
PRAME	702.574	5.73208	0.840034	6.82363	8.87703e-12	1.46265e-10
RASSF8	766.226	-1.49692	0.275703	-5.42945	5.65279e-08	4.55683e-07
ETV7	803.728	1.28728	0.296989	4.33445	1.46128e-05	7.1028e-05
NMB	798.235	1.49302	0.249239	5.99033	2.09412e-09	2.23296e-08
HSBP1L1	801.665	1.09856	0.197806	5.55371	2.79666e-08	2.3888e-07
HES6	402.947	1.36749	0.305436	4.47718	7.56355e-06	3.91369e-05
SHISA2	536.549	2.38559	0.535234	4.45711	8.30738e-06	4.25007e-05
C11orf80	764.953	1.05052	0.194751	5.39419	6.8833e-08	5.4496e-07
S1PR5	783.484	2.11919	0.358686	5.90819	3.45886e-09	3.54865e-08
LAMC3	779.368	-2.48087	0.32539	-7.62431	2.45337e-14	5.97763e-13
FAM172A	749.308	-1.13413	0.137826	-8.22875	1.89172e-16	6.6679e-15
SPRR2E	153.703	6.22424	0.996283	6.24746	4.17176e-10	5.08861e-09
ADAMTS12	763.213	1.58444	0.404446	3.91756	8.94512e-05	0.000359724
KMT5C	775.274	1.06026	0.181499	5.84171	5.16675e-09	5.09926e-08
RAMP1	844.493	-2.32975	0.446463	-5.21824	1.80636e-07	1.31575e-06
MVB12B	739.112	-1.00848	0.210004	-4.8022	1.5693e-06	9.30433e-06
ESPN	775.179	1.42146	0.407179	3.49099	0.000481243	0.00160348
RBBP8NL	799.905	1.93179	0.40489	4.77114	1.83182e-06	1.07354e-05
ZSWIM6	746.536	-1.03033	0.181588	-5.67398	1.39521e-08	1.26314e-07
PLEKHG4	736.451	1.68151	0.373155	4.5062	6.59999e-06	3.45825e-05
PROS1	750.131	-1.21262	0.287187	-4.22239	2.41725e-05	0.000111414
DBF4	739.763	1.28796	0.153297	8.40172	4.39974e-17	1.73252e-15
KIAA1841	737.878	1.13083	0.163279	6.92578	4.33583e-12	7.48573e-11
PITPNM2	766.033	-1.2345	0.212155	-5.81889	5.92396e-09	5.79094e-08
RGCC	817.333	-1.45256	0.251925	-5.76586	8.12438e-09	7.71361e-08
NR4A3	850.845	-3.87486	0.422233	-9.17709	4.42913e-20	3.0852e-18
FANCF	740.098	1.02276	0.172639	5.9243	3.13639e-09	3.24838e-08
SSBP2	724.274	-1.55189	0.22967	-6.75702	1.40855e-11	2.25045e-10
ORC6	749.622	2.09148	0.219932	9.50967	1.91276e-21	1.74222e-19
WDR76	722.776	1.06492	0.218986	4.86296	1.15644e-06	7.05297e-06
MAGEA6	719.327	5.1623	0.894901	5.76857	7.99489e-09	7.60548e-08
CYP1A2	150.177	4.56326	1.05246	4.33581	1.45227e-05	7.06633e-05
FREM2	679.287	1.72103	0.695832	2.47334	0.0133856	0.0295741
UST	758.658	-1.21529	0.295748	-4.10923	3.96984e-05	0.000173537
MLLT11	707.43	1.14103	0.323058	3.53196	0.000412488	0.00139733
PDE5A	716.737	-2.70136	0.284647	-9.49023	2.30536e-21	2.0333e-19
PRSS16	729.201	1.34729	0.264791	5.08812	3.61631e-07	2.47486e-06
SAMD4A	784.515	-2.36867	0.282722	-8.37808	5.37999e-17	2.09315e-15
CENPM	761.965	1.98735	0.226204	8.78564	1.55483e-18	8.13071e-17
PDGFC	727.158	-1.01336	0.314001	-3.22724	0.00124989	0.00372693
PRRG2	759.198	1.0276	0.236663	4.34203	1.41174e-05	6.88629e-05
DEPDC1	704.422	1.84277	0.254027	7.25425	4.03886e-13	8.24351e-12
ALDOA	721.669	1.00735	0.218352	4.61342	3.96095e-06	2.17423e-05
FOXF1	773.814	-3.15601	0.339253	-9.30281	1.36781e-20	1.04146e-18
PER3	716.394	-1.53852	0.254658	-6.04152	1.52671e-09	1.66528e-08
TRPV6	739.173	1.48807	0.489768	3.03831	0.00237909	0.00652318
DCUN1D3	743.503	-1.73119	0.154386	-11.2134	3.50516e-29	1.28911e-26
MICAL3	696.757	-1.08699	0.206296	-5.2691	1.37096e-07	1.01957e-06
HEPH	780.539	-2.0494	0.369641	-5.5443	2.95128e-08	2.51207e-07
PACC1	723.522	1.46718	0.15841	9.2619	2.00834e-20	1.49414e-18
DMD	815.083	-3.91424	0.397293	-9.85229	6.70022e-23	8.70671e-21
E2F8	684.151	1.48244	0.260336	5.69435	1.2384e-08	1.13328e-07
MMS22L	691.977	1.0093	0.172743	5.84277	5.1339e-09	5.0694e-08
CDC7	694.679	1.47753	0.201039	7.34948	1.98978e-13	4.23415e-12
RRAGD	710.228	-1.02886	0.286866	-3.58656	0.000335072	0.00116193
TMTC1	741.997	-1.92229	0.38425	-5.0027	5.65335e-07	3.69782e-06
RAD51	725.777	1.82561	0.198426	9.20047	3.56394e-20	2.53534e-18
KLHL23	704.695	-1.06144	0.243261	-4.36338	1.28066e-05	6.32286e-05
MID2	708.68	-1.51094	0.172623	-8.75281	2.08105e-18	1.05635e-16
PPP1R14C	712.345	1.71323	0.52284	3.27678	0.00104997	0.00319233
RMI1	682.291	1.07704	0.185096	5.8188	5.92701e-09	5.79094e-08
SSC5D	782.207	-2.17122	0.406836	-5.33684	9.45805e-08	7.27531e-07
ADGRL4	730.108	-1.19226	0.24668	-4.83321	1.34351e-06	8.06897e-06
STXBP1	689.394	-1.09986	0.286268	-3.84206	0.000122008	0.000473175
TTR	163.431	3.28865	0.941665	3.49238	0.000478743	0.00159597
TSPAN18	759.123	-2.64409	0.331329	-7.98027	1.46018e-15	4.37874e-14
S100A7A	230.22	8.23175	1.1013	7.47459	7.74478e-14	1.76474e-12
CYGB	755.482	-1.90617	0.277853	-6.86037	6.86805e-12	1.1501e-10
SELE	734.246	-2.5964	0.521597	-4.97779	6.43151e-07	4.14286e-06
SKA3	699.198	2.12694	0.214247	9.92752	3.16014e-23	4.39981e-21
SLC25A10	781.624	1.25521	0.272167	4.61191	3.98991e-06	2.18811e-05
RAC3	721.635	2.78094	0.292724	9.50021	2.09458e-21	1.88145e-19
ADH1B	812.071	-4.52268	0.660292	-6.84952	7.40961e-12	1.22709e-10
PALM	758.367	-1.3678	0.397807	-3.43835	0.000585267	0.00190197
NEXN	793.106	-3.36538	0.34895	-9.64431	5.19609e-22	5.50447e-20
COLEC12	726.372	-2.12967	0.442884	-4.80865	1.51955e-06	9.0247e-06
GRK5	720.361	-1.3016	0.254658	-5.11118	3.2015e-07	2.21604e-06
PRSS56	19.4678	7.22597	1.43273	5.04349	4.57114e-07	3.05035e-06
TENT5C	723.553	-1.57911	0.29524	-5.34855	8.86602e-08	6.86325e-07
MFAP5	790.872	-2.50292	0.585004	-4.27846	1.88188e-05	8.92282e-05
PSORS1C2	699.847	4.91805	0.663606	7.4111	1.25254e-13	2.74321e-12
PBK	690.261	1.60885	0.259378	6.20272	5.54958e-10	6.61605e-09
CIP2A	673.543	1.60263	0.207597	7.71989	1.16433e-14	2.99804e-13
SLC15A1	706.756	2.62018	0.46274	5.66232	1.49341e-08	1.34331e-07
KIF14	651.479	1.98946	0.257126	7.73729	1.01561e-14	2.64302e-13
PLK4	670.026	1.755	0.184964	9.48836	2.34694e-21	2.06066e-19
FER	666.026	-1.06603	0.181242	-5.88182	4.05769e-09	4.0917e-08
CDC25A	689.26	1.66734	0.215734	7.72867	1.08675e-14	2.81313e-13
SYT11	681.151	-1.83599	0.31228	-5.87932	4.11968e-09	4.14135e-08
NR2F1	712.077	-1.79512	0.316794	-5.66653	1.45715e-08	1.31191e-07
ABI3BP	751.636	-3.37354	0.399994	-8.43398	3.34113e-17	1.34835e-15
CELF2	720.141	-2.68401	0.329875	-8.13646	4.07013e-16	1.36549e-14
LAMA2	713.816	-2.51112	0.308824	-8.13123	4.24945e-16	1.41833e-14
PABPN1	689.859	1.22736	0.203634	6.0273	1.66725e-09	1.80946e-08
SEMA4F	668.867	1.26716	0.195918	6.46782	9.94257e-11	1.36479e-09
CGAS	679.159	1.03259	0.269776	3.8276	0.000129399	0.000498567
NKD1	529.434	-1.3037	0.457612	-2.84893	0.00438669	0.0111568
GYPC	756.863	-2.09297	0.356514	-5.87065	4.34096e-09	4.34587e-08
CAVIN2	770.55	-3.82029	0.385199	-9.9177	3.48683e-23	4.82024e-21
CENPH	680.869	1.42186	0.182775	7.77927	7.29419e-15	1.92393e-13
S1PR1	724.556	-1.91383	0.285806	-6.69628	2.13797e-11	3.3153e-10
POLQ	655.832	2.3207	0.224086	10.3563	3.91981e-25	7.71767e-23
GAS1	723.719	-1.28385	0.47329	-2.71261	0.00667565	0.0161321
SH3TC2	671.321	1.00987	0.334576	3.01835	0.00254159	0.00691618
ESM1	666.667	4.43509	0.371027	11.9536	6.21983e-33	4.84948e-30
PNMT	284.383	2.68637	0.539937	4.97535	6.51307e-07	4.18852e-06
RFX2	703.181	-1.42848	0.193948	-7.36528	1.76776e-13	3.78234e-12
RCAN2	730.551	-3.26183	0.317668	-10.268	9.81822e-25	1.78857e-22
ZNF841	682.723	1.00236	0.251357	3.98782	6.66838e-05	0.000276259
DNAJB5	714.507	-2.90156	0.304307	-9.535	1.49884e-21	1.39121e-19
FZD2	690.862	1.89265	0.278446	6.79716	1.06701e-11	1.73607e-10
APBB1	673.035	-2.09788	0.31636	-6.63131	3.32713e-11	5.02732e-10
SMIM5	691.284	-1.00396	0.422769	-2.37472	0.0175621	0.037457
BRCA2	629.624	1.69428	0.217917	7.77489	7.5515e-15	1.98661e-13
CDKN3	661.297	1.57312	0.2445	6.43403	1.24267e-10	1.67744e-09
SKA1	659.483	2.08639	0.231318	9.01956	1.88841e-19	1.18738e-17
PLN	771.672	-4.08493	0.547092	-7.46662	8.22798e-14	1.86488e-12
FXYD4	478.309	3.00931	0.702515	4.28362	1.83877e-05	8.73538e-05
HSPB7	790.239	-3.81765	0.535095	-7.13452	9.71271e-13	1.86522e-11
MEF2C	676.994	-1.94704	0.265888	-7.32277	2.42907e-13	5.11311e-12
RCSD1	680.275	-1.51275	0.33088	-4.57188	4.83361e-06	2.60339e-05
PIMREG	641.184	2.15707	0.279722	7.71149	1.24359e-14	3.17694e-13
CLEC14A	694.218	-1.03395	0.239249	-4.32165	1.54869e-05	7.48133e-05
ACACB	717.002	-2.79533	0.278577	-10.0343	1.07707e-23	1.62745e-21
CRYBG3	598.057	-1.00375	0.298803	-3.35922	0.000781617	0.00246266
KLK10	386.589	3.05775	0.753053	4.06047	4.89739e-05	0.000210079
CLDN5	765.837	-2.44094	0.355975	-6.85703	7.03056e-12	1.17328e-10
SEC14L2	658.711	1.48794	0.298613	4.98284	6.26578e-07	4.04982e-06
DIXDC1	687.815	-3.22519	0.297829	-10.829	2.50853e-27	6.98519e-25
EVA1C	674.101	-1.76555	0.333267	-5.29771	1.17264e-07	8.85594e-07
EML1	681.08	-2.48622	0.298608	-8.32604	8.35944e-17	3.11553e-15
ROR2	691.578	-1.74243	0.42099	-4.13889	3.48995e-05	0.000154499
SNX10	644.903	1.74286	0.27558	6.32431	2.54363e-10	3.23e-09
RAD51AP1	629.243	1.82968	0.23269	7.86315	3.74597e-15	1.03716e-13
HEY1	685.432	1.19396	0.343218	3.47871	0.000503833	0.00167047
NFATC2	666.981	-1.62071	0.285787	-5.67106	1.4192e-08	1.28069e-07
RTKN2	617.772	1.4993	0.29489	5.08426	3.69065e-07	2.51973e-06
ZNF853	644.798	-1.04598	0.294872	-3.54723	0.000389306	0.00132896
RPS6KA5	637.405	-1.59389	0.225975	-7.0534	1.74592e-12	3.21659e-11
PDZRN3	694.543	-3.06291	0.387019	-7.91411	2.49032e-15	7.13844e-14
MBD5	624.989	-1.19437	0.127898	-9.33847	9.77352e-21	7.62022e-19
ANKEF1	615.489	1.27661	0.195689	6.52368	6.86044e-11	9.73243e-10
NT5DC3	680.285	-2.82168	0.239099	-11.8013	3.84421e-32	2.49771e-29
SLC29A2	663.916	1.80713	0.262859	6.87491	6.20311e-12	1.04414e-10
LRRC61	666.958	1.32088	0.236884	5.57609	2.45979e-08	2.12339e-07
WFDC1	704.398	-2.6068	0.331153	-7.87189	3.49312e-15	9.75472e-14
CPEB2	623.555	-1.89655	0.216513	-8.75949	1.96138e-18	1.00874e-16
PDE3B	608.676	-1.51256	0.314449	-4.81019	1.50787e-06	8.96227e-06
PI16	775.933	-5.48826	0.675613	-8.12337	4.53414e-16	1.49038e-14
MRM1	660.46	1.21194	0.169748	7.13964	9.35743e-13	1.8041e-11
PSD	736.651	-4.01359	0.439711	-9.12779	6.99148e-20	4.79852e-18
TSPAN7	634.832	-1.47073	0.47522	-3.09483	0.00196926	0.00553493
JTB	684.987	1.24107	0.203928	6.08586	1.15867e-09	1.29351e-08
FAM117A	641.921	-1.01438	0.192498	-5.26955	1.3676e-07	1.0177e-06
BNC1	616.453	2.25093	0.853111	2.63849	0.00832751	0.0195894
PSRC1	635.947	1.57007	0.209104	7.50857	5.97752e-14	1.3805e-12
STARD13	645.225	-2.0353	0.260835	-7.80303	6.0436e-15	1.61152e-13
PPM1K	638.875	-1.36184	0.224223	-6.0736	1.25073e-09	1.39071e-08
PANX2	630.15	1.35652	0.390084	3.4775	0.000506104	0.00167658
FJX1	653.404	1.05691	0.302032	3.49933	0.000466422	0.00156051
MAOB	695.66	-3.27751	0.486846	-6.73212	1.67207e-11	2.62416e-10
KCNMA1	707.025	-4.05129	0.38928	-10.4072	2.29985e-25	4.66965e-23
EXO1	591.564	2.13418	0.234135	9.11519	7.85307e-20	5.27835e-18
KLHL17	659.894	1.37581	0.20951	6.56679	5.14111e-11	7.48397e-10
MUC21	75.1494	-3.55091	0.769356	-4.61543	3.92284e-06	2.15695e-05
CPA4	543.171	1.42212	0.60431	2.35329	0.0186081	0.0394377
HDAC4	640.995	-2.12011	0.192718	-11.0011	3.77569e-28	1.18703e-25
SYNE4	655.678	1.94908	0.358012	5.44418	5.20433e-08	4.22326e-07
ZC3H12C	602.992	-1.20147	0.230392	-5.21488	1.83941e-07	1.33533e-06
E2F2	596.313	1.62783	0.295791	5.50332	3.72702e-08	3.11204e-07
DBF4B	607.17	1.22052	0.156983	7.77487	7.55223e-15	1.98661e-13
OLFM2	617.631	1.61927	0.372499	4.34704	1.37986e-05	6.75617e-05
FAP	609.591	1.57075	0.430554	3.6482	0.000264079	0.000941891
BMERB1	625.872	-2.14414	0.298461	-7.18398	6.77115e-13	1.33316e-11
SPATC1L	646.754	1.00995	0.294553	3.42874	0.000606393	0.00196082
ZNF205	651.597	1.07465	0.183643	5.85184	4.86164e-09	4.8201e-08
PRR36	611.398	2.96771	0.462595	6.41535	1.40497e-10	1.87445e-09
RAB17	630.856	1.37658	0.320986	4.28859	1.7981e-05	8.56512e-05
TRPS1	588.106	-1.55232	0.384177	-4.04062	5.33097e-05	0.000226436
CBX8	614.412	1.5795	0.177152	8.91607	4.83124e-19	2.79438e-17
PNMA5	214.585	5.12281	0.904957	5.66084	1.50637e-08	1.35247e-07
NFASC	607.555	-2.85396	0.3276	-8.71173	2.99261e-18	1.47303e-16
EDNRB	609.719	-1.97886	0.343393	-5.76267	8.27937e-09	7.84167e-08
LRP8	582.091	1.7892	0.304204	5.88159	4.06345e-09	4.09539e-08
ACAP1	641.427	-1.08143	0.309537	-3.4937	0.000476384	0.00158947
SMARCD3	630.119	-1.01956	0.254964	-3.99882	6.36581e-05	0.000265417
BRIP1	568.833	2.01146	0.226909	8.86463	7.67575e-19	4.27473e-17
FABP6	672.427	2.09881	0.501989	4.18099	2.90247e-05	0.00013093
ACKR2	585.495	2.5965	0.518967	5.0032	5.63868e-07	3.6907e-06
PTCH1	579.024	-1.65466	0.21468	-7.70759	1.28214e-14	3.26685e-13
TMEM125	626.733	1.07584	0.365441	2.94394	0.00324063	0.00854755
CD52	641.477	-1.09413	0.406211	-2.6935	0.00707058	0.0169666
C1orf112	562.342	1.57853	0.221558	7.12468	1.04324e-12	1.98777e-11
IL6R	599.024	-1.30706	0.307594	-4.2493	2.14438e-05	0.000100236
BMP8B	590.253	1.68238	0.314975	5.3413	9.22822e-08	7.11255e-07
CSGALNACT1	609.163	-2.13397	0.236062	-9.03989	1.56831e-19	9.99001e-18
RHBG	645.57	3.15276	0.543343	5.80252	6.53262e-09	6.32558e-08
POU2AF1	612.375	-1.11944	0.480811	-2.32822	0.0199003	0.0418668
EDNRA	608.362	-2.06475	0.311404	-6.63045	3.34676e-11	5.05306e-10
DZIP1	581.322	-1.14994	0.296804	-3.8744	0.000106888	0.000421652
CHRNB1	591.822	1.34479	0.235916	5.70029	1.19605e-08	1.09969e-07
FBXO2	564.957	1.44163	0.409014	3.52465	0.000424036	0.00143197
GNLY	633.042	1.93332	0.494849	3.90689	9.34921e-05	0.000374276
C21orf58	579.993	2.45735	0.232972	10.5479	5.19684e-26	1.16433e-23
CD274	564.24	1.17946	0.423839	2.78281	0.00538904	0.0133441
KCNMB1	679	-3.93756	0.42412	-9.28408	1.63112e-20	1.22284e-18
PRSS1	109.579	6.1381	0.923219	6.64859	2.95908e-11	4.49559e-10
KLK6	285.318	5.92748	0.857361	6.91364	4.72382e-12	8.06983e-11
FAM241B	585.988	1.25336	0.205528	6.09825	1.07233e-09	1.20333e-08
TSPAN2	622.419	-2.47521	0.377169	-6.5626	5.2879e-11	7.66903e-10
ZNF738	574.081	1.50185	0.247649	6.06444	1.32414e-09	1.46399e-08
ERVH48-1	248.529	5.02081	0.726877	6.90737	4.93714e-12	8.40479e-11
DIAPH3	557.886	1.75134	0.259536	6.74795	1.49949e-11	2.37914e-10
SLC8A1	583.145	-2.56403	0.303072	-8.46016	2.67021e-17	1.09669e-15
TNRC6C	571.999	-1.13458	0.190828	-5.94558	2.75475e-09	2.86989e-08
MXD3	604.45	1.32611	0.221938	5.97511	2.29932e-09	2.42786e-08
NCAM1	640.714	-3.72742	0.567787	-6.56482	5.20951e-11	7.5779e-10
NEK1	564.1	-1.22384	0.142893	-8.56472	1.08339e-17	4.88828e-16
ADAMTS9	608.503	-1.97165	0.314745	-6.26428	3.74541e-10	4.6157e-09
BATF2	591.85	1.06541	0.414595	2.56977	0.0101765	0.0233092
PRICKLE2	610.12	-2.31118	0.272315	-8.48715	2.11769e-17	8.99304e-16
EGR3	617.641	-3.71218	0.390606	-9.50364	2.02676e-21	1.83747e-19
SGO2	553.002	1.33195	0.187983	7.08548	1.38568e-12	2.58219e-11
GPC6	595.128	-1.68268	0.434411	-3.87347	0.000107296	0.000422851
LDLRAD4	557.432	-1.38151	0.30257	-4.56594	4.97265e-06	2.67237e-05
RAB23	597.714	-3.03449	0.29047	-10.4468	1.515e-25	3.20983e-23
SYTL5	520.536	1.30134	0.512343	2.53998	0.011086	0.0251294
CLEC7A	561.576	1.10057	0.376166	2.92574	0.00343633	0.00899677
ALPP	268.164	6.47742	0.715929	9.04758	1.46178e-19	9.36652e-18
ARNT2	554.714	-1.10477	0.355493	-3.10771	0.00188546	0.00532474
EVC	565.782	-1.50758	0.323994	-4.65312	3.26955e-06	1.82712e-05
ITM2A	504.042	-2.63582	0.345108	-7.63768	2.21173e-14	5.45019e-13
PLEKHG4B	535.534	3.90684	0.57538	6.79002	1.12118e-11	1.82269e-10
XAF1	553.87	1.17458	0.357958	3.28134	0.00103315	0.00314757
APOBEC3B	549.835	1.87713	0.366404	5.12313	3.00508e-07	2.09721e-06
SLC16A7	523.535	-1.4214	0.324497	-4.38031	1.18511e-05	5.89739e-05
PPP2R2B	556.077	-1.06743	0.448091	-2.38218	0.0172104	0.0368442
DYNC2H1	534.616	-1.0764	0.270134	-3.98469	6.75677e-05	0.000279802
FGF7	610.279	-2.5437	0.499891	-5.08851	3.60883e-07	2.47079e-06
SVEP1	615.955	-3.11376	0.31603	-9.85271	6.67216e-23	8.70671e-21
TNFSF12	596.739	-1.35663	0.226051	-6.00142	1.95596e-09	2.09482e-08
TSHZ3	562.848	-2.10777	0.337775	-6.24017	4.3709e-10	5.31157e-09
PCLAF	574.976	1.95848	0.228262	8.57996	9.49064e-18	4.31216e-16
SIX4	538.019	1.61411	0.227408	7.09789	1.26674e-12	2.38333e-11
H4C9	544.544	2.04012	0.283022	7.20835	5.66348e-13	1.12645e-11
TH	475.036	2.16225	0.624072	3.46475	0.000530717	0.00174536
TICRR	540.056	1.83236	0.210442	8.70717	3.11555e-18	1.52968e-16
TNNT1	562.601	4.32916	0.523588	8.26826	1.35929e-16	4.88844e-15
SH3D21	546.761	1.06525	0.225677	4.72024	2.35566e-06	1.35089e-05
PRKAR2B	546.518	-1.97132	0.336026	-5.86657	4.44907e-09	4.43814e-08
DEPDC1B	542.111	2.19107	0.234786	9.33221	1.03691e-20	8.05235e-19
CENPA	544.2	2.61813	0.2549	10.2712	9.50059e-25	1.74703e-22
TNIK	523.728	-1.14968	0.330314	-3.48056	0.00050037	0.00165984
DIPK1A	546.728	-1.10874	0.227472	-4.87416	1.0927e-06	6.71252e-06
DHRS9	497.507	1.38312	0.565664	2.44512	0.0144804	0.0316532
SBSPON	624.643	-3.41191	0.42104	-8.10353	5.33854e-16	1.72628e-14
C15orf48	540.461	2.27069	0.442648	5.12979	2.90065e-07	2.03087e-06
RCBTB2	557.979	-1.10263	0.192084	-5.74037	9.447e-09	8.85719e-08
COL22A1	462.598	1.82247	0.546609	3.33413	0.00085566	0.00267198
IL6	606.347	-3.50837	0.554487	-6.32723	2.49601e-10	3.17366e-09
CFAP251	552.258	3.06397	0.440928	6.9489	3.68142e-12	6.42996e-11
CC2D2A	540.189	-1.74574	0.187109	-9.33008	1.05786e-20	8.18249e-19
PVALB	221.694	1.87564	0.684011	2.74212	0.00610446	0.0149258
BOC	595.845	-2.52024	0.41759	-6.03521	1.58754e-09	1.72681e-08
ZNF525	516.75	1.31368	0.182197	7.21021	5.58657e-13	1.11343e-11
PGAP4	543.568	-1.33357	0.393243	-3.39122	0.000695834	0.00221549
VLDLR	539.924	-1.48777	0.2922	-5.09161	3.55036e-07	2.43418e-06
MRPL12	612.117	1.24276	0.233787	5.31576	1.06215e-07	8.10308e-07
TEPSIN	560.636	1.18343	0.163074	7.25702	3.95705e-13	8.09347e-12
CENPO	530.874	1.46342	0.167954	8.71321	2.95388e-18	1.45995e-16
EGR2	536.721	-2.35566	0.366426	-6.42876	1.28653e-10	1.73304e-09
ZNF488	539.966	2.64355	0.443088	5.96619	2.42854e-09	2.55049e-08
RASD1	558.862	-1.84124	0.444234	-4.14475	3.40183e-05	0.000150975
E2F7	498.836	2.1753	0.288635	7.5365	4.8277e-14	1.13239e-12
CD200	535.28	-1.8401	0.333353	-5.51996	3.39078e-08	2.8513e-07
ARHGEF37	553.445	-1.99233	0.291955	-6.82411	8.8475e-12	1.45901e-10
DOCK11	544.465	-1.55585	0.303792	-5.12141	3.03257e-07	2.11336e-06
SIX1	521.549	1.89165	0.304383	6.2147	5.14221e-10	6.16812e-09
ZNF675	521.132	1.17392	0.234483	5.00643	5.54492e-07	3.63422e-06
CACNB1	555.833	1.07981	0.241373	4.47361	7.69087e-06	3.96693e-05
TLCD4	522.429	-1.37373	0.336887	-4.07773	4.54778e-05	0.000196422
FUOM	580.543	1.20685	0.311306	3.87673	0.000105868	0.000418066
CAMKK1	556.024	-1.05537	0.211911	-4.98024	6.35039e-07	4.09738e-06
BCL2	516.251	-1.55795	0.252986	-6.15826	7.35504e-10	8.5806e-09
DIPK2B	557.548	-1.33068	0.247382	-5.37905	7.48811e-08	5.88779e-07
TENM4	533.884	1.01192	0.357395	2.83138	0.00463478	0.0116962
ABCA12	471.196	2.47741	0.49494	5.00548	5.57235e-07	3.65096e-06
DDIAS	523.926	1.73702	0.213428	8.13868	3.99595e-16	1.34505e-14
EPHX2	549.565	-1.67924	0.334423	-5.02131	5.13201e-07	3.38636e-06
ZDHHC23	508.875	1.39242	0.211679	6.57795	4.76992e-11	6.98536e-10
FKBPL	550.127	1.06915	0.17074	6.26184	3.80471e-10	4.67895e-09
DYRK3	524.961	-1.08033	0.238206	-4.53526	5.75324e-06	3.05481e-05
FAM43A	548.077	-1.8226	0.291024	-6.26271	3.78341e-10	4.65569e-09
HECTD2	508.661	-1.25778	0.171398	-7.33834	2.16265e-13	4.582e-12
AADAC	410.162	1.73925	0.678122	2.5648	0.0103235	0.0235989
ZNF92	499.724	1.2539	0.182853	6.85741	7.01198e-12	1.17119e-10
CACNG4	522.016	2.91375	0.58177	5.00843	5.48757e-07	3.60026e-06
TENT5B	573.433	-3.11491	0.433797	-7.18057	6.94205e-13	1.36543e-11
APBA2	516.596	1.21262	0.385201	3.14803	0.00164376	0.00473058
DISP1	537.743	-1.22699	0.164955	-7.43829	1.01993e-13	2.27988e-12
DENND2C	503.332	-1.14114	0.308238	-3.70214	0.000213791	0.000779648
HOXB8	517.656	2.32947	0.500444	4.6548	3.24303e-06	1.81282e-05
ORC1	516.399	2.10096	0.228119	9.20991	3.26394e-20	2.34763e-18
HOXB9	481.065	3.24664	0.500036	6.49281	8.42519e-11	1.17219e-09
SETBP1	515.256	-2.12804	0.325754	-6.53264	6.46199e-11	9.22762e-10
PPP1R14A	602.955	-3.14339	0.353424	-8.89411	5.88919e-19	3.37624e-17
NFATC1	558.198	-1.61421	0.309457	-5.21625	1.82579e-07	1.32693e-06
CACNA2D1	505.07	-2.45458	0.401794	-6.10904	1.00235e-09	1.13394e-08
ABCA4	246.944	2.04371	0.512398	3.98852	6.64877e-05	0.000275681
POU5F1	438.317	1.87947	0.421545	4.45853	8.2525e-06	4.22532e-05
FBXW9	522.443	1.00395	0.13218	7.5953	3.07072e-14	7.38945e-13
PCDHGC3	495.865	-1.24406	0.317551	-3.91767	8.9409e-05	0.000359629
ZRANB1	493.276	-1.00152	0.163826	-6.11331	9.75854e-10	1.10589e-08
NTN1	501.305	-1.61695	0.437728	-3.69396	0.000220787	0.000802307
ZNF300	495.188	1.0503	0.372952	2.81617	0.00485992	0.0122011
ITGA8	540.881	-3.45976	0.33663	-10.2776	8.88856e-25	1.65005e-22
ATAD5	485.852	1.65041	0.187327	8.8103	1.24816e-18	6.66553e-17
SLC6A11	491.84	1.53236	0.505964	3.02859	0.00245699	0.00671128
PDE4B	529.02	-2.09292	0.340241	-6.1513	7.68506e-10	8.90061e-09
IL4I1	525.955	1.14782	0.401156	2.86128	0.00421937	0.0107762
TRIM59	498.093	1.19982	0.171286	7.00477	2.47389e-12	4.43209e-11
TBC1D31	498.06	1.04568	0.146198	7.15252	8.52e-13	1.65246e-11
TRAIP	518.645	1.60366	0.189275	8.47268	2.39803e-17	9.96638e-16
SALL4	499.169	3.16202	0.35319	8.95274	3.46768e-19	2.04824e-17
ARL14	518.443	-1.42614	0.516929	-2.75886	0.00580029	0.0142643
VSTM4	530.625	-2.52832	0.298988	-8.45627	2.76074e-17	1.12814e-15
ADCY5	546.524	-3.4717	0.444481	-7.81069	5.68766e-15	1.52077e-13
GNG4	456.833	2.3655	0.556001	4.25448	2.09531e-05	9.81537e-05
LTB	551.567	-1.47062	0.407853	-3.60575	0.000311249	0.00108998
NRCAM	447.316	2.66884	0.483073	5.5247	3.30048e-08	2.78136e-07
RNF122	530.24	-2.10866	0.214439	-9.83337	8.08696e-23	1.02358e-20
STON1	531.357	-2.56667	0.29402	-8.72958	2.55626e-18	1.28089e-16
CCL19	527.515	-1.83917	0.595076	-3.09065	0.00199716	0.00560493
KLF12	496.457	-1.33046	0.301594	-4.41144	1.02687e-05	5.17871e-05
FBXO5	477.313	1.04042	0.197165	5.2769	1.31386e-07	9.82345e-07
CDCA2	491.795	2.06026	0.242806	8.48522	2.15315e-17	9.10394e-16
PPARGC1B	502.107	-1.46283	0.248462	-5.88755	3.91967e-09	3.97101e-08
PDLIM2	538.533	-1.08159	0.248159	-4.35848	1.30972e-05	6.44998e-05
CDA	498.204	1.43164	0.468855	3.05348	0.00226205	0.00624178
RBPMS2	564.699	-3.70233	0.39312	-9.41781	4.60573e-21	3.78797e-19
ZNF697	472.03	1.05654	0.209622	5.04023	4.64984e-07	3.09862e-06
DSCC1	490.802	1.48258	0.216328	6.85338	7.21238e-12	1.1985e-10
RASL12	545.327	-3.13907	0.341857	-9.1824	4.21601e-20	2.96673e-18
CACNA1C	534.809	-3.08909	0.348354	-8.86767	7.46937e-19	4.17667e-17
ZNF367	463.957	1.16943	0.233115	5.01654	5.26111e-07	3.46686e-06
LRRN1	468.451	1.13659	0.470796	2.4142	0.01577	0.034158
P2RY6	511.669	1.28604	0.393669	3.26681	0.00108766	0.00329398
PAMR1	511.88	-2.87597	0.301428	-9.54113	1.41289e-21	1.3369e-19
PAX8	419.949	2.20953	0.437622	5.04893	4.44291e-07	2.97264e-06
PKDCC	575.19	-2.72011	0.494537	-5.50031	3.79124e-08	3.15807e-07
CCNO	492.283	1.20008	0.295001	4.06806	4.74064e-05	0.000204029
TPSB2	539.429	-2.20911	0.422905	-5.22365	1.75426e-07	1.2826e-06
AOC1	328.144	1.29252	0.551529	2.34352	0.0191025	0.0403452
ZNF813	461.368	1.07416	0.243869	4.40466	1.05949e-05	5.32945e-05
CSF3	550.514	-3.46677	0.699394	-4.95683	7.16533e-07	4.56129e-06
SGK2	445.093	1.75616	0.541439	3.2435	0.00118072	0.00353963
KCNC3	464.207	1.93253	0.351115	5.50398	3.71306e-08	3.10356e-07
ONECUT2	384.933	2.3217	0.549356	4.22623	2.37639e-05	0.000109843
CENPK	468.052	1.93918	0.218815	8.86219	7.84597e-19	4.3447e-17
BLM	461.963	1.8007	0.186488	9.65584	4.64348e-22	4.97312e-20
INHBB	511.016	-1.11862	0.336623	-3.32306	0.000890373	0.00277017
TP73	464.236	1.8732	0.381638	4.90832	9.18619e-07	5.7335e-06
GCNT1	483.575	1.0327	0.391319	2.63903	0.0083144	0.0195659
XYLB	480.448	1.12421	0.225666	4.98175	6.30107e-07	4.07094e-06
CAP2	488.557	-2.26995	0.306993	-7.39415	1.42311e-13	3.089e-12
MAGEA10	448.077	5.21111	0.909008	5.73274	9.8822e-09	9.2297e-08
CASQ2	601.354	-4.80583	0.643631	-7.46674	8.22044e-14	1.86488e-12
HROB	480.094	1.83161	0.194469	9.41851	4.57524e-21	3.77884e-19
NXPH4	464.443	4.39139	0.466885	9.40573	5.16685e-21	4.19635e-19
TREM1	446.398	1.61384	0.474439	3.40157	0.000670009	0.0021406
CXCL5	337.305	3.72726	0.65004	5.73389	9.81523e-09	9.18301e-08
ACYP1	472.199	1.25597	0.164537	7.63336	2.28721e-14	5.60079e-13
AIFM3	393.638	1.82742	0.395831	4.61668	3.89933e-06	2.14463e-05
PRKCB	480.22	-2.34748	0.387885	-6.052	1.43056e-09	1.57185e-08
IGF2BP1	435.851	6.76843	0.742041	9.12137	7.41827e-20	5.03822e-18
SYT12	462.189	2.30604	0.490592	4.70052	2.59497e-06	1.47596e-05
TEDC2	475.655	2.67249	0.220569	12.1163	8.6528e-34	8.03145e-31
KATNAL1	461.888	-1.76857	0.308552	-5.73184	9.93465e-09	9.27424e-08
NHSL2	509.07	-2.02603	0.331727	-6.10752	1.01189e-09	1.14341e-08
KLK7	183.306	5.96253	0.95341	6.2539	4.00318e-10	4.89524e-09
DNA2	444.064	1.65322	0.178597	9.25669	2.1086e-20	1.56277e-18
RAB30	474.837	-1.56623	0.224601	-6.97336	3.09465e-12	5.48872e-11
CACHD1	439.456	-1.17606	0.299698	-3.92417	8.70295e-05	0.000351144
MYRF	437.524	1.11644	0.390725	2.85736	0.00427176	0.010902
ZNF93	470.07	1.33208	0.263071	5.06356	4.11504e-07	2.78218e-06
IL17RD	476.307	-1.53273	0.320646	-4.78014	1.75175e-06	1.02908e-05
DTNA	522.575	-3.97499	0.439779	-9.03861	1.5868e-19	1.00422e-17
LSM11	466.507	-1.78151	0.166071	-10.7274	7.56793e-27	2.02074e-24
LMO3	532.321	-3.79986	0.475512	-7.9911	1.33742e-15	4.0417e-14
CXCL2	475.844	-2.24723	0.48743	-4.61036	4.01979e-06	2.19971e-05
FLRT2	462.792	-1.29798	0.451207	-2.87668	0.00401888	0.0103209
GCOM1	477.343	-1.25247	0.336947	-3.7171	0.000201523	0.000739894
PIF1	464.65	1.90757	0.217899	8.75439	2.05219e-18	1.04715e-16
GPRIN1	430.759	2.71687	0.320069	8.4884	2.09506e-17	8.91637e-16
ARMCX1	465.813	-1.83293	0.32231	-5.68687	1.29386e-08	1.1785e-07
PDGFD	447.738	-2.02389	0.313562	-6.45451	1.08568e-10	1.47884e-09
ALPK3	480.843	-1.3254	0.294047	-4.50743	6.56162e-06	3.43907e-05
WNT7A	452.407	3.09141	0.605025	5.10956	3.22909e-07	2.23434e-06
PRDM11	453.625	-1.16578	0.230345	-5.06104	4.16986e-07	2.81437e-06
CNKSR3	451.439	-1.55757	0.26002	-5.99019	2.09593e-09	2.23354e-08
C14orf132	434.598	-1.38592	0.372455	-3.72104	0.000198406	0.000729547
CHIC1	444.587	-1.03903	0.157239	-6.60795	3.89671e-11	5.81138e-10
GLT8D2	467.081	-1.03683	0.341481	-3.03627	0.00239522	0.00655874
IKZF4	443.707	-1.45614	0.164823	-8.83458	1.00475e-18	5.4553e-17
DUSP9	471.891	2.36233	0.486232	4.85845	1.1831e-06	7.20208e-06
MFSD13A	457.986	1.33515	0.187745	7.11152	1.14769e-12	2.18038e-11
TMC5	418.406	1.13735	0.464406	2.44904	0.0143238	0.03138
SLC24A3	466.416	-2.319	0.367056	-6.31784	2.65246e-10	3.35725e-09
MICB	427.505	1.89229	0.306014	6.18367	6.26272e-10	7.39388e-09
SOX7	454.87	-1.3856	0.391546	-3.5388	0.000401948	0.00136685
CILP2	488.57	1.44396	0.411511	3.50892	0.000449937	0.00151002
JAML	470.112	-1.10978	0.346051	-3.20699	0.00134133	0.00395736
KIF18A	424.693	2.07851	0.24195	8.59067	8.64625e-18	3.9469e-16
TTLL7	435.094	-2.3351	0.327646	-7.12691	1.0265e-12	1.9597e-11
ATXN7L2	452.085	1.09321	0.200799	5.44428	5.20143e-08	4.22267e-07
ANKRD44	431.985	-1.38201	0.243427	-5.6773	1.36839e-08	1.24001e-07
P2RX1	537.245	-4.44611	0.525542	-8.46005	2.67252e-17	1.09669e-15
TRPA1	426.834	-2.34334	0.504247	-4.64721	3.36447e-06	1.87587e-05
LYNX1	455.189	-1.77525	0.331103	-5.36163	8.2475e-08	6.43298e-07
APLN	423.437	2.1021	0.379528	5.53873	3.0468e-08	2.58998e-07
SEPTIN3	393.024	2.34036	0.450378	5.19644	2.03142e-07	1.46545e-06
PPP1R35	476.356	1.14149	0.184318	6.19305	5.90097e-10	6.98795e-09
EPDR1	430.21	-1.14876	0.369441	-3.10946	0.00187429	0.00529858
GPR183	461.589	-1.63949	0.359043	-4.56628	4.96444e-06	2.67017e-05
MISP3	450.538	1.03181	0.313666	3.28951	0.00100361	0.00307247
CXCL6	354.331	1.42766	0.56675	2.51903	0.0117677	0.026435
MAMDC4	449.37	1.21258	0.258545	4.69003	2.73171e-06	1.54606e-05
ITGA9	465.531	-2.36024	0.29188	-8.08636	6.14745e-16	1.94839e-14
ADAP1	478.854	1.17966	0.300941	3.9199	8.85871e-05	0.000356765
MEDAG	517.152	-2.31069	0.449836	-5.13674	2.79549e-07	1.96501e-06
CGNL1	462.194	-3.2806	0.328756	-9.97883	1.88671e-23	2.76509e-21
PLSCR4	445.203	-2.015	0.297506	-6.77296	1.26174e-11	2.04076e-10
P2RY1	431.539	-1.11426	0.378896	-2.94082	0.00327348	0.00862135
LGALS7B	164.715	1.7529	0.736001	2.38165	0.0172351	0.0368807
HIC1	478.143	-1.3959	0.297926	-4.68538	2.79447e-06	1.57792e-05
FOXO6	448.45	1.21035	0.391947	3.08805	0.00201474	0.00564893
TMEM160	494.553	1.55419	0.236042	6.58439	4.5677e-11	6.70939e-10
CENPL	421.618	1.17064	0.171606	6.82167	8.99913e-12	1.47901e-10
ARHGEF39	433.465	1.88099	0.20984	8.96391	3.13373e-19	1.88128e-17
MCM8	422.946	1.119	0.158505	7.05972	1.66835e-12	3.08242e-11
NTS	139.075	2.13457	0.673994	3.16704	0.00153999	0.00446355
CARD9	458.125	1.84606	0.327275	5.64068	1.69376e-08	1.50683e-07
POU2F2	432.703	-1.01296	0.322505	-3.14091	0.00168421	0.00482916
HABP4	448.702	-1.51059	0.212853	-7.09685	1.27628e-12	2.39665e-11
TYMS	412.346	1.55006	0.23896	6.4867	8.77346e-11	1.2163e-09
IGIP	435.185	-1.3393	0.158968	-8.42494	3.60949e-17	1.45064e-15
H4C8	400.427	1.86537	0.376012	4.96093	7.01575e-07	4.48511e-06
RASGEF1A	429.172	1.4625	0.390823	3.7421	0.000182491	0.000677676
KLHL15	418.723	-1.4436	0.159425	-9.05502	1.36547e-19	8.84242e-18
USP18	409.512	1.55096	0.274976	5.64036	1.697e-08	1.50902e-07
RORA	410.963	-1.45349	0.275903	-5.26811	1.37838e-07	1.02455e-06
STX2	432.234	-1.39217	0.280738	-4.95898	7.0864e-07	4.51842e-06
CEL	414.142	1.45623	0.476655	3.0551	0.00224989	0.00620997
RAB3IL1	457.068	-1.00666	0.325712	-3.09063	0.00199732	0.00560493
SLC17A9	456.915	1.2912	0.359459	3.59207	0.00032806	0.00114127
PCDH18	437.65	-2.06129	0.305423	-6.74896	1.48905e-11	2.36759e-10
ABCB9	433.902	1.16908	0.177821	6.57447	4.88256e-11	7.1396e-10
IL16	427.25	-1.41666	0.336179	-4.21401	2.50873e-05	0.000115086
DENND2A	435.435	-2.09153	0.297913	-7.02061	2.20906e-12	4.00549e-11
MRGPRF	473.84	-3.09167	0.389587	-7.93576	2.09213e-15	6.09564e-14
LIN9	412.523	1.05184	0.156662	6.71405	1.89295e-11	2.95179e-10
RASD2	396.41	-1.06975	0.388989	-2.75008	0.00595813	0.0146101
CPED1	461.389	-4.03549	0.37453	-10.7748	4.52664e-27	1.24272e-24
CYYR1	427.415	-1.46399	0.236645	-6.18644	6.15373e-10	7.27842e-09
TSHZ2	410.212	-1.37265	0.32037	-4.28458	1.83087e-05	8.70848e-05
RCOR2	373.804	1.39793	0.352687	3.96366	7.3808e-05	0.000302777
KCNE4	466.837	-3.59564	0.382605	-9.39778	5.5729e-21	4.47025e-19
TPSAB1	461.028	-2.47998	0.417031	-5.94676	2.73508e-09	2.85092e-08
ARHGEF26	419.298	-1.98883	0.31068	-6.40155	1.53811e-10	2.03573e-09
SPC25	419.562	1.78551	0.229299	7.78684	6.87061e-15	1.81712e-13
HSPA12A	412.719	-1.22683	0.216411	-5.66899	1.43645e-08	1.29446e-07
ERG	429.295	-1.1037	0.255066	-4.3271	1.51084e-05	7.30935e-05
ZNF681	407.123	1.23993	0.291088	4.25966	2.04741e-05	9.61176e-05
TNNC1	459.112	1.53223	0.498528	3.07352	0.00211552	0.00588833
PELI2	413.361	-2.3777	0.320003	-7.43026	1.08382e-13	2.41438e-12
KPTN	431.079	1.08753	0.164658	6.60479	3.98083e-11	5.92323e-10
MAPK8IP2	393.898	2.25214	0.410137	5.49118	3.99252e-08	3.30877e-07
SASS6	401.959	1.16413	0.163804	7.10686	1.18716e-12	2.25099e-11
POLA2	450.34	1.25307	0.204178	6.13714	8.40181e-10	9.65044e-09
KCP	431.328	1.50451	0.335833	4.47993	7.4668e-06	3.87082e-05
PRKD1	413.317	-1.29645	0.299108	-4.3344	1.46159e-05	7.1028e-05
JAZF1	423.43	-2.10134	0.251793	-8.34552	7.08983e-17	2.6782e-15
DLX5	403.373	1.5053	0.43816	3.43551	0.000591439	0.00191908
NCALD	442.557	-2.31948	0.295801	-7.84134	4.45779e-15	1.21526e-13
TMPRSS3	384.562	2.45238	0.513788	4.77313	1.81385e-06	1.06364e-05
PKIB	318.001	1.53848	0.359444	4.28018	1.86746e-05	8.85874e-05
KCNH2	414	-2.60529	0.530119	-4.91454	8.89899e-07	5.58015e-06
KIF1A	200.03	2.25395	0.685673	3.28721	0.00101185	0.00309234
MUC3A	214.727	2.41473	0.530311	4.55343	5.27776e-06	2.8177e-05
PADI2	379.784	1.1682	0.386758	3.02049	0.00252367	0.00687414
BEND3	395.461	1.0294	0.189809	5.42333	5.84982e-08	4.6943e-07
CLIC2	412.267	-1.06974	0.279725	-3.82424	0.000131177	0.000504717
EEF1E1	421.971	1.13398	0.155794	7.27873	3.36985e-13	6.99522e-12
TAMALIN	444.269	-1.93527	0.272854	-7.09271	1.31514e-12	2.45779e-11
MYCN	409.566	2.86789	0.559806	5.123	3.00709e-07	2.09786e-06
RHOJ	439.517	-1.91542	0.283523	-6.75576	1.42088e-11	2.26829e-10
PAQR4	391.131	2.16705	0.244332	8.86928	7.36179e-19	4.13533e-17
ZNF25	402.987	-1.4077	0.15339	-9.1772	4.42438e-20	3.0852e-18
SLIT2	417.397	-2.82096	0.430227	-6.55692	5.4932e-11	7.94313e-10
SLC16A13	392.001	1.26731	0.210723	6.01409	1.80903e-09	1.94923e-08
MAGEA12	387.923	6.50718	1.03206	6.30504	2.88111e-10	3.62313e-09
EMCN	432.052	-1.88205	0.302156	-6.22875	4.70176e-10	5.67121e-09
XRCC2	393.772	2.3582	0.21186	11.1309	8.87137e-29	3.0337e-26
SEMA3A	399.211	-1.94773	0.391367	-4.97674	6.46646e-07	4.164e-06
CSAG1	405.162	6.0703	0.818463	7.4167	1.20074e-13	2.64395e-12
CPA3	427.939	-2.38111	0.439049	-5.42335	5.84939e-08	4.6943e-07
HSPB6	479.015	-4.38044	0.552877	-7.92299	2.31869e-15	6.6957e-14
ZNF682	412.994	1.33217	0.318822	4.17841	2.93548e-05	0.000132313
FXYD3	428.608	1.46152	0.379045	3.85579	0.000115355	0.0004506
FASTKD3	388.674	1.00384	0.135791	7.3925	1.44096e-13	3.12428e-12
MANEAL	390.398	1.4486	0.298422	4.8542	1.20874e-06	7.35586e-06
ARHGEF15	414.839	-1.23364	0.249733	-4.93984	7.81873e-07	4.94814e-06
LAMA1	371.914	1.81043	0.513253	3.52737	0.000419716	0.00141959
ZNF296	427.44	1.01581	0.28198	3.60241	0.000315285	0.00110254
RAD54L	386.189	2.30527	0.223182	10.3291	5.20395e-25	1.00431e-22
SIM2	383.529	2.65419	0.380163	6.98171	2.91609e-12	5.1909e-11
PCSK9	380.431	2.22165	0.586674	3.78685	0.000152569	0.00057873
DACT3	444.702	-3.23664	0.40238	-8.04374	8.71383e-16	2.70462e-14
WNT9A	409.282	-1.51224	0.329908	-4.58382	4.56558e-06	2.47201e-05
APOBEC3A	389.109	-1.858	0.526042	-3.53204	0.00041236	0.00139713
ATP1A2	527.748	-4.73711	0.63377	-7.4745	7.74994e-14	1.76474e-12
ADGRE2	383.274	1.44941	0.321013	4.51511	6.32831e-06	3.32842e-05
NPR1	419.927	-1.93405	0.333921	-5.79193	6.95842e-09	6.70457e-08
C18orf54	375.347	1.08762	0.18872	5.76316	8.25541e-09	7.82278e-08
LDB2	403.142	-1.63668	0.253872	-6.44685	1.142e-10	1.55338e-09
MTBP	374.574	1.65398	0.188919	8.755	2.04104e-18	1.0442e-16
RAB3B	349.626	1.38014	0.43923	3.14218	0.00167692	0.0048118
MALL	372.785	-1.55439	0.434369	-3.5785	0.000345567	0.00119239
LEPR	394.878	-2.15689	0.274296	-7.86335	3.73987e-15	1.03695e-13
PLA2G7	387.701	1.20003	0.334948	3.58273	0.000340028	0.00117682
KLC3	386.612	2.05408	0.3978	5.1636	2.42251e-07	1.72397e-06
TARS3	389.44	-1.09186	0.157566	-6.92955	4.22188e-12	7.31002e-11
MAP3K21	368.661	1.16823	0.275027	4.24769	2.1599e-05	0.000100889
PDE2A	408.906	-2.69693	0.308079	-8.75402	2.05892e-18	1.04784e-16
DACT1	381.99	-1.17803	0.366153	-3.21731	0.00129397	0.00383606
ADAMTS15	397.997	-1.47097	0.447158	-3.2896	0.00100331	0.00307202
CMTM8	374.418	1.01749	0.250654	4.05933	4.92144e-05	0.000210925
TBC1D10C	405.225	-1.02086	0.380075	-2.68594	0.00723271	0.0172822
SLC43A1	411.127	-1.13443	0.297575	-3.81226	0.000137704	0.000528059
PCSK5	408.53	-1.1058	0.363778	-3.03978	0.0023675	0.00649596
SCARA5	435.036	-5.20161	0.544967	-9.5448	1.36364e-21	1.30294e-19
VSTM2L	268.148	1.89821	0.538895	3.52242	0.00042763	0.0014431
NEFL	96.0797	2.44567	0.820026	2.98242	0.00285975	0.0076685
RARB	370.908	-1.26721	0.352073	-3.59929	0.000319092	0.00111345
CD6	395.022	-1.17168	0.377981	-3.09983	0.00193629	0.00545329
MT1F	377.121	1.02951	0.327826	3.14043	0.00168703	0.00483582
KRT79	110.908	4.88026	0.670753	7.27579	3.44411e-13	7.10398e-12
PARD3B	389.899	-2.39294	0.286948	-8.33927	7.47475e-17	2.80728e-15
CNTNAP1	383.762	-1.41151	0.255849	-5.51694	3.44949e-08	2.89817e-07
TREM2	393.3	2.00608	0.357588	5.61004	2.02284e-08	1.77289e-07
KLK13	90.6482	2.57766	0.757497	3.40287	0.000666814	0.00213249
ARHGAP6	384.003	-2.05175	0.415703	-4.93561	7.98986e-07	5.05316e-06
HOXB5	388.646	2.70187	0.415876	6.49681	8.20427e-11	1.14472e-09
GPRASP2	366.549	-1.44213	0.196285	-7.34711	2.02542e-13	4.30059e-12
CGREF1	343.376	2.44432	0.440294	5.55158	2.83106e-08	2.41396e-07
ANKRD35	379.004	-1.39975	0.353152	-3.9636	7.38264e-05	0.000302777
C12orf76	373.497	1.09206	0.128195	8.5187	1.61351e-17	7.0517e-16
PLCB4	381.94	-3.0646	0.39711	-7.71724	1.18877e-14	3.0529e-13
PITPNM3	361.832	-1.21875	0.361229	-3.37389	0.00074115	0.0023475
MAPK15	389.151	2.79941	0.384125	7.28776	3.15154e-13	6.57706e-12
SEMA3G	396.578	-1.76052	0.269648	-6.52895	6.62314e-11	9.43701e-10
GABRA3	355.907	1.53011	0.478167	3.19995	0.0013745	0.00403673
EPHA3	367.508	-2.72681	0.359151	-7.59236	3.14128e-14	7.54061e-13
SLC9A9	380.494	-1.97157	0.292558	-6.73907	1.59399e-11	2.51173e-10
MYB	361.082	1.96004	0.366697	5.34512	9.03552e-08	6.98059e-07
ERCC6L	360.351	1.97955	0.239217	8.27515	1.28293e-16	4.63949e-15
CCN5	435.618	-2.42111	0.54288	-4.45976	8.20524e-06	4.20333e-05
MYOCD	448.58	-4.82801	0.494097	-9.77138	1.49398e-22	1.76489e-20
FAM107A	409.037	-4.04103	0.418115	-9.66487	4.25164e-22	4.7356e-20
NEGR1	420.285	-4.17624	0.441257	-9.46442	2.952e-21	2.5237e-19
ERVMER34-1	374.009	2.23666	0.375359	5.95873	2.5421e-09	2.65972e-08
HCN3	362.899	1.47173	0.232338	6.33445	2.38193e-10	3.03852e-09
CD69	358.628	-1.34045	0.430579	-3.11314	0.00185106	0.0052428
INKA2	378.098	-1.27449	0.18951	-6.72517	1.75387e-11	2.7459e-10
CDC25C	364.381	2.1139	0.226028	9.35241	8.56732e-21	6.73364e-19
PODNL1	394.253	1.67868	0.381504	4.40017	1.08164e-05	5.42966e-05
DYNC1I1	383.197	-2.4409	0.375234	-6.50501	7.76876e-11	1.09177e-09
ZFHX4	361.266	-2.08912	0.439652	-4.75176	2.01657e-06	1.17229e-05
HGF	333.492	-1.61593	0.499047	-3.23804	0.00120354	0.00360195
UQCC3	391.054	1.04862	0.177449	5.9094	3.43357e-09	3.52991e-08
ALB	168.665	5.80826	0.811163	7.16041	8.04377e-13	1.57103e-11
CDK5RAP3	369.927	1.63264	0.247376	6.59985	4.1157e-11	6.10526e-10
LY6K	389.306	1.52802	0.408823	3.73762	0.000185773	0.000688681
DQX1	381.366	1.18564	0.391993	3.02465	0.00248922	0.00678981
RASL11A	370.092	-2.2478	0.335853	-6.69282	2.18914e-11	3.38925e-10
SH3RF3	378.567	-1.39991	0.293922	-4.76288	1.90854e-06	1.11514e-05
NBEA	351.576	-2.85319	0.395398	-7.21599	5.35441e-13	1.07154e-11
FCMR	364.268	-1.20282	0.367843	-3.26993	0.00107574	0.00326204
FAXDC2	376.368	-2.8579	0.278721	-10.2536	1.1398e-24	2.05712e-22
IRAK3	356.138	-1.13905	0.301295	-3.78049	0.000156518	0.000591937
DHRS13	343.839	1.22423	0.246285	4.97078	6.66851e-07	4.27715e-06
GPR155	362.596	-1.44234	0.266981	-5.40238	6.57629e-08	5.23204e-07
IFFO1	385.024	-1.26034	0.281385	-4.47907	7.49676e-06	3.88222e-05
CENPI	343.605	1.87679	0.220743	8.50214	1.8612e-17	8.02622e-16
DMBX1	377.545	2.75317	0.551033	4.99638	5.84169e-07	3.80696e-06
BNC2	374.355	-2.53173	0.414653	-6.10565	1.02381e-09	1.1542e-08
PPM1N	396.574	1.8775	0.433685	4.32918	1.49667e-05	7.2498e-05
PITX2	369.648	-2.09089	0.36956	-5.65778	1.53341e-08	1.37485e-07
H2BC8	349.18	3.73663	0.423523	8.82275	1.11686e-18	5.99718e-17
H3C10	352.424	2.94373	0.407464	7.22452	5.0287e-13	1.01051e-11
MITF	368.626	-2.06723	0.297017	-6.95997	3.4035e-12	5.96056e-11
PRR9	167.155	5.18824	0.853435	6.07924	1.20754e-09	1.345e-08
IL11RA	356.432	-1.22051	0.220791	-5.52789	3.24098e-08	2.73714e-07
SIK1	371.879	-1.64024	0.51891	-3.16094	0.00157263	0.00454735
RBMS3	353.495	-2.36016	0.318723	-7.40503	1.31121e-13	2.85886e-12
GCNT3	275.958	-2.59376	0.57624	-4.50118	6.75765e-06	3.53421e-05
C3orf70	368.806	-2.86106	0.344481	-8.30543	9.9455e-17	3.65769e-15
SMAD9	326.068	-1.684	0.343162	-4.90731	9.23361e-07	5.76125e-06
ZBTB16	399.809	-3.76811	0.46475	-8.10781	5.15396e-16	1.67435e-14
ENPP1	249.316	-1.28969	0.417183	-3.09143	0.00199194	0.00559386
CEP152	341.578	1.08063	0.164733	6.55987	5.38533e-11	7.79873e-10
ZGRF1	343.532	1.36938	0.188797	7.25316	4.0716e-13	8.28769e-12
SLC34A2	112.095	3.70202	0.784521	4.71882	2.37214e-06	1.35953e-05
HEPHL1	240.822	3.75007	0.59593	6.2928	3.11784e-10	3.8957e-09
E2F5	339.556	1.0236	0.220855	4.63472	3.57421e-06	1.97978e-05
JAM3	360.479	-3.28939	0.372241	-8.83672	9.85699e-19	5.36683e-17
ATAD3C	364.713	1.05937	0.330577	3.20462	0.00135241	0.00398325
FBXL7	370.244	-2.62325	0.305102	-8.59795	8.11534e-18	3.71325e-16
TMEM238	376.368	1.51932	0.29862	5.08779	3.62254e-07	2.47756e-06
CHRDL1	369.669	-3.24902	0.665221	-4.88412	1.03893e-06	6.42271e-06
POLE2	341.109	1.61696	0.195432	8.27375	1.29807e-16	4.68556e-15
CTAG2	359.179	8.43586	1.2315	6.85007	7.38143e-12	1.22346e-10
RNF150	372.362	-3.60749	0.378089	-9.54137	1.40963e-21	1.3369e-19
ULBP2	342.397	2.42089	0.332828	7.27369	3.49797e-13	7.20744e-12
NEB	268.41	1.34274	0.342423	3.92128	8.80807e-05	0.000354799
RTN4R	339.423	2.28014	0.298568	7.63692	2.22477e-14	5.47542e-13
ADAM33	375.673	-3.17484	0.424447	-7.47995	7.43508e-14	1.699e-12
GULP1	340.355	-1.82304	0.33561	-5.43201	5.57216e-08	4.49741e-07
CLCN2	332.563	1.27858	0.172842	7.39743	1.38848e-13	3.01721e-12
TRIM17	362.793	2.49191	0.424702	5.86743	4.42589e-09	4.41728e-08
FAAP24	340.569	1.34263	0.15494	8.66547	4.49666e-18	2.15354e-16
KCND3	351.092	-2.83115	0.421352	-6.71919	1.82733e-11	2.85403e-10
DLX3	226.489	1.46882	0.46386	3.16651	0.00154281	0.00447041
CCDC102A	356.993	-1.18031	0.241843	-4.88048	1.0583e-06	6.53417e-06
WNT2	358.965	1.72775	0.428193	4.03497	5.461e-05	0.000231555
LSAMP	326.718	-1.08058	0.386246	-2.79764	0.00514778	0.0128395
SLC28A3	343.559	2.52834	0.522697	4.8371	1.31744e-06	7.93559e-06
ESCO2	329.308	1.49314	0.238531	6.25974	3.85612e-10	4.73321e-09
SGO1	325.813	2.20254	0.235239	9.36297	7.7528e-21	6.14299e-19
C4B	352.223	-1.54803	0.460893	-3.35877	0.000782908	0.00246574
MYZAP	374.579	-2.33973	0.336752	-6.94795	3.70641e-12	6.4678e-11
PPP1R16B	340.632	-1.36683	0.322655	-4.23618	2.27351e-05	0.000105689
MST1	367.335	1.22495	0.289488	4.23144	2.32198e-05	0.000107634
ANK2	369.715	-3.00404	0.45767	-6.56377	5.24641e-11	7.62019e-10
GTSF1	328.65	3.54849	0.669431	5.30075	1.15327e-07	8.71978e-07
AUNIP	335.347	2.03222	0.228448	8.89578	5.80124e-19	3.33563e-17
DNAH14	322.431	1.38814	0.244719	5.6724	1.40815e-08	1.2719e-07
ARG2	326.339	-1.69772	0.293597	-5.78248	7.36067e-09	7.05033e-08
C4orf48	368.199	2.76675	0.326129	8.48359	2.18345e-17	9.19746e-16
ADCY4	349.761	-1.16929	0.234543	-4.98542	6.18274e-07	4.00218e-06
TNFRSF18	340.207	1.52609	0.398592	3.8287	0.000128821	0.000496828
KIF24	312.453	1.47372	0.223056	6.60696	3.92305e-11	5.84619e-10
TNFRSF11B	264.738	1.77775	0.465383	3.81996	0.000133471	0.000512632
SORCS2	337.898	-1.16878	0.472781	-2.47214	0.0134308	0.0296582
POLR1G	334.699	1.29155	0.171608	7.52617	5.22486e-14	1.21968e-12
ASB2	376.644	-3.51548	0.40235	-8.73735	2.38637e-18	1.20505e-16
RIPOR2	335.25	-1.0721	0.349853	-3.06442	0.00218095	0.00604194
ZP3	329.16	1.23909	0.263936	4.69466	2.67055e-06	1.51541e-05
MTFR2	326.216	2.0506	0.212167	9.66503	4.24508e-22	4.7356e-20
SYCP2	300.322	2.24969	0.388656	5.78838	7.10685e-09	6.8307e-08
MN1	329.522	-1.50314	0.410426	-3.66239	0.000249878	0.000896322
DENND5B	319.16	-1.07265	0.298684	-3.59125	0.000329094	0.00114407
ESR1	314.995	-2.93235	0.412557	-7.10774	1.17956e-12	2.23876e-11
LYVE1	368.605	-2.8469	0.477577	-5.96114	2.50487e-09	2.62499e-08
GNG5	332.889	1.11247	0.177073	6.28256	3.33043e-10	4.1401e-09
IL22RA1	322.204	1.14315	0.345536	3.30835	0.000938469	0.00290129
CCDC18	312.142	1.1386	0.178178	6.39027	1.65595e-10	2.17652e-09
F8	320.698	-1.82133	0.240849	-7.56213	3.96536e-14	9.38018e-13
[truncated: 2,734 more rows]

## Sheet: Table S2
Amino Acid Metabolism-Related Datasets
Standard name	Exact source	Links to Resources
REACTOME_METABOLISM_OF_AMINO_ACIDS_AND_DERIVATIVES	R-HSA-71291	#https://www.gsea-msigdb.org/gsea/msigdb/human/geneset/REACTOME_METABOLISM_OF_AMINO_ACIDS_AND_DERIVATIVES.html
GOBP_ACIDIC_AMINO_ACID_TRANSPORT	GO:0015800	#https://www.gsea-msigdb.org/gsea/msigdb/human/geneset/GOBP_ACIDIC_AMINO_ACID_TRANSPORT.html
GOBP_ALPHA_AMINO_ACID_METABOLIC_PROCESS	GO:1901605	#https://www.gsea-msigdb.org/gsea/msigdb/human/geneset/GOBP_ALPHA_AMINO_ACID_METABOLIC_PROCESS.html
WP_AMINO_ACID_METABOLISM	WP3925	#https://www.gsea-msigdb.org/gsea/msigdb/human/geneset/WP_AMINO_ACID_METABOLISM.html
GOBP_AMINO_ACID_BIOSYNTHETIC_PROCESS	GO:0008652	#https://www.gsea-msigdb.org/gsea/msigdb/human/geneset/GOBP_AMINO_ACID_BIOSYNTHETIC_PROCESS.html
GOBP_AMINO_ACID_CATABOLIC_PROCESS	GO:0009063	#https://www.gsea-msigdb.org/gsea/msigdb/human/geneset/GOBP_AMINO_ACID_CATABOLIC_PROCESS.html
GOBP_AMINO_ACID_METABOLIC_PROCESS	GO:0006520	#https://www.gsea-msigdb.org/gsea/msigdb/human/geneset/GOBP_AMINO_ACID_METABOLIC_PROCESS.html
GOBP_AMINO_ACID_TRANSPORT	GO:0006865	#https://www.gsea-msigdb.org/gsea/msigdb/human/geneset/GOBP_AMINO_ACID_TRANSPORT.html
GOBP_INTRACELLULAR_AMINO_ACID_HOMEOSTASIS	GO:0080144	#https://www.gsea-msigdb.org/gsea/msigdb/human/geneset/GOBP_INTRACELLULAR_AMINO_ACID_HOMEOSTASIS.html
GOBP_L_ALPHA_AMINO_ACID_TRANSMEMBRANE_TRANSPORT	GO:1902475	#https://www.gsea-msigdb.org/gsea/msigdb/human/geneset/GOBP_L_ALPHA_AMINO_ACID_TRANSMEMBRANE_TRANSPORT.html
GOBP_L_AMINO_ACID_TRANSPORT	GO:0015807	#https://www.gsea-msigdb.org/gsea/msigdb/human/geneset/GOBP_L_AMINO_ACID_TRANSPORT.html
GOBP_BRANCHED_CHAIN_AMINO_ACID_CATABOLIC_PROCESS	GO:0009083	#https://www.gsea-msigdb.org/gsea/msigdb/human/geneset/GOBP_BRANCHED_CHAIN_AMINO_ACID_CATABOLIC_PROCESS.html
GOBP_BRANCHED_CHAIN_AMINO_ACID_METABOLIC_PROCESS	GO:0009081	#https://www.gsea-msigdb.org/gsea/msigdb/human/geneset/GOBP_BRANCHED_CHAIN_AMINO_ACID_METABOLIC_PROCESS.html
GOBP_BRANCHED_CHAIN_AMINO_ACID_TRANSPORT	GO:0015803	#https://www.gsea-msigdb.org/gsea/msigdb/human/geneset/GOBP_BRANCHED_CHAIN_AMINO_ACID_TRANSPORT.html
REACTOME_BRANCHED_CHAIN_AMINO_ACID_CATABOLISM	R-HSA-70895	#https://www.gsea-msigdb.org/gsea/msigdb/human/geneset/REACTOME_BRANCHED_CHAIN_AMINO_ACID_CATABOLISM.html
WP_TRYPTOPHAN_METABOLISM	WP465	#https://www.gsea-msigdb.org/gsea/msigdb/human/geneset/WP_TRYPTOPHAN_METABOLISM.html
KEGG_TRYPTOPHAN_METABOLISM	hsa00380	#https://www.gsea-msigdb.org/gsea/msigdb/human/geneset/KEGG_TRYPTOPHAN_METABOLISM.html
KEGG_TYROSINE_METABOLISM	hsa00350	#https://www.gsea-msigdb.org/gsea/msigdb/human/geneset/KEGG_TYROSINE_METABOLISM.html
GOBP_GLUTAMINE_FAMILY_AMINO_ACID_BIOSYNTHETIC_PROCESS	GO:0009084	#https://www.gsea-msigdb.org/gsea/msigdb/human/geneset/GOBP_GLUTAMINE_FAMILY_AMINO_ACID_BIOSYNTHETIC_PROCESS.html
GOBP_GLUTAMINE_FAMILY_AMINO_ACID_CATABOLIC_PROCESS	GO:0009065	#https://www.gsea-msigdb.org/gsea/msigdb/human/geneset/GOBP_GLUTAMINE_FAMILY_AMINO_ACID_CATABOLIC_PROCESS.html
GOBP_GLUTAMINE_FAMILY_AMINO_ACID_METABOLIC_PROCESS	GO:0009064	#https://www.gsea-msigdb.org/gsea/msigdb/human/geneset/GOBP_GLUTAMINE_FAMILY_AMINO_ACID_METABOLIC_PROCESS.html
GOBP_GLUTAMINE_TRANSPORT	GO:0006868	#https://www.gsea-msigdb.org/gsea/msigdb/human/geneset/GOBP_GLUTAMINE_TRANSPORT.html
REACTOME_GLUTAMATE_AND_GLUTAMINE_METABOLISM	R-HSA-8964539	#https://www.gsea-msigdb.org/gsea/msigdb/human/geneset/REACTOME_GLUTAMATE_AND_GLUTAMINE_METABOLISM.html?keywords=REACTOME_GLUTAMATE_AND_GLUTAMINE_METABOLISM
KEGG_ARGININE_AND_PROLINE_METABOLISM	hsa00330	#https://www.gsea-msigdb.org/gsea/msigdb/human/geneset/KEGG_ARGININE_AND_PROLINE_METABOLISM.html
REACTOME_ASPARTATE_AND_ASPARAGINE_METABOLISM	R-HSA-8963693	#https://www.gsea-msigdb.org/gsea/msigdb/human/geneset/REACTOME_ASPARTATE_AND_ASPARAGINE_METABOLISM.html
GOBP_ASPARTATE_FAMILY_AMINO_ACID_METABOLIC_PROCESS	GO:0009066	#https://www.gsea-msigdb.org/gsea/msigdb/human/geneset/GOBP_ASPARTATE_FAMILY_AMINO_ACID_METABOLIC_PROCESS.html
GOBP_ASPARTATE_TRANSMEMBRANE_TRANSPORT	GO:0015810	#https://www.gsea-msigdb.org/gsea/msigdb/human/geneset/GOBP_ASPARTATE_TRANSMEMBRANE_TRANSPORT.html
KEGG_ALANINE_ASPARTATE_AND_GLUTAMATE_METABOLISM	hsa00250	#https://www.gsea-msigdb.org/gsea/msigdb/human/geneset/KEGG_ALANINE_ASPARTATE_AND_GLUTAMATE_METABOLISM.html
WP_ALANINE_AND_ASPARTATE_METABOLISM	WP106	#https://www.gsea-msigdb.org/gsea/msigdb/human/geneset/WP_ALANINE_AND_ASPARTATE_METABOLISM.html
GOBP_SERINE_FAMILY_AMINO_ACID_METABOLIC_PROCESS	GO:0009069	#https://www.gsea-msigdb.org/gsea/msigdb/human/geneset/GOBP_SERINE_FAMILY_AMINO_ACID_METABOLIC_PROCESS.html
KEGG_GLYCINE_SERINE_AND_THREONINE_METABOLISM	hsa00260	#https://www.gsea-msigdb.org/gsea/msigdb/human/geneset/KEGG_GLYCINE_SERINE_AND_THREONINE_METABOLISM.html
WP_SERINE_METABOLISM	WP4688	#https://www.gsea-msigdb.org/gsea/msigdb/human/geneset/WP_SERINE_METABOLISM.html

## Sheet: Table S3
GO Enrichment Analysis Results of Upregulated DEGs
ONTOLOGY	ID	Description	GeneRatio	BgRatio	RichFactor	FoldEnrichment	zScore	pvalue	p.adjust	qvalue	geneID	Count
BP	GO:0006520	amino acid metabolic process	46/81	295/18888	0.155932	36.3611	40.1722	1.35748e-62	1.44572e-59	1.14028e-59	SARS2/SLC25A2/SCLY/GPT2/PSPH/GPT/BCKDHA/GCLM/IL4I1/KMO/HAL/PYCR3/DARS2/MAT1A/SLC7A11/HGD/BCAT1/FTCD/PSAT1/SHMT2/NAT8L/AGMAT/WARS1/NOS2/DPEP1/VARS2/ACY1/GAD1/GLYATL1B/BAAT/IYD/CBS/TAT/HPDL/ARHGAP11B/TH/NAGS/IDO1/TDO2/HAO1/DIO1/HNF4A/PYCR1/SLC45A2/GLDC/PM20D1	46
BP	GO:1901605	alpha-amino acid metabolic process	37/81	216/18888	0.171296	39.9438	37.7775	5.91339e-51	3.14888e-48	2.48363e-48	SLC25A2/SCLY/GPT2/PSPH/GPT/GCLM/IL4I1/KMO/HAL/PYCR3/MAT1A/SLC7A11/HGD/BCAT1/FTCD/PSAT1/SHMT2/NAT8L/AGMAT/NOS2/DPEP1/GAD1/GLYATL1B/BAAT/IYD/CBS/TAT/ARHGAP11B/TH/NAGS/IDO1/TDO2/HAO1/HNF4A/PYCR1/SLC45A2/GLDC	37
BP	GO:0170033	L-amino acid metabolic process	27/81	163/18888	0.165644	38.6258	31.6616	3.08152e-36	1.09394e-33	8.62826e-34	SCLY/GPT2/PSPH/GPT/GCLM/IL4I1/KMO/HAL/PYCR3/MAT1A/SLC7A11/HGD/FTCD/PSAT1/SHMT2/NAT8L/NOS2/GAD1/GLYATL1B/BAAT/CBS/TAT/ARHGAP11B/NAGS/HAO1/PYCR1/GLDC	27
BP	GO:0170039	proteinogenic amino acid metabolic process	26/81	147/18888	0.176871	41.2436	32.1458	1.15225e-35	3.06786e-33	2.41972e-33	SCLY/GPT2/PSPH/GPT/GCLM/IL4I1/HAL/PYCR3/MAT1A/SLC7A11/HGD/FTCD/PSAT1/SHMT2/NAT8L/NOS2/GAD1/GLYATL1B/BAAT/CBS/TAT/ARHGAP11B/NAGS/HAO1/PYCR1/GLDC	26
BP	GO:0006865	amino acid transport	21/81	158/18888	0.132911	30.993	24.8452	5.3215e-26	1.13348e-23	8.94012e-24	SLC25A22/SLC25A2/SLC6A8/KCNJ10/KMO/SLC7A9/SLC38A7/SLC66A1/SLC6A7/SLC7A11/SLC6A13/SLC6A12/SLC16A10/SLC38A5/SLC6A11/SLC6A20/SLC38A4/SLC6A17/SLC6A2/SLC6A19/SLC1A6	21
BP	GO:0009063	amino acid catabolic process	18/81	111/18888	0.162162	37.8138	25.5284	5.57961e-24	9.9038e-22	7.81145e-22	SCLY/GPT2/GPT/BCKDHA/IL4I1/KMO/HAL/MAT1A/HGD/FTCD/NOS2/GAD1/CBS/TAT/ARHGAP11B/IDO1/TDO2/GLDC	18
BP	GO:0003333	amino acid transmembrane transport	17/81	104/18888	0.163462	38.1168	24.9091	9.64367e-23	1.434e-20	1.13105e-20	SLC25A22/SLC25A2/KCNJ10/SLC7A9/SLC38A7/SLC66A1/SLC6A7/SLC7A11/SLC6A13/SLC6A12/SLC16A10/SLC38A5/SLC6A11/SLC6A20/SLC38A4/SLC6A19/SLC1A6	17
BP	GO:1905039	carboxylic acid transmembrane transport	19/81	158/18888	0.120253	28.0413	22.4001	1.07719e-22	1.434e-20	1.13105e-20	SLC25A22/SLC25A2/SLC6A8/KCNJ10/SLC7A9/SLC38A7/SLC66A1/SLC6A7/SLC7A11/SLC25A10/SLC6A13/SLC6A12/SLC16A10/SLC38A5/SLC6A11/SLC6A20/SLC38A4/SLC6A19/SLC1A6	19
BP	GO:1903825	organic acid transmembrane transport	19/81	159/18888	0.119497	27.8649	22.325	1.21953e-22	1.44312e-20	1.13823e-20	SLC25A22/SLC25A2/SLC6A8/KCNJ10/SLC7A9/SLC38A7/SLC66A1/SLC6A7/SLC7A11/SLC25A10/SLC6A13/SLC6A12/SLC16A10/SLC38A5/SLC6A11/SLC6A20/SLC38A4/SLC6A19/SLC1A6	19
BP	GO:0046942	carboxylic acid transport	23/81	358/18888	0.0642458	14.9812	17.5272	4.22902e-21	4.36165e-19	3.44018e-19	SLC25A22/SLC25A2/SLC6A8/KCNJ10/KMO/SLC7A9/SLC38A7/SLC66A1/SLC6A7/SLC7A11/SLC25A10/SLC6A13/SLC6A12/SLC16A10/SLC38A5/NOS2/SLC6A11/SLC6A20/SLC38A4/SLC6A17/SLC6A2/SLC6A19/SLC1A6	23
BP	GO:0015849	organic acid transport	23/81	359/18888	0.0640669	14.9394	17.4997	4.50499e-21	4.36165e-19	3.44018e-19	SLC25A22/SLC25A2/SLC6A8/KCNJ10/KMO/SLC7A9/SLC38A7/SLC66A1/SLC6A7/SLC7A11/SLC25A10/SLC6A13/SLC6A12/SLC16A10/SLC38A5/NOS2/SLC6A11/SLC6A20/SLC38A4/SLC6A17/SLC6A2/SLC6A19/SLC1A6	23
BP	GO:1901606	alpha-amino acid catabolic process	15/81	90/18888	0.166667	38.8642	23.6297	2.75854e-20	2.2064e-18	1.74026e-18	SCLY/GPT2/GPT/IL4I1/KMO/MAT1A/HGD/NOS2/GAD1/CBS/TAT/ARHGAP11B/IDO1/TDO2/GLDC	15
BP	GO:0016054	organic acid catabolic process	20/81	250/18888	0.08	18.6548	18.4416	2.90044e-20	2.2064e-18	1.74026e-18	SCLY/GPT2/GPT/BCKDHA/IL4I1/KMO/HAL/MAT1A/HGD/FTCD/NOS2/DPEP1/GAD1/CBS/TAT/ARHGAP11B/IDO1/TDO2/HAO1/GLDC	20
BP	GO:0046395	carboxylic acid catabolic process	20/81	250/18888	0.08	18.6548	18.4416	2.90044e-20	2.2064e-18	1.74026e-18	SCLY/GPT2/GPT/BCKDHA/IL4I1/KMO/HAL/MAT1A/HGD/FTCD/NOS2/DPEP1/GAD1/CBS/TAT/ARHGAP11B/IDO1/TDO2/HAO1/GLDC	20
BP	GO:0044282	small molecule catabolic process	22/81	373/18888	0.0589812	13.7535	16.3263	2.20115e-19	1.56282e-17	1.23265e-17	SCLY/GPT2/GPT/BCKDHA/IL4I1/KMO/HAL/MAT1A/HGD/FTCD/ADH4/NOS2/DPEP1/GAD1/CBS/TAT/ARHGAP11B/IDO1/TDO2/HAO1/CYP1A1/GLDC	22
BP	GO:0015711	organic anion transport	23/81	451/18888	0.0509978	11.8919	15.3643	7.54197e-19	5.02012e-17	3.95953e-17	SLC25A22/SLC25A2/SLC6A8/KCNJ10/KMO/SLC7A9/SLC38A7/SLC66A1/SLC6A7/SLC7A11/SLC25A10/SLC6A13/SLC6A12/SLC16A10/SLC38A5/NOS2/SLC6A11/SLC6A20/SLC38A4/SLC6A17/SLC6A2/SLC6A19/SLC1A6	23
BP	GO:0170040	proteinogenic amino acid catabolic process	12/81	57/18888	0.210526	49.0916	23.8635	1.00159e-17	6.27466e-16	4.94903e-16	SCLY/GPT2/GPT/IL4I1/MAT1A/HGD/NOS2/GAD1/CBS/TAT/ARHGAP11B/GLDC	12
BP	GO:0170035	L-amino acid catabolic process	12/81	61/18888	0.196721	45.8725	23.0366	2.43376e-17	1.43998e-15	1.13576e-15	SCLY/GPT2/GPT/IL4I1/MAT1A/HGD/NOS2/GAD1/CBS/TAT/ARHGAP11B/GLDC	12
BP	GO:0009072	aromatic amino acid metabolic process	10/81	32/18888	0.3125	72.8704	26.7033	7.07353e-17	3.9649e-15	3.12725e-15	IL4I1/KMO/HGD/IYD/TAT/HPDL/TH/IDO1/TDO2/SLC45A2	10
BP	GO:0009064	glutamine family amino acid metabolic process	12/81	74/18888	0.162162	37.8138	20.8233	2.93372e-16	1.56221e-14	1.23216e-14	GCLM/HAL/PYCR3/SLC7A11/FTCD/NOS2/GAD1/GLYATL1B/TAT/ARHGAP11B/NAGS/PYCR1	12
BP	GO:0015807	L-amino acid transport	12/81	93/18888	0.129032	30.0884	18.4546	5.2222e-15	2.6484e-13	2.08888e-13	SLC25A22/SLC25A2/KCNJ10/KMO/SLC7A9/SLC66A1/SLC7A11/SLC38A5/SLC6A20/SLC38A4/SLC6A17/SLC1A6	12
BP	GO:0015804	neutral amino acid transport	10/81	58/18888	0.172414	40.2043	19.624	5.23353e-14	2.5335e-12	1.99826e-12	SLC7A9/SLC38A7/SLC6A7/SLC7A11/SLC38A5/SLC6A20/SLC38A4/SLC6A17/SLC6A19/SLC1A6	10
BP	GO:0006575	cellular modified amino acid metabolic process	14/81	191/18888	0.0732984	17.0921	14.6692	7.29384e-14	3.37737e-12	2.66384e-12	SLC6A8/GCLM/BBOX1/SLC7A11/FTCD/SLC16A10/SHMT2/TYMS/DPEP1/CHDH/CGA/IYD/DIO1/SLC5A5	14
BP	GO:1902475	L-alpha-amino acid transmembrane transport	10/81	74/18888	0.135135	31.5115	17.2585	6.82088e-13	3.02677e-11	2.38731e-11	SLC25A22/SLC25A2/KCNJ10/SLC7A9/SLC66A1/SLC7A11/SLC38A5/SLC6A20/SLC38A4/SLC1A6	10
BP	GO:0009069	serine family amino acid metabolic process	8/81	36/18888	0.222222	51.8189	20.0291	2.20321e-12	9.38567e-11	7.40278e-11	SCLY/PSPH/PSAT1/SHMT2/BAAT/CBS/HAO1/GLDC	8
BP	GO:0009308	amine metabolic process	11/81	118/18888	0.0932203	21.7376	14.8297	2.95411e-12	1.21005e-10	9.54406e-11	IL4I1/KMO/SLC7A11/AOC1/AGMAT/CHDH/TH/IDO1/TDO2/PNMT/CYP1A1	11
BP	GO:0046394	carboxylic acid biosynthetic process	15/81	334/18888	0.0449102	10.4724	11.4625	1.07278e-11	4.12988e-10	3.25737e-10	PSPH/KMO/PYCR3/BCAT1/PSAT1/SHMT2/GAD1/BAAT/CBS/NAGS/IDO1/HAO1/PYCR1/CYP1A1/CYP1A2	15
BP	GO:0008652	amino acid biosynthetic process	9/81	67/18888	0.134328	31.3234	16.3177	1.08579e-11	4.12988e-10	3.25737e-10	PSPH/PYCR3/PSAT1/SHMT2/GAD1/CBS/NAGS/HAO1/PYCR1	9
BP	GO:0016053	organic acid biosynthetic process	15/81	337/18888	0.0445104	10.3792	11.4014	1.21811e-11	4.4734e-10	3.52832e-10	PSPH/KMO/PYCR3/BCAT1/PSAT1/SHMT2/GAD1/BAAT/CBS/NAGS/IDO1/HAO1/PYCR1/CYP1A1/CYP1A2	15
BP	GO:1901607	alpha-amino acid biosynthetic process	9/81	69/18888	0.130435	30.4155	16.0645	1.42926e-11	5.07388e-10	4.00194e-10	PSPH/PYCR3/BCAT1/PSAT1/SHMT2/CBS/NAGS/HAO1/PYCR1	9
BP	GO:0006814	sodium ion transport	13/81	244/18888	0.0532787	12.4238	11.7869	3.49345e-11	1.20017e-09	9.46612e-10	SLC6A8/SLC38A7/SLC6A7/SLC6A13/SLC6A12/SLC38A5/SLC6A11/SLC6A20/SLC38A4/SLC6A17/SLC6A2/SLC5A5/SLC6A19	13
BP	GO:0009074	aromatic amino acid family catabolic process	6/81	16/18888	0.375	87.4444	22.7014	3.98607e-11	1.32661e-09	1.04634e-09	IL4I1/KMO/HGD/TAT/IDO1/TDO2	6
BP	GO:0089718	amino acid import across plasma membrane	8/81	51/18888	0.156863	36.5781	16.6965	4.4028e-11	1.4209e-09	1.12071e-09	KCNJ10/SLC6A7/SLC7A11/SLC6A13/SLC38A5/SLC6A20/SLC38A4/SLC1A6	8
BP	GO:0006570	tyrosine metabolic process	6/81	17/18888	0.352941	82.3007	22.0082	6.13932e-11	1.92305e-09	1.51677e-09	IL4I1/HGD/IYD/TAT/TH/SLC45A2	6
BP	GO:0006536	glutamate metabolic process	7/81	33/18888	0.212121	49.4635	18.2862	7.9927e-11	2.43206e-09	1.91825e-09	GCLM/HAL/SLC7A11/FTCD/GAD1/TAT/NAGS	7
BP	GO:0170038	proteinogenic amino acid biosynthetic process	8/81	56/18888	0.142857	33.3122	15.8919	9.65413e-11	2.85601e-09	2.25263e-09	PSPH/PYCR3/PSAT1/SHMT2/CBS/NAGS/HAO1/PYCR1	8
BP	GO:0170034	L-amino acid biosynthetic process	8/81	57/18888	0.140351	32.7277	15.7436	1.11917e-10	3.2214e-09	2.54082e-09	PSPH/PYCR3/PSAT1/SHMT2/CBS/NAGS/HAO1/PYCR1	8
BP	GO:0043648	dicarboxylic acid metabolic process	9/81	94/18888	0.0957447	22.3262	13.6029	2.46144e-10	6.8985e-09	5.44107e-09	GPT2/GCLM/KMO/HAL/SLC7A11/FTCD/GAD1/TAT/NAGS	9
BP	GO:0035725	sodium ion transmembrane transport	11/81	182/18888	0.0604396	14.0936	11.6485	3.31453e-10	9.05121e-09	7.13898e-09	SLC6A8/SLC6A7/SLC6A13/SLC6A12/SLC38A5/SLC6A11/SLC6A20/SLC6A17/SLC6A2/SLC5A5/SLC6A19	11
BP	GO:0170041	non-proteinogenic amino acid metabolic process	8/81	73/18888	0.109589	25.5545	13.7945	8.61624e-10	2.29407e-08	1.80941e-08	SLC25A2/KMO/DPEP1/GAD1/CBS/IDO1/TDO2/HNF4A	8
BP	GO:0006836	neurotransmitter transport	11/81	206/18888	0.0533981	12.4516	10.8456	1.23708e-09	3.2134e-08	2.53451e-08	SLC6A8/KCNJ10/KMO/SLC6A7/SLC6A13/SLC6A12/SLC6A11/SLC6A17/TH/SLC6A2/SLC1A6	11
BP	GO:0018958	phenol-containing compound metabolic process	9/81	113/18888	0.079646	18.5723	12.2954	1.29405e-09	3.28135e-08	2.58811e-08	SLC7A11/SLC16A10/CGA/IYD/TH/DIO1/PNMT/SLC45A2/SLC5A5	9
BP	GO:0006576	biogenic amine metabolic process	8/81	98/18888	0.0816327	19.0355	11.7474	9.25491e-09	2.2922e-07	1.80794e-07	IL4I1/KMO/AOC1/AGMAT/TH/IDO1/TDO2/PNMT	8
BP	GO:0009070	serine family amino acid biosynthetic process	5/81	20/18888	0.25	58.2963	16.8245	1.88648e-08	4.56615e-07	3.60147e-07	PSPH/PSAT1/SHMT2/CBS/HAO1	5
BP	GO:0072337	modified amino acid transport	6/81	42/18888	0.142857	33.3122	13.7577	2.3897e-08	5.65563e-07	4.46078e-07	SLC6A8/SLC7A9/SLC7A11/SLC6A13/SLC6A12/SLC6A20	6
BP	GO:0001504	neurotransmitter uptake	6/81	45/18888	0.133333	31.0914	13.2629	3.67273e-08	8.50316e-07	6.70672e-07	KCNJ10/SLC6A13/SLC6A12/SLC6A11/SLC6A2/SLC1A6	6
BP	GO:0051933	amino acid neurotransmitter reuptake	4/81	10/18888	0.4	93.2741	19.1543	6.46246e-08	1.46437e-06	1.15499e-06	KCNJ10/SLC6A13/SLC6A12/SLC6A11	4
BP	GO:0006568	tryptophan metabolic process	4/81	11/18888	0.363636	84.7946	18.2436	1.01222e-07	2.24586e-06	1.77138e-06	IL4I1/KMO/IDO1/TDO2	4
BP	GO:0042403	thyroid hormone metabolic process	5/81	29/18888	0.172414	40.2043	13.8656	1.40198e-07	3.04717e-06	2.4034e-06	SLC16A10/CGA/IYD/DIO1/SLC5A5	5
BP	GO:0006563	L-serine metabolic process	4/81	13/18888	0.307692	71.7493	16.7461	2.17887e-07	4.54999e-06	3.58872e-06	PSPH/PSAT1/SHMT2/CBS	4
BP	GO:0006586	indolalkylamine metabolic process	4/81	13/18888	0.307692	71.7493	16.7461	2.17887e-07	4.54999e-06	3.58872e-06	IL4I1/KMO/IDO1/TDO2	4
BP	GO:0000096	sulfur amino acid metabolic process	5/81	34/18888	0.147059	34.2919	12.7509	3.23035e-07	6.61601e-06	5.21826e-06	GCLM/MAT1A/SLC7A11/DPEP1/CBS	5
BP	GO:0098810	neurotransmitter reuptake	5/81	35/18888	0.142857	33.3122	12.5567	3.75612e-07	7.52235e-06	5.93312e-06	KCNJ10/SLC6A13/SLC6A12/SLC6A11/SLC6A2	5
BP	GO:0015800	acidic amino acid transport	6/81	66/18888	0.0909091	21.1987	10.7876	3.81415e-07	7.52235e-06	5.93312e-06	SLC25A22/KCNJ10/KMO/SLC7A11/SLC6A13/SLC1A6	6
BP	GO:0043605	amide catabolic process	4/81	16/18888	0.25	58.2963	15.0467	5.49216e-07	1.06348e-05	8.38802e-06	HAL/FTCD/TDO2/PM20D1	4
BP	GO:0051938	L-glutamate import	5/81	39/18888	0.128205	29.8955	11.8545	6.57296e-07	1.25004e-05	9.85944e-06	SLC25A22/KCNJ10/KMO/SLC7A11/SLC1A6	5
BP	GO:0006544	glycine metabolic process	4/81	17/18888	0.235294	54.8671	14.5819	7.15865e-07	1.33754e-05	1.05496e-05	SHMT2/BAAT/HAO1/GLDC	4
BP	GO:0042445	hormone metabolic process	9/81	240/18888	0.0375	8.74444	7.92399	8.7536e-07	1.60734e-05	1.26776e-05	IL4I1/ADH4/SLC16A10/CGA/IYD/DIO1/CYP1A1/SLC5A5/CYP1A2	9
BP	GO:1990822	basic amino acid transmembrane transport	4/81	19/18888	0.210526	49.0916	13.7637	1.15825e-06	2.09075e-05	1.64904e-05	SLC25A2/SLC7A9/SLC66A1/SLC38A4	4
BP	GO:0015812	gamma-aminobutyric acid transport	4/81	20/18888	0.2	46.637	13.4009	1.4431e-06	2.5615e-05	2.02034e-05	SLC6A8/SLC6A13/SLC6A12/SLC6A11	4
BP	GO:0015802	basic amino acid transport	4/81	22/18888	0.181818	42.3973	12.7499	2.16463e-06	3.77923e-05	2.9808e-05	SLC25A2/SLC7A9/SLC66A1/SLC38A4	4
BP	GO:0098739	import across plasma membrane	8/81	203/18888	0.0394089	9.18956	7.69886	2.54805e-06	4.37689e-05	3.4522e-05	KCNJ10/SLC6A7/SLC7A11/SLC6A13/SLC38A5/SLC6A20/SLC38A4/SLC1A6	8
BP	GO:0006590	thyroid hormone generation	4/81	23/18888	0.173913	40.5539	12.4563	2.61181e-06	4.4152e-05	3.48241e-05	SLC16A10/CGA/DIO1/SLC5A5	4
BP	GO:0009410	response to xenobiotic stimulus	11/81	444/18888	0.0247748	5.77711	6.68488	2.95362e-06	4.915e-05	3.87662e-05	GCLM/NQO1/NOS2/SLC6A11/TYMS/DPEP1/TH/SLC6A2/HNF4A/CYP1A1/CYP1A2	11
BP	GO:0042430	indole-containing compound metabolic process	4/81	24/18888	0.166667	38.8642	12.181	3.12396e-06	5.11849e-05	4.03712e-05	IL4I1/KMO/IDO1/TDO2	4
BP	GO:0006835	dicarboxylic acid transport	6/81	99/18888	0.0606061	14.1324	8.59756	4.20415e-06	6.78397e-05	5.35073e-05	SLC25A22/KCNJ10/KMO/SLC7A11/SLC25A10/SLC1A6	6
BP	GO:0042537	benzene-containing compound metabolic process	4/81	26/18888	0.153846	35.8746	11.678	4.36661e-06	6.94096e-05	5.47456e-05	KMO/TH/IDO1/TDO2	4
BP	GO:0019748	secondary metabolic process	5/81	57/18888	0.0877193	20.4548	9.65367	4.50019e-06	7.0481e-05	5.55906e-05	SLC7A11/TH/SLC45A2/CYP1A1/CYP1A2	5
BP	GO:0072348	sulfur compound transport	5/81	62/18888	0.0806452	18.8053	9.21572	6.83934e-06	0.000104518	8.24364e-05	SLC7A9/SLC7A11/SLC25A10/SLC6A13/SLC6A11	5
BP	GO:0015813	L-glutamate transmembrane transport	4/81	29/18888	0.137931	32.1635	11.0217	6.8697e-06	0.000104518	8.24364e-05	SLC25A22/KCNJ10/SLC7A11/SLC1A6	4
BP	GO:0006790	sulfur compound metabolic process	9/81	326/18888	0.0276074	6.43763	6.49935	1.06665e-05	0.000159997	0.000126195	TSTD1/GCLM/MAT1A/SLC7A11/SLC25A10/DPEP1/BAAT/CBS/TDO2	9
BP	GO:0000050	urea cycle	3/81	11/18888	0.272727	63.596	13.6283	1.22299e-05	0.000178423	0.000140728	SLC25A2/AGMAT/NAGS	3
BP	GO:0070189	kynurenine metabolic process	3/81	11/18888	0.272727	63.596	13.6283	1.22299e-05	0.000178423	0.000140728	KMO/IDO1/TDO2	3
BP	GO:0006534	cysteine metabolic process	3/81	12/18888	0.25	58.2963	13.0295	1.62561e-05	0.000233957	0.000184529	GCLM/SLC7A11/CBS	3
BP	GO:0071466	cellular response to xenobiotic stimulus	7/81	194/18888	0.0360825	8.4139	6.81178	1.98042e-05	0.00028122	0.000221807	NQO1/NOS2/DPEP1/TH/HNF4A/CYP1A1/CYP1A2	7
BP	GO:0009071	serine family amino acid catabolic process	3/81	13/18888	0.230769	53.812	12.5004	2.10676e-05	0.000284013	0.00022401	SCLY/CBS/GLDC	3
BP	GO:0015824	proline transport	3/81	13/18888	0.230769	53.812	12.5004	2.10676e-05	0.000284013	0.00022401	SLC6A7/SLC6A20/SLC6A17	3
BP	GO:0019627	urea metabolic process	3/81	13/18888	0.230769	53.812	12.5004	2.10676e-05	0.000284013	0.00022401	SLC25A2/AGMAT/NAGS	3
BP	GO:0071941	nitrogen cycle metabolic process	3/81	13/18888	0.230769	53.812	12.5004	2.10676e-05	0.000284013	0.00022401	SLC25A2/AGMAT/NAGS	3
BP	GO:0071248	cellular response to metal ion	7/81	200/18888	0.035	8.16148	6.68191	2.40916e-05	0.000320719	0.000252962	KCNJ10/NQO1/AOC1/DPEP1/TH/CYP1A1/CYP1A2	7
BP	GO:0006418	tRNA aminoacylation for protein translation	4/81	41/18888	0.097561	22.7498	9.14934	2.81681e-05	0.000370358	0.000292114	SARS2/DARS2/WARS1/VARS2	4
BP	GO:0009404	toxin metabolic process	3/81	15/18888	0.2	46.637	11.604	3.33097e-05	0.000422319	0.000333097	TH/CYP1A1/CYP1A2	3
BP	GO:0015816	glycine transport	3/81	15/18888	0.2	46.637	11.604	3.33097e-05	0.000422319	0.000333097	SLC38A5/SLC6A20/SLC6A17	3
BP	GO:1903826	L-arginine transmembrane transport	3/81	15/18888	0.2	46.637	11.604	3.33097e-05	0.000422319	0.000333097	SLC25A2/SLC66A1/SLC38A4	3
BP	GO:0010232	vascular transport	5/81	87/18888	0.0574713	13.4014	7.60862	3.59182e-05	0.000444801	0.000350829	SLC6A13/SLC38A5/SLC6A20/SLC6A17/SLC5A5	5
BP	GO:0150104	transport across blood-brain barrier	5/81	87/18888	0.0574713	13.4014	7.60862	3.59182e-05	0.000444801	0.000350829	SLC6A13/SLC38A5/SLC6A20/SLC6A17/SLC5A5	5
BP	GO:0043039	tRNA aminoacylation	4/81	44/18888	0.0909091	21.1987	8.80291	3.73919e-05	0.000457729	0.000361026	SARS2/DARS2/WARS1/VARS2	4
BP	GO:0009084	glutamine family amino acid biosynthetic process	3/81	16/18888	0.1875	43.7222	11.2194	4.08698e-05	0.0004895	0.000386085	PYCR3/NAGS/PYCR1	3
BP	GO:0043038	amino acid activation	4/81	45/18888	0.0888889	20.7276	8.69499	4.09066e-05	0.0004895	0.000386085	SARS2/DARS2/WARS1/VARS2	4
BP	GO:0042398	cellular modified amino acid biosynthetic process	4/81	46/18888	0.0869565	20.277	8.5905	4.46569e-05	0.00052844	0.000416797	GCLM/BBOX1/SLC7A11/CHDH	4
BP	GO:0031667	response to nutrient levels	10/81	490/18888	0.0204082	4.75888	5.53268	4.54883e-05	0.000532363	0.000419892	PSPH/GPT/GCLM/NQO1/AOC1/TYMS/CBS/TH/CYP1A1/SLC6A19	10
BP	GO:0098712	L-glutamate import across plasma membrane	3/81	17/18888	0.176471	41.1503	10.8688	4.94742e-05	0.000572718	0.000451721	KCNJ10/SLC7A11/SLC1A6	3
BP	GO:0046189	phenol-containing compound biosynthetic process	4/81	48/18888	0.0833333	19.4321	8.39111	5.29029e-05	0.000605824	0.000477833	SLC7A11/TH/PNMT/SLC45A2	4
BP	GO:0071241	cellular response to inorganic substance	7/81	229/18888	0.0305677	7.12793	6.12282	5.70482e-05	0.000646344	0.000509793	KCNJ10/NQO1/AOC1/DPEP1/TH/CYP1A1/CYP1A2	7
BP	GO:0032328	alanine transport	3/81	18/18888	0.166667	38.8642	10.5473	5.91856e-05	0.000663501	0.000523325	SLC38A5/SLC38A4/SLC6A17	3
BP	GO:0006525	arginine metabolic process	3/81	19/18888	0.157895	36.8187	10.2512	7.00657e-05	0.000777291	0.000613075	AGMAT/NOS2/NAGS	3
BP	GO:0007584	response to nutrient	6/81	164/18888	0.0365854	8.53117	6.35695	7.41113e-05	0.000813697	0.000641789	GCLM/NQO1/TYMS/CBS/CYP1A1/SLC6A19	6
BP	GO:0015718	monocarboxylic acid transport	6/81	179/18888	0.0335196	7.81626	6.01329	0.000120015	0.00130424	0.0010287	SLC6A8/SLC6A13/SLC6A12/SLC16A10/NOS2/SLC6A11	6
BP	GO:0010038	response to metal ion	8/81	360/18888	0.0222222	5.18189	5.25744	0.000154368	0.00166063	0.00130979	KCNJ10/NQO1/AOC1/DPEP1/TAT/TH/CYP1A1/CYP1A2	8
BP	GO:0003018	vascular process in circulatory system	7/81	275/18888	0.0254545	5.93562	5.41084	0.000178276	0.00189864	0.00149752	GCLM/SLC6A13/SLC38A5/SLC6A20/CBS/SLC6A17/SLC5A5	7
BP	GO:0009065	glutamine family amino acid catabolic process	3/81	26/18888	0.115385	26.906	8.67475	0.000183973	0.00192089	0.00151507	NOS2/GAD1/ARHGAP11B	3
BP	GO:0044550	secondary metabolite biosynthetic process	3/81	26/18888	0.115385	26.906	8.67475	0.000183973	0.00192089	0.00151507	SLC7A11/SLC45A2/CYP1A2	3
BP	GO:0006760	folic acid-containing compound metabolic process	3/81	28/18888	0.107143	24.9841	8.33482	0.000230377	0.00235915	0.00186074	FTCD/SHMT2/TYMS	3
BP	GO:0015740	C4-dicarboxylate transport	3/81	28/18888	0.107143	24.9841	8.33482	0.000230377	0.00235915	0.00186074	SLC25A22/SLC25A10/SLC1A6	3
BP	GO:0072525	pyridine-containing compound biosynthetic process	3/81	31/18888	0.0967742	22.5663	7.88651	0.000313185	0.00317659	0.00250548	KMO/PSAT1/IDO1	3
BP	GO:1901654	response to ketone	6/81	217/18888	0.0276498	6.44752	5.29674	0.000339953	0.00341556	0.00269396	PSPH/NQO1/TYMS/TAT/TH/SLC5A5	6
BP	GO:0042558	pteridine-containing compound metabolic process	3/81	34/18888	0.0882353	20.5752	7.49734	0.000413085	0.00411155	0.00324291	FTCD/SHMT2/TYMS	3
BP	GO:0042180	cellular ketone metabolic process	6/81	227/18888	0.0264317	6.16349	5.13633	0.000431966	0.00425966	0.00335973	KMO/NQO1/SLC7A11/ADH4/IDO1/TDO2	6
BP	GO:0042401	biogenic amine biosynthetic process	3/81	38/18888	0.0789474	18.4094	7.0499	0.000575208	0.00562015	0.00443279	AGMAT/TH/PNMT	3
BP	GO:0009309	amine biosynthetic process	3/81	39/18888	0.0769231	17.9373	6.9486	0.000621223	0.00601457	0.00474388	AGMAT/TH/PNMT	3
BP	GO:0006730	one-carbon metabolic process	3/81	40/18888	0.075	17.4889	6.85098	0.000669524	0.00642381	0.00506667	MAT1A/SHMT2/TYMS	3
BP	GO:1901617	organic hydroxy compound biosynthetic process	6/81	249/18888	0.0240964	5.61892	4.81496	0.000702624	0.00668121	0.00526968	SLC7A11/PSAT1/BAAT/TH/PNMT/SLC45A2	6
BP	GO:0006560	proline metabolic process	2/81	10/18888	0.2	46.637	9.47335	0.000799368	0.00733903	0.00578853	PYCR3/PYCR1	2
BP	GO:0006591	ornithine metabolic process	2/81	10/18888	0.2	46.637	9.47335	0.000799368	0.00733903	0.00578853	SLC25A2/HNF4A	2
BP	GO:0006868	glutamine transport	2/81	10/18888	0.2	46.637	9.47335	0.000799368	0.00733903	0.00578853	SLC38A7/SLC38A5	2
BP	GO:0097267	omega-hydroxylase P450 pathway	2/81	10/18888	0.2	46.637	9.47335	0.000799368	0.00733903	0.00578853	CYP1A1/CYP1A2	2
BP	GO:0009636	response to toxic substance	6/81	260/18888	0.0230769	5.3812	4.66832	0.00087969	0.00800744	0.00631573	NQO1/SLC7A11/ADH4/TYMS/TH/CYP1A1	6
BP	GO:0000098	sulfur amino acid catabolic process	2/81	11/18888	0.181818	42.3973	9.01293	0.000974288	0.00857534	0.00676365	MAT1A/CBS	2
BP	GO:0015808	L-alanine transport	2/81	11/18888	0.181818	42.3973	9.01293	0.000974288	0.00857534	0.00676365	SLC38A5/SLC38A4	2
BP	GO:0051593	response to folic acid	2/81	11/18888	0.181818	42.3973	9.01293	0.000974288	0.00857534	0.00676365	TYMS/CBS	2
BP	GO:0070778	L-aspartate transmembrane transport	2/81	11/18888	0.181818	42.3973	9.01293	0.000974288	0.00857534	0.00676365	SLC25A22/SLC1A6	2
BP	GO:0034308	primary alcohol metabolic process	4/81	106/18888	0.0377358	8.79944	5.28457	0.00111896	0.00976795	0.0077043	ADH4/HAO1/CYP1A1/CYP1A2	4
BP	GO:0044273	sulfur compound catabolic process	3/81	48/18888	0.0625	14.5741	6.17952	0.00114354	0.00985458	0.00777263	MAT1A/DPEP1/CBS	3
BP	GO:0000101	sulfur amino acid transport	2/81	12/18888	0.166667	38.8642	8.61051	0.00116589	0.00985458	0.00777263	SLC7A9/SLC7A11	2
BP	GO:0015801	aromatic amino acid transport	2/81	12/18888	0.166667	38.8642	8.61051	0.00116589	0.00985458	0.00777263	SLC16A10/SLC38A5	2
BP	GO:0035524	proline transmembrane transport	2/81	12/18888	0.166667	38.8642	8.61051	0.00116589	0.00985458	0.00777263	SLC6A7/SLC6A20	2
BP	GO:0014075	response to amine	3/81	49/18888	0.0612245	14.2766	6.10691	0.00121437	0.0101835	0.00803205	NQO1/TH/GLDC	3
BP	GO:0015838	amino-acid betaine transport	2/81	13/18888	0.153846	35.8746	8.25472	0.00137404	0.0114325	0.00901716	SLC6A12/SLC6A20	2
BP	GO:0042572	retinol metabolic process	3/81	52/18888	0.0576923	13.453	5.90127	0.00144327	0.0119154	0.00939807	ADH4/CYP1A1/CYP1A2	3
BP	GO:0015803	branched-chain amino acid transport	2/81	14/18888	0.142857	33.3122	7.93711	0.0015986	0.0129962	0.0102505	SLC6A20/SLC6A17	2
BP	GO:0050667	homocysteine metabolic process	2/81	14/18888	0.142857	33.3122	7.93711	0.0015986	0.0129962	0.0102505	DPEP1/CBS	2
BP	GO:0006631	fatty acid metabolic process	7/81	401/18888	0.0174564	4.07056	4.0787	0.00166458	0.0134301	0.0105928	ADH4/BAAT/TH/HAO1/CYP1A1/PM20D1/CYP1A2	7
BP	GO:0033189	response to vitamin A	2/81	15/18888	0.133333	31.0914	7.65123	0.00183941	0.0147291	0.0116173	TYMS/CYP1A1	2
BP	GO:0006749	glutathione metabolic process	3/81	57/18888	0.0526316	12.2729	5.59372	0.00188171	0.0149554	0.0117958	GCLM/SLC7A11/DPEP1	3
BP	GO:0006577	amino-acid betaine metabolic process	2/81	16/18888	0.125	29.1481	7.39205	0.00209634	0.0161783	0.0127604	BBOX1/CHDH	2
BP	GO:0006750	glutathione biosynthetic process	2/81	16/18888	0.125	29.1481	7.39205	0.00209634	0.0161783	0.0127604	GCLM/SLC7A11	2
BP	GO:0015697	quaternary ammonium group transport	2/81	16/18888	0.125	29.1481	7.39205	0.00209634	0.0161783	0.0127604	SLC6A12/SLC6A20	2
BP	GO:0050665	hydrogen peroxide biosynthetic process	2/81	16/18888	0.125	29.1481	7.39205	0.00209634	0.0161783	0.0127604	CYP1A1/CYP1A2	2
BP	GO:0006805	xenobiotic metabolic process	4/81	126/18888	0.031746	7.4027	4.73231	0.00211344	0.0161929	0.0127719	NQO1/HNF4A/CYP1A1/CYP1A2	4
BP	GO:0051289	protein homotetramerization	3/81	60/18888	0.05	11.6593	5.42706	0.00218049	0.0165873	0.0130829	MAT1A/SHMT2/TDO2	3
BP	GO:0042886	amide transport	6/81	312/18888	0.0192308	4.48433	4.07272	0.00222513	0.0168069	0.0132561	SLC25A22/SLC7A11/SLC16A10/SLC38A5/NOS2/HNF4A	6
BP	GO:0006103	2-oxoglutarate metabolic process	2/81	17/18888	0.117647	27.4336	7.15561	0.00236926	0.0177695	0.0140153	GPT2/TAT	2
BP	GO:0019674	NAD metabolic process	3/81	64/18888	0.046875	10.9306	5.22242	0.0026224	0.0192571	0.0151887	KMO/NQO1/IDO1	3
BP	GO:0006595	polyamine metabolic process	2/81	18/18888	0.111111	25.9095	6.93871	0.00265802	0.0192571	0.0151887	AOC1/AGMAT	2
BP	GO:0019184	nonribosomal peptide biosynthetic process	2/81	18/18888	0.111111	25.9095	6.93871	0.00265802	0.0192571	0.0151887	GCLM/SLC7A11	2
BP	GO:0019373	epoxygenase P450 pathway	2/81	18/18888	0.111111	25.9095	6.93871	0.00265802	0.0192571	0.0151887	CYP1A1/CYP1A2	2
BP	GO:0071371	cellular response to gonadotropin stimulus	2/81	18/18888	0.111111	25.9095	6.93871	0.00265802	0.0192571	0.0151887	GCLM/SLC5A5	2
BP	GO:0006720	isoprenoid metabolic process	4/81	135/18888	0.0296296	6.90919	4.52193	0.00271417	0.019531	0.0154048	ADH4/TH/CYP1A1/CYP1A2	4
BP	GO:0072330	monocarboxylic acid biosynthetic process	5/81	225/18888	0.0222222	5.18189	4.14131	0.002821	0.0201635	0.0159036	KMO/BAAT/IDO1/CYP1A1/CYP1A2	5
BP	GO:0046653	tetrahydrofolate metabolic process	2/81	19/18888	0.105263	24.5458	6.73876	0.00296248	0.0210336	0.0165899	SHMT2/TYMS	2
BP	GO:0015810	aspartate transmembrane transport	2/81	20/18888	0.1	23.3185	6.55363	0.00328252	0.0231515	0.0182604	SLC25A22/SLC1A6	2
BP	GO:0072593	reactive oxygen species metabolic process	5/81	238/18888	0.0210084	4.89885	3.97237	0.00358704	0.0251329	0.0198231	NQO1/NOS2/CBS/CYP1A1/CYP1A2	5
BP	GO:0006801	superoxide metabolic process	3/81	73/18888	0.0410959	9.58295	4.82181	0.0038081	0.0263757	0.0208034	NQO1/NOS2/CBS	3
BP	GO:0032496	response to lipopolysaccharide	6/81	348/18888	0.0172414	4.02043	3.73223	0.00381396	0.0263757	0.0208034	KMO/NQO1/NOS2/TH/IDO1/CYP1A1	6
BP	GO:0009713	catechol-containing compound biosynthetic process	2/81	22/18888	0.0909091	21.1987	6.22097	0.00396875	0.0270944	0.0213702	TH/PNMT	2
BP	GO:0042423	catecholamine biosynthetic process	2/81	22/18888	0.0909091	21.1987	6.22097	0.00396875	0.0270944	0.0213702	TH/PNMT	2
BP	GO:0009651	response to salt stress	2/81	24/18888	0.0833333	19.4321	5.92963	0.00471565	0.0317858	0.0250705	KMO/TH	2
BP	GO:0042438	melanin biosynthetic process	2/81	24/18888	0.0833333	19.4321	5.92963	0.00471565	0.0317858	0.0250705	SLC7A11/SLC45A2	2
BP	GO:0002237	response to molecule of bacterial origin	6/81	369/18888	0.0162602	3.79163	3.55407	0.00506323	0.0338121	0.0266687	KMO/NQO1/NOS2/TH/IDO1/CYP1A1	6
BP	GO:0006582	melanin metabolic process	2/81	25/18888	0.08	18.6548	5.79685	0.00511151	0.0338121	0.0266687	SLC7A11/SLC45A2	2
BP	GO:0042178	xenobiotic catabolic process	2/81	25/18888	0.08	18.6548	5.79685	0.00511151	0.0338121	0.0266687	CYP1A1/CYP1A2	2
BP	GO:0009435	NAD biosynthetic process	2/81	26/18888	0.0769231	17.9373	5.67155	0.00552213	0.0358602	0.0282841	KMO/IDO1	2
BP	GO:0035902	response to immobilization stress	2/81	26/18888	0.0769231	17.9373	5.67155	0.00552213	0.0358602	0.0282841	TH/CYP1A1	2
BP	GO:0071280	cellular response to copper ion	2/81	26/18888	0.0769231	17.9373	5.67155	0.00552213	0.0358602	0.0282841	AOC1/CYP1A1	2
BP	GO:0001523	retinoid metabolic process	3/81	84/18888	0.0357143	8.32804	4.4174	0.00564073	0.036189	0.0285435	ADH4/CYP1A1/CYP1A2	3
BP	GO:0046209	nitric oxide metabolic process	3/81	84/18888	0.0357143	8.32804	4.4174	0.00564073	0.036189	0.0285435	NQO1/NOS2/CYP1A1	3
BP	GO:2001057	reactive nitrogen species metabolic process	3/81	85/18888	0.0352941	8.23007	4.38432	0.00582924	0.0371745	0.0293207	NQO1/NOS2/CYP1A1	3
BP	GO:0006541	glutamine metabolic process	2/81	27/18888	0.0740741	17.273	5.55304	0.0059474	0.0374792	0.029561	GLYATL1B/ARHGAP11B	2
BP	GO:0042759	long-chain fatty acid biosynthetic process	2/81	27/18888	0.0740741	17.273	5.55304	0.0059474	0.0374792	0.029561	CYP1A1/CYP1A2	2
BP	GO:0072524	pyridine-containing compound metabolic process	4/81	170/18888	0.0235294	5.48671	3.85644	0.00615486	0.0385385	0.0303965	KMO/NQO1/PSAT1/IDO1	4
BP	GO:0015833	peptide transport	5/81	271/18888	0.0184502	4.30231	3.59345	0.00618786	0.0385385	0.0303965	SLC25A22/SLC7A11/SLC16A10/NOS2/HNF4A	5
BP	GO:0001963	synaptic transmission dopaminergic	2/81	28/18888	0.0714286	16.6561	5.44071	0.00638717	0.0385748	0.0304252	TH/SLC6A2	2
BP	GO:0009081	branched-chain amino acid metabolic process	2/81	28/18888	0.0714286	16.6561	5.44071	0.00638717	0.0385748	0.0304252	BCKDHA/BCAT1	2
BP	GO:0019359	nicotinamide nucleotide biosynthetic process	2/81	28/18888	0.0714286	16.6561	5.44071	0.00638717	0.0385748	0.0304252	KMO/IDO1	2
BP	GO:0019363	pyridine nucleotide biosynthetic process	2/81	28/18888	0.0714286	16.6561	5.44071	0.00638717	0.0385748	0.0304252	KMO/IDO1	2
BP	GO:0034698	response to gonadotropin	2/81	28/18888	0.0714286	16.6561	5.44071	0.00638717	0.0385748	0.0304252	GCLM/SLC5A5	2
BP	GO:0044272	sulfur compound biosynthetic process	4/81	172/18888	0.0232558	5.42291	3.82411	0.00641102	0.0385748	0.0304252	GCLM/MAT1A/SLC7A11/CBS	4
BP	GO:0016101	diterpenoid metabolic process	3/81	89/18888	0.0337079	7.86017	4.25723	0.00662088	0.0396137	0.0312446	ADH4/CYP1A1/CYP1A2	3
BP	GO:0022900	electron transport chain	4/81	175/18888	0.0228571	5.32995	3.77654	0.00680842	0.0404778	0.0319261	SLC25A22/IDO1/GLDC/CYP1A2	4
BP	GO:0007263	nitric oxide mediated signal transduction	2/81	29/18888	0.0689655	16.0817	5.33403	0.00684132	0.0404778	0.0319261	NOS2/CBS	2
BP	GO:0033273	response to vitamin	3/81	91/18888	0.032967	7.68742	4.19662	0.00703953	0.0414204	0.0326696	TYMS/CBS/CYP1A1	3
BP	GO:0006979	response to oxidative stress	6/81	398/18888	0.0150754	3.51535	3.32841	0.00725297	0.0422195	0.0332999	GCLM/NQO1/SLC7A11/TAT/HAO1/PYCR1	6
BP	GO:0051262	protein tetramerization	3/81	92/18888	0.0326087	7.60386	4.167	0.00725461	0.0422195	0.0332999	MAT1A/SHMT2/TDO2	3
CC	GO:0005759	mitochondrial matrix	11/83	491/19894	0.0224033	5.36976	6.346	6.01855e-06	0.000692134	0.000544838	SARS2/GPT2/BCKDHA/DARS2/SHMT2/NAT8L/TYMS/ARHGAP11B/NAGS/PYCR1/GLDC	11
CC	GO:0031528	microvillus membrane	3/83	33/19894	0.0909091	21.7897	7.73643	0.000349047	0.0200702	0.015799	SLC7A11/DPEP1/SLC38A4	3
CC	GO:0005782	peroxisomal matrix	3/83	51/19894	0.0588235	14.0992	6.06266	0.0012622	0.0362883	0.0285656	NOS2/BAAT/HAO1	3
CC	GO:0031907	microbody lumen	3/83	51/19894	0.0588235	14.0992	6.06266	0.0012622	0.0362883	0.0285656	NOS2/BAAT/HAO1	3
CC	GO:0031526	brush border membrane	3/83	60/19894	0.05	11.9843	5.51544	0.00201891	0.0393408	0.0309685	SLC7A9/SLC7A11/SLC6A19	3
CC	GO:0097449	astrocyte projection	2/83	19/19894	0.105263	25.2302	6.83937	0.00280831	0.0393408	0.0309685	KCNJ10/SLC7A11	2
CC	GO:0005777	peroxisome	4/83	143/19894	0.027972	6.70452	4.43128	0.0030313	0.0393408	0.0309685	AOC1/NOS2/BAAT/HAO1	4
CC	GO:0042579	microbody	4/83	143/19894	0.027972	6.70452	4.43128	0.0030313	0.0393408	0.0309685	AOC1/NOS2/BAAT/HAO1	4
CC	GO:0033162	melanosome membrane	2/83	22/19894	0.0909091	21.7897	6.31502	0.00376304	0.0393408	0.0309685	TH/SLC45A2	2
CC	GO:0045009	chitosome	2/83	22/19894	0.0909091	21.7897	6.31502	0.00376304	0.0393408	0.0309685	TH/SLC45A2	2
CC	GO:0090741	pigment granule membrane	2/83	22/19894	0.0909091	21.7897	6.31502	0.00376304	0.0393408	0.0309685	TH/SLC45A2	2
CC	GO:0098982	GABA-ergic synapse	3/83	79/19894	0.0379747	9.10203	4.67032	0.00440804	0.041429	0.0326123	SLC6A11/GAD1/SLC6A17	3
CC	GO:0005743	mitochondrial inner membrane	7/83	499/19894	0.0140281	3.36234	3.45926	0.00482033	0.041429	0.0326123	SLC25A22/SLC25A2/SLC25A10/SHMT2/TYMS/CHDH/CYP1A1	7
CC	GO:0098862	cluster of actin-based cell projections	4/83	165/19894	0.0242424	5.81059	4.01628	0.00504354	0.041429	0.0326123	SLC7A9/SLC7A11/IDO1/SLC6A19	4
MF	GO:0015171	amino acid transmembrane transporter activity	17/81	101/18522	0.168317	38.4884	25.0371	7.86331e-23	1.83215e-20	1.03465e-20	SLC25A22/SLC25A2/SLC6A8/SLC7A9/SLC38A7/SLC66A1/SLC6A7/SLC7A11/SLC6A13/SLC6A12/SLC16A10/SLC38A5/SLC6A11/SLC6A20/SLC38A4/SLC6A19/SLC1A6	17
MF	GO:0015291	secondary active transmembrane transporter activity	21/81	285/18522	0.0736842	16.8491	17.8704	2.42294e-20	2.82273e-18	1.59404e-18	SLC25A22/SLC25A2/SLC6A8/SLC7A9/SLC38A7/SLC6A7/SLC7A11/SLC25A10/SLC6A13/SLC6A12/SLC16A10/SLC38A5/SLC6A11/SLC6A20/SLC38A4/SLC6A17/SLC6A2/SLC45A2/SLC5A5/SLC6A19/SLC1A6	21
MF	GO:0046943	carboxylic acid transmembrane transporter activity	18/81	181/18522	0.0994475	22.7403	19.4794	7.48205e-20	4.82094e-18	2.72246e-18	SLC25A22/SLC25A2/SLC6A8/SLC7A9/SLC38A7/SLC66A1/SLC6A7/SLC7A11/SLC25A10/SLC6A13/SLC6A12/SLC16A10/SLC38A5/SLC6A11/SLC6A20/SLC38A4/SLC6A19/SLC1A6	18
MF	GO:0005342	organic acid transmembrane transporter activity	18/81	182/18522	0.0989011	22.6154	19.4214	8.27629e-20	4.82094e-18	2.72246e-18	SLC25A22/SLC25A2/SLC6A8/SLC7A9/SLC38A7/SLC66A1/SLC6A7/SLC7A11/SLC25A10/SLC6A13/SLC6A12/SLC16A10/SLC38A5/SLC6A11/SLC6A20/SLC38A4/SLC6A19/SLC1A6	18
MF	GO:0005416	amino acid:monoatomic cation symporter activity	10/81	29/18522	0.344828	78.8506	27.8061	2.69514e-17	1.25593e-15	7.09247e-16	SLC25A22/SLC6A8/SLC38A7/SLC6A7/SLC6A13/SLC6A12/SLC6A11/SLC6A20/SLC38A4/SLC1A6	10
MF	GO:0008514	organic anion transmembrane transporter activity	18/81	258/18522	0.0697674	15.9535	16.0301	4.48722e-17	1.74254e-15	9.8404e-16	SLC25A22/SLC25A2/SLC6A8/SLC7A9/SLC38A7/SLC66A1/SLC6A7/SLC7A11/SLC25A10/SLC6A13/SLC6A12/SLC16A10/SLC38A5/SLC6A11/SLC6A20/SLC38A4/SLC6A19/SLC1A6	18
MF	GO:0015293	symporter activity	15/81	147/18522	0.102041	23.3333	18.0169	7.84048e-17	2.4819e-15	1.40157e-15	SLC25A22/SLC6A8/SLC38A7/SLC6A7/SLC6A13/SLC6A12/SLC6A11/SLC6A20/SLC38A4/SLC6A17/SLC6A2/SLC45A2/SLC5A5/SLC6A19/SLC1A6	15
MF	GO:0015179	L-amino acid transmembrane transporter activity	12/81	66/18522	0.181818	41.5758	21.8853	8.52155e-17	2.4819e-15	1.40157e-15	SLC25A22/SLC25A2/SLC7A9/SLC38A7/SLC66A1/SLC6A7/SLC7A11/SLC16A10/SLC38A5/SLC6A20/SLC38A4/SLC1A6	12
MF	GO:0005283	amino acid:sodium symporter activity	9/81	23/18522	0.391304	89.4783	28.139	2.87655e-16	7.44707e-15	4.20548e-15	SLC6A8/SLC38A7/SLC6A7/SLC6A13/SLC6A12/SLC6A11/SLC6A20/SLC38A4/SLC1A6	9
MF	GO:0022804	active transmembrane transporter activity	21/81	454/18522	0.0462555	10.5771	13.6927	3.33878e-16	7.77936e-15	4.39313e-15	SLC25A22/SLC25A2/SLC6A8/SLC7A9/SLC38A7/SLC6A7/SLC7A11/SLC25A10/SLC6A13/SLC6A12/SLC16A10/SLC38A5/SLC6A11/SLC6A20/SLC38A4/SLC6A17/SLC6A2/SLC45A2/SLC5A5/SLC6A19/SLC1A6	21
MF	GO:0015294	solute:monoatomic cation symporter activity	13/81	116/18522	0.112069	25.6264	17.6333	3.00662e-15	6.36856e-14	3.59643e-14	SLC25A22/SLC6A8/SLC38A7/SLC6A7/SLC6A13/SLC6A12/SLC6A11/SLC6A20/SLC38A4/SLC6A2/SLC45A2/SLC5A5/SLC1A6	13
MF	GO:0015370	solute:sodium symporter activity	11/81	79/18522	0.139241	31.8397	18.205	3.93478e-14	7.47256e-13	4.21988e-13	SLC6A8/SLC38A7/SLC6A7/SLC6A13/SLC6A12/SLC6A11/SLC6A20/SLC38A4/SLC6A2/SLC5A5/SLC1A6	11
MF	GO:0005343	organic acid:sodium symporter activity	9/81	37/18522	0.243243	55.6216	22.0414	4.16924e-14	7.47256e-13	4.21988e-13	SLC6A8/SLC38A7/SLC6A7/SLC6A13/SLC6A12/SLC6A11/SLC6A20/SLC38A4/SLC1A6	9
MF	GO:0015175	neutral L-amino acid transmembrane transporter activity	9/81	42/18522	0.214286	49	20.6394	1.46837e-13	2.44379e-12	1.38005e-12	SLC7A9/SLC38A7/SLC6A7/SLC7A11/SLC38A5/SLC6A20/SLC38A4/SLC6A19/SLC1A6	9
MF	GO:0019842	vitamin binding	12/81	150/18522	0.08	18.2933	14.0938	2.23251e-12	3.46783e-11	1.95834e-11	SCLY/GPT2/GPT/FTCD/ADH4/PSAT1/SHMT2/TYMS/GAD1/CBS/TAT/GLDC	12
MF	GO:0022853	active monoatomic ion transmembrane transporter activity	14/81	244/18522	0.057377	13.1202	12.6306	2.71862e-12	3.8524e-11	2.17552e-11	SLC25A22/SLC6A8/SLC38A7/SLC6A7/SLC6A13/SLC6A12/SLC38A5/SLC6A11/SLC6A20/SLC38A4/SLC6A2/SLC45A2/SLC5A5/SLC1A6	14
MF	GO:0070279	vitamin B6 binding	9/81	57/18522	0.157895	36.1053	17.5921	2.81077e-12	3.8524e-11	2.17552e-11	SCLY/GPT2/GPT/PSAT1/SHMT2/GAD1/CBS/TAT/GLDC	9
MF	GO:0015081	sodium ion transmembrane transporter activity	12/81	157/18522	0.0764331	17.4777	13.7415	3.84542e-12	4.97768e-11	2.81098e-11	SLC6A8/SLC38A7/SLC6A7/SLC6A13/SLC6A12/SLC38A5/SLC6A11/SLC6A20/SLC38A4/SLC6A2/SLC5A5/SLC1A6	12
MF	GO:0015373	monoatomic anion:sodium symporter activity	6/81	18/18522	0.333333	76.2222	21.1608	1.03127e-10	1.26467e-09	7.14179e-10	SLC6A8/SLC6A13/SLC6A12/SLC6A11/SLC6A2/SLC5A5	6
MF	GO:0030170	pyridoxal phosphate binding	8/81	56/18522	0.142857	32.6667	15.7287	1.12535e-10	1.31104e-09	7.40364e-10	GPT2/GPT/PSAT1/SHMT2/GAD1/CBS/TAT/GLDC	8
MF	GO:0015296	monoatomic anion:monoatomic cation symporter activity	6/81	25/18522	0.24	54.88	17.8661	9.60179e-10	1.05473e-08	5.95624e-09	SLC6A8/SLC6A13/SLC6A12/SLC6A11/SLC6A2/SLC5A5	6
MF	GO:0016829	lyase activity	11/81	198/18522	0.0555556	12.7037	10.9731	9.95883e-10	1.05473e-08	5.95624e-09	SCLY/BCKDHA/HAL/FTCD/SHMT2/GAD1/CBS/CYP1A1/GLDC/PM20D1/CYP1A2	11
MF	GO:0016597	amino acid binding	7/81	50/18522	0.14	32.0133	14.5532	2.0157e-09	2.04199e-08	1.15315e-08	SCLY/NOS2/SLC6A11/TAT/TH/TDO2/GLDC	7
MF	GO:0015378	sodium:chloride symporter activity	5/81	16/18522	0.3125	71.4583	18.6861	5.93611e-09	5.76297e-08	3.25445e-08	SLC6A8/SLC6A13/SLC6A12/SLC6A11/SLC6A2	5
MF	GO:0031406	carboxylic acid binding	10/81	196/18522	0.0510204	11.6667	9.9496	1.36936e-08	1.27624e-07	7.20715e-08	SCLY/FTCD/NOS2/SLC6A11/TYMS/TAT/TH/TDO2/HNF4A/GLDC	10
MF	GO:0015174	basic amino acid transmembrane transporter activity	5/81	20/18522	0.25	57.1667	16.6559	2.07833e-08	1.86251e-07	1.05179e-07	SLC25A2/SLC7A9/SLC66A1/SLC38A5/SLC38A4	5
MF	GO:0043177	organic acid binding	10/81	208/18522	0.0480769	10.9936	9.60603	2.41136e-08	2.08091e-07	1.17513e-07	SCLY/FTCD/NOS2/SLC6A11/TYMS/TAT/TH/TDO2/HNF4A/GLDC	10
MF	GO:0015377	chloride:monoatomic cation symporter activity	5/81	22/18522	0.227273	51.9697	15.8533	3.50602e-08	2.91751e-07	1.64757e-07	SLC6A8/SLC6A13/SLC6A12/SLC6A11/SLC6A2	5
MF	GO:0046873	metal ion transmembrane transporter activity	13/81	437/18522	0.0297483	6.80244	8.13532	5.13869e-08	4.12867e-07	2.33153e-07	SLC6A8/KCNJ10/SLC38A7/SLC6A7/SLC6A13/SLC6A12/SLC38A5/SLC6A11/SLC6A20/SLC38A4/SLC6A2/SLC5A5/SLC1A6	13
MF	GO:0008483	transaminase activity	5/81	25/18522	0.2	45.7333	14.8331	7.00129e-08	5.43767e-07	3.07074e-07	GPT2/GPT/BCAT1/PSAT1/TAT	5
MF	GO:0016769	transferase activity transferring nitrogenous groups	5/81	26/18522	0.192308	43.9744	14.5325	8.63865e-08	6.49292e-07	3.66666e-07	GPT2/GPT/BCAT1/PSAT1/TAT	5
MF	GO:0072349	modified amino acid transmembrane transporter activity	5/81	29/18522	0.172414	39.4253	13.7244	1.54364e-07	1.12396e-06	6.34719e-07	SLC6A8/SLC7A9/SLC7A11/SLC6A13/SLC6A20	5
MF	GO:0140161	monocarboxylate:sodium symporter activity	4/81	15/18522	0.266667	60.9778	15.4011	4.46589e-07	3.15319e-06	1.78066e-06	SLC6A8/SLC6A13/SLC6A12/SLC6A11	4
MF	GO:0015355	secondary active monocarboxylate transmembrane transporter activity	4/81	19/18522	0.210526	48.1404	13.6248	1.25135e-06	8.57541e-06	4.84267e-06	SLC6A8/SLC6A13/SLC6A12/SLC6A11	4
MF	GO:0016702	oxidoreductase activity acting on single donors with incorporation of molecular oxygen incorporation of two atoms of oxygen	4/81	24/18522	0.166667	38.1111	12.0567	3.37396e-06	2.24609e-05	1.26841e-05	HGD/HPDL/IDO1/TDO2	4
MF	GO:0016701	oxidoreductase activity acting on single donors with incorporation of molecular oxygen	4/81	25/18522	0.16	36.5867	11.8002	4.00328e-06	2.59101e-05	1.46319e-05	HGD/HPDL/IDO1/TDO2	4
MF	GO:0015103	inorganic anion transmembrane transporter activity	7/81	153/18522	0.0457516	10.4619	7.78866	4.76764e-06	3.00232e-05	1.69546e-05	SLC6A8/SLC25A10/SLC6A13/SLC6A12/SLC6A11/SLC6A2/SLC5A5	7
MF	GO:1901682	sulfur compound transmembrane transporter activity	5/81	59/18522	0.0847458	19.3785	9.37062	5.87315e-06	3.60117e-05	2.03364e-05	SLC7A9/SLC7A11/SLC25A10/SLC6A13/SLC6A11	5
MF	GO:0008028	monocarboxylic acid transmembrane transporter activity	5/81	64/18522	0.078125	17.8646	8.95686	8.79309e-06	5.25331e-05	2.96663e-05	SLC6A8/SLC6A13/SLC6A12/SLC16A10/SLC6A11	5
MF	GO:0019825	oxygen binding	4/81	34/18522	0.117647	26.902	10.0187	1.42438e-05	8.29703e-05	4.68547e-05	CBS/TH/TDO2/CYP1A1	4
MF	GO:0061459	L-arginine transmembrane transporter activity	3/81	13/18522	0.230769	52.7692	12.3747	2.23277e-05	0.000126887	7.16551e-05	SLC25A2/SLC66A1/SLC38A4	3
MF	GO:0005313	L-glutamate transmembrane transporter activity	3/81	14/18522	0.214286	49	11.9072	2.83275e-05	0.00015715	8.87453e-05	SLC25A22/SLC7A11/SLC1A6	3
MF	GO:0004812	aminoacyl-tRNA ligase activity	4/81	41/18522	0.097561	22.3089	9.05261	3.0389e-05	0.000160924	9.08763e-05	SARS2/DARS2/WARS1/VARS2	4
MF	GO:0016875	ligase activity forming carbon-oxygen bonds	4/81	41/18522	0.097561	22.3089	9.05261	3.0389e-05	0.000160924	9.08763e-05	SARS2/DARS2/WARS1/VARS2	4
MF	GO:0010181	FMN binding	3/81	15/18522	0.2	45.7333	11.4866	3.52977e-05	0.000176086	9.94388e-05	NOS2/IYD/HAO1	3
MF	GO:0015556	C4-dicarboxylate transmembrane transporter activity	3/81	15/18522	0.2	45.7333	11.4866	3.52977e-05	0.000176086	9.94388e-05	SLC25A22/SLC25A10/SLC1A6	3
MF	GO:0008509	monoatomic anion transmembrane transporter activity	6/81	141/18522	0.0425532	9.7305	6.89678	3.55195e-05	0.000176086	9.94388e-05	SLC6A8/SLC6A13/SLC6A12/SLC6A11/SLC6A2/SLC5A5	6
MF	GO:0020037	heme binding	6/81	142/18522	0.0422535	9.66197	6.86706	3.69583e-05	0.000179402	0.000101311	NOS2/CBS/IDO1/TDO2/CYP1A1/CYP1A2	6
MF	GO:0022858	alanine transmembrane transporter activity	3/81	16/18522	0.1875	42.875	11.1056	4.33064e-05	0.000205926	0.00011629	SLC38A7/SLC38A5/SLC38A4	3
MF	GO:0046906	tetrapyrrole binding	6/81	152/18522	0.0394737	9.02632	6.58515	5.40877e-05	0.000248029	0.000140066	NOS2/CBS/IDO1/TDO2/CYP1A1/CYP1A2	6
MF	GO:0051213	dioxygenase activity	5/81	93/18522	0.0537634	12.2939	7.23631	5.42895e-05	0.000248029	0.000140066	BBOX1/HGD/HPDL/IDO1/TDO2	5
MF	GO:0015172	acidic amino acid transmembrane transporter activity	3/81	18/18522	0.166667	38.1111	10.4397	6.27065e-05	0.000280973	0.00015867	SLC25A22/SLC7A11/SLC1A6	3
MF	GO:0016638	oxidoreductase activity acting on the CH-NH2 group of donors	3/81	20/18522	0.15	34.3	9.87489	8.70535e-05	0.000382707	0.000216121	IL4I1/AOC1/GLDC	3
MF	GO:0004497	monooxygenase activity	5/81	105/18522	0.047619	10.8889	6.73465	9.68257e-05	0.000417785	0.00023593	KMO/NOS2/TH/CYP1A1/CYP1A2	5
MF	GO:0016705	oxidoreductase activity acting on paired donors with incorporation or reduction of molecular oxygen	6/81	179/18522	0.0335196	7.6648	5.93829	0.000133408	0.000565166	0.000319159	KMO/BBOX1/NOS2/TH/CYP1A1/CYP1A2	6
MF	GO:0015108	chloride transmembrane transporter activity	5/81	120/18522	0.0416667	9.52778	6.21121	0.000181585	0.000755522	0.000426656	SLC6A8/SLC6A13/SLC6A12/SLC6A11/SLC6A2	5
MF	GO:0016645	oxidoreductase activity acting on the CH-NH group of donors NAD or NADP as acceptor	3/81	28/18522	0.107143	24.5	8.24734	0.000243933	0.00099713	0.000563096	IL4I1/PYCR3/PYCR1	3
MF	GO:0015297	antiporter activity	5/81	136/18522	0.0367647	8.40686	5.7457	0.000324779	0.00130472	0.000736795	SLC25A2/SLC7A9/SLC7A11/SLC25A10/SLC38A5	5
MF	GO:0005310	dicarboxylic acid transmembrane transporter activity	3/81	31/18522	0.0967742	22.129	7.80302	0.000331553	0.00130935	0.000739413	SLC25A22/SLC25A10/SLC1A6	3
MF	GO:0016709	oxidoreductase activity acting on paired donors with incorporation or reduction of molecular oxygen NAD(P)H as one donor and incorporation of one atom of oxygen	3/81	38/18522	0.0789474	18.0526	6.97377	0.000608684	0.00236372	0.00133483	KMO/NOS2/CYP1A1	3
MF	GO:0016410	N-acyltransferase activity	4/81	95/18522	0.0421053	9.62807	5.58767	0.000798902	0.00302711	0.00170946	NAT8L/GLYATL1B/BAAT/NAGS	4
MF	GO:0016874	ligase activity	5/81	166/18522	0.0301205	6.88755	5.04989	0.000805498	0.00302711	0.00170946	SARS2/GCLM/DARS2/WARS1/VARS2	5
MF	GO:0015173	aromatic amino acid transmembrane transporter activity	2/81	10/18522	0.2	45.7333	9.3775	0.000830906	0.00307303	0.00173539	SLC16A10/SLC38A5	2
MF	GO:0072341	modified amino acid binding	4/81	101/18522	0.039604	9.05611	5.38036	0.00100451	0.00363004	0.00204994	FTCD/TYMS/DPEP1/CBS	4
MF	GO:0000099	sulfur amino acid transmembrane transporter activity	2/81	11/18522	0.181818	41.5758	8.92135	0.00101267	0.00363004	0.00204994	SLC7A9/SLC7A11	2
MF	GO:0016903	oxidoreductase activity acting on the aldehyde or oxo group of donors	3/81	48/18522	0.0625	14.2917	6.11086	0.00120936	0.00426939	0.002411	BCKDHA/ADH4/HAO1	3
MF	GO:0005542	folic acid binding	2/81	13/18522	0.153846	35.1795	8.17012	0.00142802	0.00487092	0.00275069	FTCD/TYMS	2
MF	GO:0016840	carbon-nitrogen lyase activity	2/81	13/18522	0.153846	35.1795	8.17012	0.00142802	0.00487092	0.00275069	HAL/FTCD	2
MF	GO:0016830	carbon-carbon lyase activity	3/81	51/18522	0.0588235	13.451	5.901	0.00144246	0.00487092	0.00275069	BCKDHA/SHMT2/GAD1	3
MF	GO:0016641	oxidoreductase activity acting on the CH-NH2 group of donors	2/81	16/18522	0.125	28.5833	7.31531	0.00217833	0.00725074	0.00409461	IL4I1/AOC1	2
MF	GO:0016836	hydro-lyase activity	3/81	61/18522	0.0491803	11.2459	5.31215	0.00241593	0.00792835	0.00447727	CBS/CYP1A1/CYP1A2	3
MF	GO:0140101	catalytic activity acting on a tRNA	4/81	130/18522	0.0307692	7.0359	4.57701	0.00253994	0.00821954	0.00464171	SARS2/DARS2/WARS1/VARS2	4
MF	GO:0016646	oxidoreductase activity acting on the CH-NH group of donors NAD or NADP as acceptor	2/81	18/18522	0.111111	25.4074	6.86606	0.00276168	0.00881466	0.00497778	PYCR3/PYCR1	2
MF	GO:0016810	hydrolase activity acting on carbon-nitrogen (but not peptide) bonds	4/81	134/18522	0.0298507	6.82587	4.48568	0.00283378	0.00892258	0.00503873	AGMAT/DPEP1/ACY1/PM20D1	4
MF	GO:0005506	iron ion binding	4/81	153/18522	0.0261438	5.97821	4.09788	0.0045506	0.0141372	0.0079835	BBOX1/TH/CYP1A1/CYP1A2	4
MF	GO:0016835	carbon-oxygen lyase activity	3/81	78/18522	0.0384615	8.79487	4.57205	0.0048424	0.014821	0.00836968	CBS/CYP1A1/CYP1A2	3
MF	GO:0015295	solute:proton symporter activity	2/81	24/18522	0.0833333	19.0556	5.86593	0.00489794	0.014821	0.00836968	SLC25A22/SLC45A2	2
MF	GO:0008395	steroid hydroxylase activity	2/81	26/18522	0.0769231	17.5897	5.61009	0.00573498	0.0169146	0.00955193	CYP1A1/CYP1A2	2
MF	GO:0070330	aromatase activity	2/81	26/18522	0.0769231	17.5897	5.61009	0.00573498	0.0169146	0.00955193	CYP1A1/CYP1A2	2
MF	GO:0016651	oxidoreductase activity acting on NAD(P)H	3/81	86/18522	0.0348837	7.97674	4.29785	0.00635357	0.0185048	0.0104499	KMO/NQO1/ADH4	3
MF	GO:0050660	flavin adenine dinucleotide binding	3/81	88/18522	0.0340909	7.79545	4.2348	0.00677039	0.0194753	0.010998	KMO/NOS2/CHDH	3
MF	GO:0016831	carboxy-lyase activity	2/81	34/18522	0.0588235	13.451	4.81593	0.00967841	0.0275008	0.0155302	BCKDHA/GAD1	2
MF	GO:0015101	organic cation transmembrane transporter activity	2/81	36/18522	0.0555556	12.7037	4.65839	0.0108077	0.0303397	0.0171333	SLC6A20/SLC6A2	2
MF	GO:0042910	xenobiotic transmembrane transporter activity	2/81	37/18522	0.0540541	12.3604	4.58422	0.0113932	0.0316025	0.0178464	SLC6A13/SLC6A11	2
MF	GO:0042887	amide transmembrane transporter activity	2/81	38/18522	0.0526316	12.0351	4.51286	0.0119923	0.032873	0.0185639	SLC38A7/SLC38A5	2
MF	GO:0032451	demethylase activity	2/81	40/18522	0.05	11.4333	4.37785	0.0132311	0.0358471	0.0202435	CYP1A1/CYP1A2	2
MF	GO:0009055	electron transfer activity	3/81	117/18522	0.025641	5.86325	3.49731	0.0146659	0.0392776	0.0221807	IDO1/GLDC/CYP1A2	3
MF	GO:0016712	oxidoreductase activity acting on paired donors with incorporation or reduction of molecular oxygen reduced flavin or flavoprotein as one donor and incorporation of one atom of oxygen	2/81	43/18522	0.0465116	10.6357	4.19236	0.0151889	0.0402161	0.0227107	CYP1A1/CYP1A2	2
MF	GO:0016741	transferase activity transferring one-carbon groups	4/81	219/18522	0.0182648	4.17656	3.13401	0.0155817	0.0407926	0.0230363	FTCD/SHMT2/TYMS/PNMT	4
MF	GO:0016747	acyltransferase activity transferring groups other than amino-acyl groups	4/81	226/18522	0.0176991	4.0472	3.05463	0.0172884	0.0447579	0.0252755	NAT8L/GLYATL1B/BAAT/NAGS	4

## Sheet: Table S4
KEGG Enrichment Analysis Results of Upregulated DEGs
category	subcategory	ID	Description	GeneRatio	BgRatio	RichFactor	FoldEnrichment	zScore	pvalue	p.adjust	qvalue	geneID	Count
Metabolism	Global and overview maps	hsa01230	Biosynthesis of amino acids	12/66	75/8541	0.16	20.7055	15.1255	2.84517e-13	2.84517e-11	2.09644e-11	84706/5723/2875/65263/4143/586/29968/6472/95/875/162417/5831	12
Metabolism	Metabolism of cofactors and vitamins	hsa00670	One carbon pool by folate	7/66	39/8541	0.179487	23.2273	12.2769	1.50317e-08	7.51583e-07	5.53798e-07	4143/10841/6472/7298/55349/875/2731	7
Metabolism	Amino acid metabolism	hsa00380	Tryptophan metabolism	7/66	42/8541	0.166667	21.5682	11.7915	2.589e-08	8.63e-07	6.35895e-07	259307/8564/26/3620/6999/1543/1544	7
Metabolism	Amino acid metabolism	hsa00270	Cysteine and methionine metabolism	7/66	52/8541	0.134615	17.4205	10.4807	1.20828e-07	3.02069e-06	2.22577e-06	2730/259307/4143/586/29968/875/6898	7
Metabolism	Global and overview maps	hsa01210	2-Oxocarboxylic acid metabolism	6/66	33/8541	0.181818	23.5289	11.4423	1.58831e-07	3.17661e-06	2.34066e-06	84706/2875/593/586/95/162417	6
Metabolism	Amino acid metabolism	hsa00350	Tyrosine metabolism	6/66	36/8541	0.166667	21.5682	10.9129	2.74308e-07	4.57179e-06	3.36869e-06	259307/3081/127/6898/7054/5409	6
Metabolism	Amino acid metabolism	hsa00260	Glycine serine and threonine metabolism	6/66	41/8541	0.146341	18.9379	10.1598	6.14393e-07	8.77704e-06	6.46729e-06	5723/29968/6472/55349/875/2731	6
Metabolism	Amino acid metabolism	hsa00220	Arginine biosynthesis	5/66	23/8541	0.217391	28.1324	11.4978	7.13909e-07	8.92386e-06	6.57548e-06	84706/2875/4843/95/162417	5
Metabolism	Global and overview maps	hsa01240	Biosynthesis of cofactors	9/66	154/8541	0.0584416	7.56287	7.2524	2.45435e-06	2.72705e-05	2.00941e-05	2730/8564/1728/4143/586/29968/6472/3620/6999	9
Metabolism	Amino acid metabolism	hsa00250	Alanine aspartate and glutamate metabolism	5/66	37/8541	0.135135	17.4877	8.86912	8.50755e-06	8.50755e-05	6.26872e-05	84706/2875/259307/339983/2571	5
Metabolism	Global and overview maps	hsa01200	Carbon metabolism	7/66	116/8541	0.0603448	7.80917	6.51582	2.8558e-05	0.000251653	0.000185428	84706/5723/2875/29968/6472/54363/2731	7
Organismal Systems	Nervous system	hsa04721	Synaptic vesicle cycle	6/66	79/8541	0.0759494	9.82854	6.9566	3.01983e-05	0.000251653	0.000185428	6534/6540/6539/6538/6530/6511	6
Metabolism	Amino acid metabolism	hsa00330	Arginine and proline metabolism	5/66	50/8541	0.1	12.9409	7.47264	3.82717e-05	0.000294398	0.000216925	65263/26/79814/4843/5831	5
Organismal Systems	Nervous system	hsa04727	GABAergic synapse	5/66	89/8541	0.0561798	7.27017	5.24718	0.000594671	0.00407397	0.00300187	6540/6539/92745/6538/2571	5
Metabolism	Amino acid metabolism	hsa00340	Histidine metabolism	3/66	22/8541	0.136364	17.6467	6.89884	0.000611095	0.00407397	0.00300187	3034/26/10841	3
Genetic Information Processing	Translation	hsa00970	Aminoacyl-tRNA biosynthesis	4/66	66/8541	0.0606061	7.84298	4.92468	0.00163628	0.00998436	0.00735689	54938/55157/7453/57176	4
Metabolism	Carbohydrate metabolism	hsa00630	Glyoxylate and dicarboxylate metabolism	3/66	31/8541	0.0967742	12.5235	5.67192	0.00169734	0.00998436	0.00735689	6472/54363/2731	3
Metabolism	Metabolism of cofactors and vitamins	hsa00130	Ubiquinone and other terpenoid-quinone biosynthesis	2/66	12/8541	0.166667	21.5682	6.29171	0.00369261	0.0205145	0.0151159	1728/6898	2
Metabolism	Amino acid metabolism	hsa00280	Valine leucine and isoleucine degradation	3/66	48/8541	0.0625	8.08807	4.34559	0.00594895	0.0313102	0.0230707	593/259307/586	3
Metabolism	Amino acid metabolism	hsa00360	Phenylalanine metabolism	2/66	16/8541	0.125	16.1761	5.36173	0.00658147	0.0329074	0.0242475	259307/6898	2
Metabolism	Metabolism of other amino acids	hsa00430	Taurine and hypotaurine metabolism	2/66	17/8541	0.117647	15.2246	5.18053	0.00742202	0.0353429	0.0260422	2571/570	2
Metabolism	Metabolism of cofactors and vitamins	hsa00785	Lipoic acid metabolism	2/66	20/8541	0.1	12.9409	4.71779	0.0102157	0.0464349	0.0342152	593/2731	2

## Sheet: Table S5
GO Enrichment Analysis Results of Downregulated DEGs
ONTOLOGY	ID	Description	GeneRatio	BgRatio	RichFactor	FoldEnrichment	zScore	pvalue	p.adjust	qvalue	geneID	Count
BP	GO:0006865	amino acid transport	19/61	158/18888	0.120253	37.2351	26.0343	2.43166e-25	4.16057e-22	2.83097e-22	ATP1A2/PRKG1/SLC7A3/RGS2/HTR1B/CACNB4/ABCC8/PER2/TRPC4/GRM7/KCNJ8/TRH/SLC17A7/AVPR1A/SNCA/SLC43A1/STXBP1/P2RX7/SLC25A12	19
BP	GO:0006520	amino acid metabolic process	21/61	295/18888	0.0711864	22.0421	20.7339	3.9584e-23	3.38642e-20	2.30421e-20	BHMT2/OTC/ASPA/HMGCLL1/DCT/CRYM/HAAO/ATP2B4/CDO1/HPD/PIPOX/ARG2/ODC1/PPM1K/CRTAP/DGLUCY/ADHFE1/TARS3/OAT/ACAT1/SLC25A12	21
BP	GO:1901605	alpha-amino acid metabolic process	19/61	216/18888	0.087963	27.2368	22.0749	1.11626e-22	6.36641e-20	4.33188e-20	BHMT2/OTC/ASPA/HMGCLL1/DCT/CRYM/HAAO/ATP2B4/CDO1/HPD/PIPOX/ARG2/ODC1/CRTAP/DGLUCY/ADHFE1/OAT/ACAT1/SLC25A12	19
BP	GO:0051955	regulation of amino acid transport	12/61	43/18888	0.27907	86.411	31.9158	5.78306e-21	2.4737e-18	1.68318e-18	ATP1A2/PRKG1/RGS2/HTR1B/PER2/GRM7/TRH/AVPR1A/SNCA/SLC43A1/STXBP1/P2RX7	12
BP	GO:0015800	acidic amino acid transport	13/61	66/18888	0.19697	60.9896	27.7889	1.90183e-20	6.50805e-18	4.42825e-18	ATP1A2/PRKG1/ABCC8/PER2/GRM7/KCNJ8/TRH/SLC17A7/AVPR1A/SNCA/STXBP1/P2RX7/SLC25A12	13
BP	GO:0046942	carboxylic acid transport	20/61	358/18888	0.0558659	17.2983	17.7215	6.48629e-20	1.67544e-17	1.14001e-17	ATP1A2/PRKG1/SLC7A3/RGS2/ACACB/HTR1B/CACNB4/ABCC8/PER2/TRPC4/GRM7/KCNJ8/TRH/SLC17A7/AVPR1A/SNCA/SLC43A1/STXBP1/P2RX7/SLC25A12	20
BP	GO:0015849	organic acid transport	20/61	359/18888	0.0557103	17.2501	17.6943	6.85452e-20	1.67544e-17	1.14001e-17	ATP1A2/PRKG1/SLC7A3/RGS2/ACACB/HTR1B/CACNB4/ABCC8/PER2/TRPC4/GRM7/KCNJ8/TRH/SLC17A7/AVPR1A/SNCA/SLC43A1/STXBP1/P2RX7/SLC25A12	20
BP	GO:0009063	amino acid catabolic process	14/61	111/18888	0.126126	39.0536	22.8876	4.49581e-19	9.6154e-17	6.54258e-17	OTC/HMGCLL1/CRYM/HDC/HAAO/ATP2B4/CDO1/HPD/PIPOX/ARG2/PPM1K/ADHFE1/OAT/ACAT1	14
BP	GO:0006835	dicarboxylic acid transport	13/61	99/18888	0.131313	40.6597	22.5201	5.32051e-18	1.01149e-15	6.88244e-16	ATP1A2/PRKG1/ABCC8/PER2/GRM7/KCNJ8/TRH/SLC17A7/AVPR1A/SNCA/STXBP1/P2RX7/SLC25A12	13
BP	GO:0015711	organic anion transport	20/61	451/18888	0.0443459	13.7312	15.5765	6.05113e-18	1.03535e-15	7.04479e-16	ATP1A2/PRKG1/SLC7A3/RGS2/ACACB/HTR1B/CACNB4/ABCC8/PER2/TRPC4/GRM7/KCNJ8/TRH/SLC17A7/AVPR1A/SNCA/SLC43A1/STXBP1/P2RX7/SLC25A12	20
BP	GO:0032890	regulation of organic acid transport	12/61	77/18888	0.155844	48.2555	23.6509	1.27684e-17	1.98606e-15	1.35137e-15	ATP1A2/PRKG1/RGS2/HTR1B/PER2/GRM7/TRH/AVPR1A/SNCA/SLC43A1/STXBP1/P2RX7	12
BP	GO:1901606	alpha-amino acid catabolic process	12/61	90/18888	0.133333	41.2852	21.8056	9.22351e-17	1.31512e-14	8.94843e-15	OTC/HMGCLL1/CRYM/HAAO/ATP2B4/CDO1/HPD/PIPOX/ARG2/ADHFE1/OAT/ACAT1	12
BP	GO:0014047	glutamate secretion	9/61	28/18888	0.321429	99.5269	29.6974	1.35772e-16	1.78696e-14	1.2159e-14	PRKG1/ABCC8/GRM7/KCNJ8/TRH/AVPR1A/SNCA/STXBP1/P2RX7	9
BP	GO:0051952	regulation of amine transport	12/61	94/18888	0.12766	39.5284	21.3153	1.59273e-16	1.94654e-14	1.32448e-14	ATP1A2/PRKG1/RGS2/HTR1B/PER2/GRM7/TRH/AVPR1A/SNCA/SLC43A1/STXBP1/P2RX7	12
BP	GO:0015837	amine transport	12/61	105/18888	0.114286	35.3874	20.1125	6.33919e-16	7.2309e-14	4.9201e-14	ATP1A2/PRKG1/RGS2/HTR1B/PER2/GRM7/TRH/AVPR1A/SNCA/SLC43A1/STXBP1/P2RX7	12
BP	GO:0044282	small molecule catabolic process	17/61	373/18888	0.0455764	14.1122	14.5588	1.78913e-15	1.71597e-13	1.16759e-13	OTC/HMGCLL1/ACACB/ALDH1B1/CRYM/HDC/HAAO/ATP2B4/CDO1/HPD/PIPOX/ALDH2/ARG2/PPM1K/ADHFE1/OAT/ACAT1	17
BP	GO:0016054	organic acid catabolic process	15/61	250/18888	0.06	18.5784	15.9259	1.80523e-15	1.71597e-13	1.16759e-13	OTC/HMGCLL1/ACACB/CRYM/HDC/HAAO/ATP2B4/CDO1/HPD/PIPOX/ARG2/PPM1K/ADHFE1/OAT/ACAT1	15
BP	GO:0046395	carboxylic acid catabolic process	15/61	250/18888	0.06	18.5784	15.9259	1.80523e-15	1.71597e-13	1.16759e-13	OTC/HMGCLL1/ACACB/CRYM/HDC/HAAO/ATP2B4/CDO1/HPD/PIPOX/ARG2/PPM1K/ADHFE1/OAT/ACAT1	15
BP	GO:0170033	L-amino acid metabolic process	13/61	163/18888	0.0797546	24.6952	17.2941	4.16239e-15	3.74834e-13	2.55047e-13	BHMT2/OTC/ASPA/ATP2B4/CDO1/HPD/PIPOX/ARG2/CRTAP/DGLUCY/ADHFE1/OAT/SLC25A12	13
BP	GO:0170039	proteinogenic amino acid metabolic process	12/61	147/18888	0.0816327	25.2767	16.8193	3.9345e-14	3.36596e-12	2.29029e-12	BHMT2/OTC/ASPA/ATP2B4/CDO1/HPD/PIPOX/ARG2/DGLUCY/ADHFE1/OAT/SLC25A12	12
BP	GO:0009308	amine metabolic process	11/61	118/18888	0.0932203	28.8647	17.283	1.13065e-13	9.21213e-12	6.26818e-12	AOC3/MAOB/DMGDH/HDC/HAAO/INMT/ATP2B4/ALDH2/ODC1/TRH/SNCA	11
BP	GO:0014048	regulation of glutamate secretion	7/61	20/18888	0.35	108.374	27.3468	1.9259e-13	1.49783e-11	1.01916e-11	PRKG1/GRM7/TRH/AVPR1A/SNCA/STXBP1/P2RX7	7
BP	GO:0015807	L-amino acid transport	10/61	93/18888	0.107527	33.2946	17.7707	3.73832e-13	2.78098e-11	1.89226e-11	ATP1A2/SLC7A3/RGS2/ABCC8/PER2/KCNJ8/SLC17A7/SLC43A1/STXBP1/SLC25A12	10
BP	GO:0051953	negative regulation of amine transport	7/61	28/18888	0.25	77.4098	23.031	2.88324e-12	2.05551e-10	1.39862e-10	PRKG1/RGS2/HTR1B/GRM7/TRH/SNCA/SLC43A1	7
BP	GO:0051956	negative regulation of amino acid transport	6/61	16/18888	0.375	116.115	26.2203	6.8821e-12	4.71011e-10	3.20488e-10	PRKG1/RGS2/HTR1B/GRM7/TRH/SLC43A1	6
BP	GO:0051938	L-glutamate import	7/61	39/18888	0.179487	55.5763	19.4199	3.64355e-11	2.39774e-09	1.63148e-09	ATP1A2/ABCC8/PER2/KCNJ8/SLC17A7/STXBP1/SLC25A12	7
BP	GO:0032891	negative regulation of organic acid transport	6/61	24/18888	0.25	77.4098	21.3203	1.13382e-10	7.18506e-09	4.88891e-09	PRKG1/RGS2/HTR1B/GRM7/TRH/SLC43A1	6
BP	GO:0014051	gamma-aminobutyric acid secretion	5/61	12/18888	0.416667	129.016	25.2497	2.31281e-10	1.41329e-08	9.61641e-09	HTR1B/CACNB4/TRPC4/TRH/P2RX7	5
BP	GO:0006575	cellular modified amino acid metabolic process	10/61	191/18888	0.052356	16.2115	12.027	5.09063e-10	3.00347e-08	2.04364e-08	BHMT2/DMGDH/CKMT2/CRYM/CKB/CKM/TPO/DIO3/CRTAP/SERINC1	10
BP	GO:0170040	proteinogenic amino acid catabolic process	7/61	57/18888	0.122807	38.0259	15.9354	5.9867e-10	3.41441e-08	2.32326e-08	ATP2B4/CDO1/HPD/PIPOX/ARG2/ADHFE1/OAT	7
BP	GO:0170035	L-amino acid catabolic process	7/61	61/18888	0.114754	35.5324	15.3765	9.78027e-10	5.39808e-08	3.673e-08	ATP2B4/CDO1/HPD/PIPOX/ARG2/ADHFE1/OAT	7
BP	GO:0006836	neurotransmitter transport	10/61	206/18888	0.0485437	15.031	11.5257	1.06342e-09	5.68599e-08	3.8689e-08	ATP1A2/HTR1B/CACNB4/ABCC8/PER2/KCNJ8/SLC17A7/SNCA/STXBP1/P2RX7	10
BP	GO:0018958	phenol-containing compound metabolic process	8/61	113/18888	0.0707965	21.9214	12.6968	2.88898e-09	1.45384e-07	9.89229e-08	MAOB/DCT/CRYM/HDC/TPO/ALDH2/DIO3/SNCA	8
BP	GO:0035249	synaptic transmission glutamatergic	8/61	113/18888	0.0707965	21.9214	12.6968	2.88898e-09	1.45384e-07	9.89229e-08	ATP1A2/HTR1B/CACNB4/ABCC8/GRM7/KCNJ8/SLC17A7/STXBP1	8
BP	GO:1902475	L-alpha-amino acid transmembrane transport	7/61	74/18888	0.0945946	29.2902	13.8793	3.90493e-09	1.90895e-07	1.2989e-07	ATP1A2/SLC7A3/RGS2/PER2/SLC17A7/SLC43A1/SLC25A12	7
BP	GO:0015812	gamma-aminobutyric acid transport	5/61	20/18888	0.25	77.4098	19.4606	4.43878e-09	2.10965e-07	1.43546e-07	HTR1B/CACNB4/TRPC4/TRH/P2RX7	5
BP	GO:0046717	acid secretion	6/61	44/18888	0.136364	42.2235	15.5826	5.65652e-09	2.61576e-07	1.77983e-07	ACACB/HTR1B/CACNB4/TRPC4/TRH/P2RX7	6
BP	GO:0003018	vascular process in circulatory system	10/61	275/18888	0.0363636	11.2596	9.7554	1.70482e-08	7.67618e-07	5.22308e-07	ATP1A2/PRKG1/SLC7A3/RGS2/HTR1B/ABCC8/PER2/ATP2B4/KCNJ8/AVPR1A	10
BP	GO:0006576	biogenic amine metabolic process	7/61	98/18888	0.0714286	22.1171	11.93	2.82666e-08	1.24011e-06	8.43802e-07	MAOB/HDC/HAAO/ALDH2/ODC1/TRH/SNCA	7
BP	GO:1905039	carboxylic acid transmembrane transport	8/61	158/18888	0.0506329	15.6779	10.5458	4.05803e-08	1.73582e-06	1.1811e-06	ATP1A2/SLC7A3/RGS2/ACACB/PER2/SLC17A7/SLC43A1/SLC25A12	8
BP	GO:1903825	organic acid transmembrane transport	8/61	159/18888	0.0503145	15.5793	10.5084	4.26234e-08	1.74182e-06	1.18518e-06	ATP1A2/SLC7A3/RGS2/ACACB/PER2/SLC17A7/SLC43A1/SLC25A12	8
BP	GO:0003333	amino acid transmembrane transport	7/61	104/18888	0.0673077	20.8411	11.549	4.27566e-08	1.74182e-06	1.18518e-06	ATP1A2/SLC7A3/RGS2/PER2/SLC17A7/SLC43A1/SLC25A12	7
BP	GO:0046394	carboxylic acid biosynthetic process	10/61	334/18888	0.0299401	9.27064	8.68059	1.05959e-07	4.21616e-06	2.86879e-06	BHMT2/PDK4/OTC/ACACB/HAAO/PER2/ATP2B4/CDO1/AVPR1A/OAT	10
BP	GO:0016053	organic acid biosynthetic process	10/61	337/18888	0.0296736	9.18811	8.63318	1.15152e-07	4.47782e-06	3.04683e-06	BHMT2/PDK4/OTC/ACACB/HAAO/PER2/ATP2B4/CDO1/AVPR1A/OAT	10
BP	GO:0009064	glutamine family amino acid metabolic process	6/61	74/18888	0.0810811	25.1059	11.8264	1.37722e-07	5.23651e-06	3.56306e-06	OTC/ATP2B4/ARG2/DGLUCY/ADHFE1/OAT	6
BP	GO:0010958	regulation of amino acid import across plasma membrane	4/61	16/18888	0.25	77.4098	17.4043	1.74033e-07	6.33553e-06	4.31087e-06	ATP1A2/RGS2/PER2/SLC43A1	4
BP	GO:1903789	regulation of amino acid transmembrane transport	4/61	16/18888	0.25	77.4098	17.4043	1.74033e-07	6.33553e-06	4.31087e-06	ATP1A2/RGS2/PER2/SLC43A1	4
BP	GO:0098739	import across plasma membrane	8/61	203/18888	0.0394089	12.2025	9.13427	2.80305e-07	9.99172e-06	6.79863e-06	ATP1A2/SLC7A3/RGS2/ABCC8/PER2/ATP2B4/KCNJ8/SLC43A1	8
BP	GO:0006525	arginine metabolic process	4/61	19/18888	0.210526	65.1872	15.9333	3.67956e-07	1.28484e-05	8.74241e-06	OTC/ATP2B4/ARG2/OAT	4
BP	GO:0007269	neurotransmitter secretion	7/61	144/18888	0.0486111	15.0519	9.63477	3.99963e-07	1.34184e-05	9.13023e-06	HTR1B/CACNB4/ABCC8/KCNJ8/SNCA/STXBP1/P2RX7	7
BP	GO:0099643	signal release from synapse	7/61	144/18888	0.0486111	15.0519	9.63477	3.99963e-07	1.34184e-05	9.13023e-06	HTR1B/CACNB4/ABCC8/KCNJ8/SNCA/STXBP1/P2RX7	7
BP	GO:0035296	regulation of tube diameter	7/61	152/18888	0.0460526	14.2597	9.34272	5.76912e-07	1.82796e-05	1.24379e-05	ATP1A2/PRKG1/RGS2/HTR1B/PER2/KCNJ8/AVPR1A	7
BP	GO:0097746	blood vessel diameter maintenance	7/61	152/18888	0.0460526	14.2597	9.34272	5.76912e-07	1.82796e-05	1.24379e-05	ATP1A2/PRKG1/RGS2/HTR1B/PER2/KCNJ8/AVPR1A	7
BP	GO:1903531	negative regulation of secretion by cell	7/61	152/18888	0.0460526	14.2597	9.34272	5.76912e-07	1.82796e-05	1.24379e-05	MAOB/PRKG1/HTR1B/ABCC8/GRM7/TRH/SNCA	7
BP	GO:0035150	regulation of tube size	7/61	153/18888	0.0457516	14.1665	9.30776	6.03058e-07	1.87606e-05	1.27652e-05	ATP1A2/PRKG1/RGS2/HTR1B/PER2/KCNJ8/AVPR1A	7
BP	GO:0089718	amino acid import across plasma membrane	5/61	51/18888	0.0980392	30.3568	11.9493	6.22912e-07	1.90322e-05	1.295e-05	ATP1A2/SLC7A3/RGS2/PER2/SLC43A1	5
BP	GO:0051588	regulation of neurotransmitter transport	6/61	99/18888	0.0606061	18.766	10.0882	7.82603e-07	2.34918e-05	1.59845e-05	ATP1A2/HTR1B/CACNB4/PER2/SNCA/STXBP1	6
BP	GO:0097164	ammonium ion metabolic process	4/61	23/18888	0.173913	53.8503	14.4357	8.32539e-07	2.45599e-05	1.67112e-05	DMGDH/HDC/ALDH2/TRH	4
BP	GO:0051957	positive regulation of amino acid transport	4/61	24/18888	0.166667	51.6066	14.1205	9.96637e-07	2.89025e-05	1.9666e-05	TRH/AVPR1A/STXBP1/P2RX7	4
BP	GO:0051048	negative regulation of secretion	7/61	173/18888	0.0404624	12.5288	8.67095	1.37766e-06	3.91409e-05	2.66325e-05	MAOB/PRKG1/HTR1B/ABCC8/GRM7/TRH/SNCA	7
BP	GO:0009065	glutamine family amino acid catabolic process	4/61	26/18888	0.153846	47.6368	13.545	1.39544e-06	3.91409e-05	2.66325e-05	ATP2B4/ARG2/ADHFE1/OAT	4
BP	GO:0009410	response to xenobiotic stimulus	10/61	444/18888	0.0225225	6.97386	7.25061	1.43747e-06	3.96694e-05	2.69921e-05	AOX1/OTC/MAOB/ACACB/HTR1B/ABCC8/KCNJ8/CYP1B1/SNCA/P2RX7	10
BP	GO:0051051	negative regulation of transport	10/61	462/18888	0.021645	6.70215	7.06317	2.05344e-06	5.57689e-05	3.79466e-05	ATP1A2/MAOB/PRKG1/RGS2/HTR1B/ABCC8/GRM7/TRH/SNCA/SLC43A1	10
BP	GO:0015813	L-glutamate transmembrane transport	4/61	29/18888	0.137931	42.7089	12.7945	2.20093e-06	5.88404e-05	4.00366e-05	ATP1A2/PER2/SLC17A7/SLC25A12	4
BP	GO:0023061	signal release	10/61	487/18888	0.0205339	6.3581	6.81884	3.28498e-06	8.64709e-05	5.88371e-05	MAOB/HTR1B/CACNB4/ABCC8/PER2/KCNJ8/TRH/SNCA/STXBP1/P2RX7	10
BP	GO:0006084	acetyl-CoA metabolic process	4/61	33/18888	0.121212	37.532	11.9557	3.75548e-06	9.38465e-05	6.38557e-05	PDK4/ACACB/PIPOX/ACAT1	4
BP	GO:0170041	non-proteinogenic amino acid metabolic process	5/61	73/18888	0.0684932	21.2082	9.84673	3.7723e-06	9.38465e-05	6.38557e-05	OTC/ATP2B4/ARG2/ODC1/CRTAP	5
BP	GO:0006527	arginine catabolic process	3/61	10/18888	0.3	92.8918	16.5445	3.78458e-06	9.38465e-05	6.38557e-05	ATP2B4/ARG2/OAT	3
BP	GO:0006591	ornithine metabolic process	3/61	10/18888	0.3	92.8918	16.5445	3.78458e-06	9.38465e-05	6.38557e-05	OTC/ARG2/ODC1	3
BP	GO:0090075	relaxation of muscle	4/61	34/18888	0.117647	36.4282	11.7691	4.24595e-06	0.000103783	7.06169e-05	ATP1A2/PRKG1/RGS2/ABCC8	4
BP	GO:0014049	positive regulation of glutamate secretion	3/61	11/18888	0.272727	84.4471	15.7578	5.19181e-06	0.000125115	8.51319e-05	AVPR1A/STXBP1/P2RX7	3
BP	GO:0042401	biogenic amine biosynthetic process	4/61	38/18888	0.105263	32.5936	11.0966	6.69321e-06	0.000159057	0.000108226	HDC/ALDH2/ODC1/SNCA	4
BP	GO:0010565	regulation of cellular ketone metabolic process	6/61	144/18888	0.0416667	12.9016	8.16042	6.95542e-06	0.000163024	0.000110926	PDK4/PRKG1/ACACB/ATP2B4/AVPR1A/SNCA	6
BP	GO:0009309	amine biosynthetic process	4/61	39/18888	0.102564	31.7579	10.9446	7.44017e-06	0.000169735	0.000115492	HDC/ALDH2/ODC1/SNCA	4
BP	GO:0051954	positive regulation of amine transport	4/61	39/18888	0.102564	31.7579	10.9446	7.44017e-06	0.000169735	0.000115492	TRH/AVPR1A/STXBP1/P2RX7	4
BP	GO:0010232	vascular transport	5/61	87/18888	0.0574713	17.7954	8.93747	8.96448e-06	0.000199198	0.000135539	ATP1A2/SLC7A3/ATP2B4/KCNJ8/AVPR1A	5
BP	GO:0150104	transport across blood-brain barrier	5/61	87/18888	0.0574713	17.7954	8.93747	8.96448e-06	0.000199198	0.000135539	ATP1A2/SLC7A3/ATP2B4/KCNJ8/AVPR1A	5
BP	GO:0072593	reactive oxygen species metabolic process	7/61	238/18888	0.0294118	9.10704	7.16419	1.12921e-05	0.000247701	0.000168543	PDK4/MAOB/TPO/ARG2/CYP1B1/SNCA/P2RX7	7
BP	GO:0043648	dicarboxylic acid metabolic process	5/61	94/18888	0.0531915	16.4702	8.55865	1.30891e-05	0.000283486	0.000192891	ASPA/HAAO/DGLUCY/ADHFE1/OAT	5
BP	GO:0009066	aspartate family amino acid metabolic process	4/61	45/18888	0.0888889	27.5235	10.1395	1.3284e-05	0.000284111	0.000193317	BHMT2/ASPA/PIPOX/SLC25A12	4
BP	GO:0006637	acyl-CoA metabolic process	5/61	96/18888	0.0520833	16.127	8.45783	1.45036e-05	0.000295637	0.00020116	PDK4/ACACB/PIPOX/SNCA/ACAT1	5
BP	GO:0016079	synaptic vesicle exocytosis	5/61	96/18888	0.0520833	16.127	8.45783	1.45036e-05	0.000295637	0.00020116	HTR1B/CACNB4/SNCA/STXBP1/P2RX7	5
BP	GO:0035383	thioester metabolic process	5/61	96/18888	0.0520833	16.127	8.45783	1.45036e-05	0.000295637	0.00020116	PDK4/ACACB/PIPOX/SNCA/ACAT1	5
BP	GO:0032892	positive regulation of organic acid transport	4/61	46/18888	0.0869565	26.9252	10.0206	1.4514e-05	0.000295637	0.00020116	TRH/AVPR1A/STXBP1/P2RX7	4
BP	GO:0003012	muscle system process	9/61	459/18888	0.0196078	6.07136	6.26088	1.54493e-05	0.000310985	0.000211602	ATP1A2/PRKG1/RGS2/CKMT2/ACACB/ABCC8/ATP2B4/KCNJ8/ARG2	9
BP	GO:0035384	thioester biosynthetic process	4/61	47/18888	0.0851064	26.3523	9.90535	1.5826e-05	0.000311244	0.000211779	PDK4/ACACB/SNCA/ACAT1	4
BP	GO:0071616	acyl-CoA biosynthetic process	4/61	47/18888	0.0851064	26.3523	9.90535	1.5826e-05	0.000311244	0.000211779	PDK4/ACACB/SNCA/ACAT1	4
BP	GO:0046189	phenol-containing compound biosynthetic process	4/61	48/18888	0.0833333	25.8033	9.79366	1.72231e-05	0.000334872	0.000227856	DCT/HDC/ALDH2/SNCA	4
BP	GO:0043269	regulation of monoatomic ion transport	9/61	470/18888	0.0191489	5.92926	6.15979	1.86344e-05	0.000358241	0.000243757	ATP1A2/MAOB/HTR1B/CACNB4/ABCC8/ATP2B4/KCNJ8/SNCA/P2RX7	9
BP	GO:0044272	sulfur compound biosynthetic process	6/61	172/18888	0.0348837	10.8014	7.35022	1.91646e-05	0.000364341	0.000247907	BHMT2/PDK4/ACACB/CDO1/SNCA/ACAT1	6
BP	GO:0010038	response to metal ion	8/61	360/18888	0.0222222	6.88087	6.41261	1.96661e-05	0.000369767	0.000251599	OTC/TSHB/MAOB/ABCC8/HAAO/SNCA/P2RX7/SLC25A12	8
BP	GO:0022900	electron transport chain	6/61	175/18888	0.0342857	10.6162	7.27456	2.11334e-05	0.000393035	0.000267432	MAOB/DMGDH/HAAO/ALDH2/SNCA/SLC25A12	6
BP	GO:0010043	response to zinc ion	4/61	51/18888	0.0784314	24.2854	9.47806	2.19603e-05	0.000404022	0.000274908	OTC/ABCC8/HAAO/P2RX7	4
BP	GO:0034762	regulation of transmembrane transport	9/61	489/18888	0.0184049	5.69888	5.9925	2.54595e-05	0.000463416	0.000315321	ATP1A2/RGS2/CACNB4/PER2/ATP2B4/KCNJ8/SNCA/SLC43A1/P2RX7	9
BP	GO:0051580	regulation of neurotransmitter uptake	3/61	19/18888	0.157895	48.8904	11.8879	2.99335e-05	0.000539118	0.00036683	ATP1A2/PER2/SNCA	3
BP	GO:0006584	catecholamine metabolic process	4/61	56/18888	0.0714286	22.1171	9.00815	3.18894e-05	0.000562503	0.000382742	MAOB/HDC/ALDH2/SNCA	4
BP	GO:0009712	catechol-containing compound metabolic process	4/61	56/18888	0.0714286	22.1171	9.00815	3.18894e-05	0.000562503	0.000382742	MAOB/HDC/ALDH2/SNCA	4
BP	GO:0033866	nucleoside bisphosphate biosynthetic process	4/61	57/18888	0.0701754	21.7291	8.92147	3.42136e-05	0.000579598	0.000394374	PDK4/ACACB/SNCA/ACAT1	4
BP	GO:0034030	ribonucleoside bisphosphate biosynthetic process	4/61	57/18888	0.0701754	21.7291	8.92147	3.42136e-05	0.000579598	0.000394374	PDK4/ACACB/SNCA/ACAT1	4
BP	GO:0034033	purine nucleoside bisphosphate biosynthetic process	4/61	57/18888	0.0701754	21.7291	8.92147	3.42136e-05	0.000579598	0.000394374	PDK4/ACACB/SNCA/ACAT1	4
BP	GO:1901616	organic hydroxy compound catabolic process	4/61	57/18888	0.0701754	21.7291	8.92147	3.42136e-05	0.000579598	0.000394374	MAOB/ALDH1B1/ALDH2/DIO3	4
BP	GO:0051480	regulation of cytosolic calcium ion concentration	4/61	59/18888	0.0677966	20.9925	8.75458	3.92309e-05	0.00065808	0.000447775	HTR1B/CACNB4/ATP2B4/TRPC4	4
BP	GO:0006067	ethanol metabolic process	3/61	21/18888	0.142857	44.2342	11.2834	4.08965e-05	0.000672825	0.000457809	ADH1B/ALDH1B1/ALDH2	3
BP	GO:0009310	amine catabolic process	3/61	21/18888	0.142857	44.2342	11.2834	4.08965e-05	0.000672825	0.000457809	MAOB/DMGDH/ATP2B4	3
BP	GO:0099504	synaptic vesicle cycle	6/61	199/18888	0.0301508	9.33586	6.72883	4.34936e-05	0.000708738	0.000482245	HTR1B/CACNB4/SLC17A7/SNCA/STXBP1/P2RX7	6
BP	GO:0045744	negative regulation of G protein-coupled receptor signaling pathway	4/61	61/18888	0.0655738	20.3042	8.59572	4.47666e-05	0.0007226	0.000491676	RGS2/HTR1B/ATP2B4/SNCA	4
BP	GO:0009083	branched-chain amino acid catabolic process	3/61	22/18888	0.136364	42.2235	11.0122	4.72449e-05	0.000741616	0.000504615	HMGCLL1/PPM1K/ACAT1	3
BP	GO:0009713	catechol-containing compound biosynthetic process	3/61	22/18888	0.136364	42.2235	11.0122	4.72449e-05	0.000741616	0.000504615	HDC/ALDH2/SNCA	3
BP	GO:0042423	catecholamine biosynthetic process	3/61	22/18888	0.136364	42.2235	11.0122	4.72449e-05	0.000741616	0.000504615	HDC/ALDH2/SNCA	3
BP	GO:0033865	nucleoside bisphosphate metabolic process	5/61	124/18888	0.0403226	12.4855	7.30386	4.98579e-05	0.000761668	0.00051826	PDK4/ACACB/PIPOX/SNCA/ACAT1	5
BP	GO:0033875	ribonucleoside bisphosphate metabolic process	5/61	124/18888	0.0403226	12.4855	7.30386	4.98579e-05	0.000761668	0.00051826	PDK4/ACACB/PIPOX/SNCA/ACAT1	5
BP	GO:0034032	purine nucleoside bisphosphate metabolic process	5/61	124/18888	0.0403226	12.4855	7.30386	4.98579e-05	0.000761668	0.00051826	PDK4/ACACB/PIPOX/SNCA/ACAT1	5
BP	GO:0006874	intracellular calcium ion homeostasis	7/61	302/18888	0.0231788	7.17707	6.15955	5.19183e-05	0.000786125	0.000534901	ATP1A2/HTR1B/CACNB4/ATP2B4/TRPC4/SNCA/P2RX7	7
BP	GO:0006837	serotonin transport	3/61	23/18888	0.130435	40.3877	10.7585	5.42068e-05	0.00079955	0.000544036	MAOB/HTR1B/SNCA	3
BP	GO:0045932	negative regulation of muscle contraction	3/61	23/18888	0.130435	40.3877	10.7585	5.42068e-05	0.00079955	0.000544036	ATP1A2/PRKG1/RGS2	3
BP	GO:0051354	negative regulation of oxidoreductase activity	3/61	23/18888	0.130435	40.3877	10.7585	5.42068e-05	0.00079955	0.000544036	AOC3/ATP2B4/SNCA	3
BP	GO:1901607	alpha-amino acid biosynthetic process	4/61	69/18888	0.057971	17.9501	8.02887	7.27444e-05	0.00106381	0.000723844	BHMT2/OTC/ATP2B4/OAT	4
BP	GO:0099003	vesicle-mediated transport in synapse	6/61	221/18888	0.0271493	8.4065	6.30417	7.78284e-05	0.00112851	0.00076787	HTR1B/CACNB4/SLC17A7/SNCA/STXBP1/P2RX7	6
BP	GO:0006790	sulfur compound metabolic process	7/61	326/18888	0.0214724	6.6487	5.85599	8.39276e-05	0.00119667	0.000814245	BHMT2/PDK4/ACACB/CDO1/PIPOX/SNCA/ACAT1	7
BP	GO:0055074	calcium ion homeostasis	7/61	326/18888	0.0214724	6.6487	5.85599	8.39276e-05	0.00119667	0.000814245	ATP1A2/HTR1B/CACNB4/ATP2B4/TRPC4/SNCA/P2RX7	7
BP	GO:0009150	purine ribonucleotide metabolic process	8/61	446/18888	0.0179372	5.55407	5.54012	8.92865e-05	0.00126256	0.000859077	ATP1A2/PDK4/ACACB/CACNB4/PIPOX/SNCA/P2RX7/ACAT1	8
BP	GO:0042180	cellular ketone metabolic process	6/61	227/18888	0.0264317	8.1843	6.19849	9.02051e-05	0.00126509	0.000860801	PDK4/PRKG1/ACACB/ATP2B4/AVPR1A/SNCA	6
BP	GO:0062012	regulation of small molecule metabolic process	7/61	331/18888	0.021148	6.54826	5.7966	9.2291e-05	0.00128382	0.000873546	PDK4/PRKG1/ACACB/ATP2B4/AVPR1A/SNCA/P2RX7	7
BP	GO:0070588	calcium ion transmembrane transport	7/61	334/18888	0.0209581	6.48945	5.76154	9.76273e-05	0.0013471	0.000916603	ATP1A2/CACNB4/ATP2B4/TRPC4/KCNJ8/SNCA/P2RX7	7
BP	GO:0009081	branched-chain amino acid metabolic process	3/61	28/18888	0.107143	33.1756	9.6982	9.91252e-05	0.00135683	0.000923221	HMGCLL1/PPM1K/ACAT1	3
BP	GO:0042403	thyroid hormone metabolic process	3/61	29/18888	0.103448	32.0317	9.5192	0.000110309	0.00149792	0.00101923	CRYM/TPO/DIO3	3
BP	GO:0009259	ribonucleotide metabolic process	8/61	466/18888	0.0171674	5.3157	5.36947	0.000120936	0.00162931	0.00110862	ATP1A2/PDK4/ACACB/CACNB4/PIPOX/SNCA/P2RX7/ACAT1	8
BP	GO:0051966	regulation of synaptic transmission glutamatergic	4/61	80/18888	0.05	15.482	7.38851	0.000129605	0.00173246	0.00117881	ATP1A2/HTR1B/GRM7/STXBP1	4
BP	GO:0033238	regulation of amine metabolic process	3/61	31/18888	0.0967742	29.9651	9.18704	0.000135075	0.00178935	0.00121752	MAOB/ATP2B4/ALDH2	3
BP	GO:0008344	adult locomotory behavior	4/61	81/18888	0.0493827	15.2908	7.33662	0.000136011	0.00178935	0.00121752	ATP1A2/CACNB4/TRH/SNCA	4
BP	GO:0090257	regulation of muscle system process	6/61	245/18888	0.0244898	7.583	5.90344	0.000136999	0.00178935	0.00121752	ATP1A2/PRKG1/RGS2/ACACB/ABCC8/ATP2B4	6
BP	GO:0006936	muscle contraction	7/61	355/18888	0.0197183	6.10556	5.52766	0.000142464	0.00183504	0.00124861	ATP1A2/PRKG1/RGS2/CKMT2/ATP2B4/KCNJ8/ARG2	7
BP	GO:0046928	regulation of neurotransmitter secretion	4/61	82/18888	0.0487805	15.1044	7.28564	0.000142642	0.00183504	0.00124861	HTR1B/CACNB4/SNCA/STXBP1	4
BP	GO:0031960	response to corticosteroid	5/61	156/18888	0.0320513	9.92434	6.37092	0.000147685	0.00186873	0.00127153	MAOB/HTR1B/CDO1/CYP1B1/AVPR1A	5
BP	GO:0019693	ribose phosphate metabolic process	8/61	480/18888	0.0166667	5.16066	5.25575	0.000148215	0.00186873	0.00127153	ATP1A2/PDK4/ACACB/CACNB4/PIPOX/SNCA/P2RX7/ACAT1	8
BP	GO:0009072	aromatic amino acid metabolic process	3/61	32/18888	0.09375	29.0287	9.03252	0.000148706	0.00186873	0.00127153	DCT/HAAO/HPD	3
BP	GO:1901617	organic hydroxy compound biosynthetic process	6/61	249/18888	0.0240964	7.46119	5.84193	0.00014963	0.00186873	0.00127153	PRKG1/DCT/HDC/PER2/ALDH2/SNCA	6
BP	GO:0006536	glutamate metabolic process	3/61	33/18888	0.0909091	28.149	8.88493	0.000163201	0.00202345	0.00137681	DGLUCY/ADHFE1/OAT	3
BP	GO:0097305	response to alcohol	6/61	259/18888	0.023166	7.17311	5.69397	0.000185274	0.00228061	0.00155179	MAOB/RGS2/HTR1B/CDO1/CYP1B1/AVPR1A	6
BP	GO:0098810	neurotransmitter reuptake	3/61	35/18888	0.0857143	26.5405	8.60854	0.000194877	0.00237591	0.00161663	ATP1A2/PER2/SNCA	3
BP	GO:0042310	vasoconstriction	4/61	89/18888	0.0449438	13.9164	6.95223	0.000195797	0.00237591	0.00161663	ATP1A2/HTR1B/PER2/AVPR1A	4
BP	GO:1903522	regulation of blood circulation	6/61	262/18888	0.0229008	7.09098	5.65111	0.000197182	0.00237591	0.00161663	ATP1A2/RGS2/PER2/ATP2B4/KCNJ8/AVPR1A	6
BP	GO:0045823	positive regulation of heart contraction	3/61	38/18888	0.0789474	24.4452	8.23467	0.000249457	0.00298476	0.00203091	ATP1A2/RGS2/AVPR1A	3
BP	GO:1903524	positive regulation of blood circulation	3/61	39/18888	0.0769231	23.8184	8.1195	0.000269625	0.00320366	0.00217986	ATP1A2/RGS2/AVPR1A	3
BP	GO:0051385	response to mineralocorticoid	3/61	40/18888	0.075	23.223	8.00857	0.000290817	0.00343165	0.00233498	MAOB/HTR1B/AVPR1A	3
BP	GO:0019217	regulation of fatty acid metabolic process	4/61	99/18888	0.040404	12.5107	6.53616	0.000294698	0.00345362	0.00234993	PDK4/ACACB/AVPR1A/SNCA	4
BP	GO:0006631	fatty acid metabolic process	7/61	401/18888	0.0174564	5.40518	5.07526	0.000299912	0.00349081	0.00237524	PDK4/ACACB/PER2/CYP1B1/AVPR1A/SNCA/ACAT1	7
BP	GO:0006109	regulation of carbohydrate metabolic process	5/61	182/18888	0.0274725	8.50658	5.79219	0.000302215	0.00349385	0.00237731	PDK4/PRKG1/ACACB/SNCA/P2RX7	5
BP	GO:0042417	dopamine metabolic process	3/61	41/18888	0.0731707	22.6565	7.90161	0.000313057	0.0035949	0.00244607	MAOB/ALDH2/SNCA	3
BP	GO:0003300	cardiac muscle hypertrophy	4/61	101/18888	0.039604	12.2629	6.46011	0.000318103	0.00362849	0.00246893	PRKG1/RGS2/ACACB/ATP2B4	4
BP	GO:1903532	positive regulation of secretion by cell	6/61	288/18888	0.0208333	6.45082	5.30588	0.00032775	0.00371378	0.00252695	ABCC8/TRH/AVPR1A/SNCA/STXBP1/P2RX7	6
BP	GO:0014897	striated muscle hypertrophy	4/61	104/18888	0.0384615	11.9092	6.34997	0.000355669	0.00400361	0.00272417	PRKG1/RGS2/ACACB/ATP2B4	4
BP	GO:0014896	muscle hypertrophy	4/61	106/18888	0.0377358	11.6845	6.27902	0.000382413	0.00424875	0.00289097	PRKG1/RGS2/ACACB/ATP2B4	4
BP	GO:0034308	primary alcohol metabolic process	4/61	106/18888	0.0377358	11.6845	6.27902	0.000382413	0.00424875	0.00289097	ADH1B/ALDH1B1/ALDH2/CYP1B1	4
BP	GO:0006939	smooth muscle contraction	4/61	108/18888	0.037037	11.4681	6.20996	0.000410565	0.00452883	0.00308154	ATP1A2/PRKG1/RGS2/ATP2B4	4
BP	GO:0001504	neurotransmitter uptake	3/61	45/18888	0.0666667	20.6426	7.50908	0.000412915	0.00452883	0.00308154	ATP1A2/PER2/SNCA	3
BP	GO:0042398	cellular modified amino acid biosynthetic process	3/61	46/18888	0.0652174	20.1939	7.4188	0.00044071	0.0047725	0.00324734	CKMT2/CKB/CKM	3
BP	GO:1990573	potassium ion import across plasma membrane	3/61	46/18888	0.0652174	20.1939	7.4188	0.00044071	0.0047725	0.00324734	ATP1A2/ABCC8/KCNJ8	3
BP	GO:0006816	calcium ion transport	7/61	428/18888	0.0163551	5.06419	4.84101	0.000443744	0.00477513	0.00324913	ATP1A2/CACNB4/ATP2B4/TRPC4/KCNJ8/SNCA/P2RX7	7
BP	GO:0051933	amino acid neurotransmitter reuptake	2/61	10/18888	0.2	61.9279	10.9697	0.000454053	0.00485553	0.00330383	ATP1A2/PER2	2
BP	GO:0042311	vasodilation	3/61	48/18888	0.0625	19.3525	7.24653	0.000499843	0.00529225	0.00360099	PRKG1/RGS2/KCNJ8	3
BP	GO:0051047	positive regulation of secretion	6/61	312/18888	0.0192308	5.9546	5.02303	0.000501078	0.00529225	0.00360099	ABCC8/TRH/AVPR1A/SNCA/STXBP1/P2RX7	6
BP	GO:0000050	urea cycle	2/61	11/18888	0.181818	56.2981	10.4423	0.0005538	0.00573675	0.00390344	OTC/ARG2	2
BP	GO:0001820	serotonin secretion	2/61	11/18888	0.181818	56.2981	10.4423	0.0005538	0.00573675	0.00390344	MAOB/HTR1B	2
BP	GO:0071872	cellular response to epinephrine stimulus	2/61	11/18888	0.181818	56.2981	10.4423	0.0005538	0.00573675	0.00390344	ATP2B4/SNCA	2
BP	GO:0008016	regulation of heart contraction	5/61	208/18888	0.0240385	7.44325	5.31869	0.000556576	0.00573675	0.00390344	ATP1A2/RGS2/ATP2B4/KCNJ8/AVPR1A	5
BP	GO:0010517	regulation of phospholipase activity	3/61	52/18888	0.0576923	17.8638	6.93137	0.000632843	0.0064838	0.00441175	RGS2/AVPR1A/SNCA	3
BP	GO:0045471	response to ethanol	4/61	122/18888	0.0327869	10.1521	5.7726	0.000650657	0.00662663	0.00450894	MAOB/RGS2/HTR1B/CDO1	4
BP	GO:0006068	ethanol catabolic process	2/61	12/18888	0.166667	51.6066	9.98156	0.000663179	0.00663567	0.00451509	ALDH1B1/ALDH2	2
BP	GO:0019336	phenol-containing compound catabolic process	2/61	12/18888	0.166667	51.6066	9.98156	0.000663179	0.00663567	0.00451509	MAOB/DIO3	2
BP	GO:0042416	dopamine biosynthetic process	2/61	12/18888	0.166667	51.6066	9.98156	0.000663179	0.00663567	0.00451509	ALDH2/SNCA	2
BP	GO:0098659	inorganic cation import across plasma membrane	4/61	126/18888	0.031746	9.82982	5.66048	0.000734373	0.00726308	0.00494199	ATP1A2/ABCC8/ATP2B4/KCNJ8	4
BP	GO:0099587	inorganic ion import across plasma membrane	4/61	126/18888	0.031746	9.82982	5.66048	0.000734373	0.00726308	0.00494199	ATP1A2/ABCC8/ATP2B4/KCNJ8	4
BP	GO:0042743	hydrogen peroxide metabolic process	3/61	55/18888	0.0545455	16.8894	6.71716	0.0007461	0.00733665	0.00499206	MAOB/TPO/SNCA	3
BP	GO:0048545	response to steroid hormone	6/61	338/18888	0.0177515	5.49656	4.74813	0.00076204	0.00739349	0.00503073	ATP1A2/MAOB/HTR1B/CDO1/CYP1B1/AVPR1A	6
BP	GO:0046683	response to organophosphorus	4/61	128/18888	0.03125	9.67623	5.60629	0.000778968	0.00739349	0.00503073	CDO1/KCNJ8/CYP1B1/P2RX7	4
BP	GO:0009415	response to water	2/61	13/18888	0.153846	47.6368	9.57443	0.000782128	0.00739349	0.00503073	ATP2B4/AVPR1A	2
BP	GO:0019627	urea metabolic process	2/61	13/18888	0.153846	47.6368	9.57443	0.000782128	0.00739349	0.00503073	OTC/ARG2	2
BP	GO:0032769	negative regulation of monooxygenase activity	2/61	13/18888	0.153846	47.6368	9.57443	0.000782128	0.00739349	0.00503073	ATP2B4/SNCA	2
BP	GO:0045986	negative regulation of smooth muscle contraction	2/61	13/18888	0.153846	47.6368	9.57443	0.000782128	0.00739349	0.00503073	PRKG1/RGS2	2
BP	GO:0071941	nitrogen cycle metabolic process	2/61	13/18888	0.153846	47.6368	9.57443	0.000782128	0.00739349	0.00503073	OTC/ARG2	2
BP	GO:0170038	proteinogenic amino acid biosynthetic process	3/61	56/18888	0.0535714	16.5878	6.64947	0.000786527	0.00739422	0.00503123	BHMT2/OTC/OAT	3
BP	GO:0045055	regulated exocytosis	5/61	225/18888	0.0222222	6.88087	5.05124	0.000793542	0.0074194	0.00504836	HTR1B/CACNB4/SNCA/STXBP1/P2RX7	5
BP	GO:0170034	L-amino acid biosynthetic process	3/61	57/18888	0.0526316	16.2968	6.58351	0.000828323	0.0077025	0.00524099	BHMT2/OTC/OAT	3
BP	GO:0015804	neutral amino acid transport	3/61	58/18888	0.0517241	16.0158	6.5192	0.000871504	0.00806024	0.0054844	RGS2/SLC43A1/SLC25A12	3
BP	GO:0034765	regulation of monoatomic ion transmembrane transport	6/61	349/18888	0.017192	5.32331	4.64026	0.000899807	0.00820008	0.00557955	ATP1A2/CACNB4/ATP2B4/KCNJ8/SNCA/P2RX7	6
BP	GO:0019722	calcium-mediated signaling	5/61	232/18888	0.0215517	6.67326	4.94907	0.000910368	0.00820008	0.00557955	ATP1A2/ATP2B4/KCNJ8/AVPR1A/P2RX7	5
BP	GO:0035542	regulation of SNARE complex assembly	2/61	14/18888	0.142857	44.2342	9.21118	0.000910587	0.00820008	0.00557955	SNCA/STXBP1	2
BP	GO:0042762	regulation of sulfur metabolic process	2/61	14/18888	0.142857	44.2342	9.21118	0.000910587	0.00820008	0.00557955	PDK4/SNCA	2
BP	GO:0071871	response to epinephrine	2/61	14/18888	0.142857	44.2342	9.21118	0.000910587	0.00820008	0.00557955	ATP2B4/SNCA	2
BP	GO:1903409	reactive oxygen species biosynthetic process	3/61	59/18888	0.0508475	15.7444	6.45646	0.00091609	0.00820644	0.00558388	MAOB/ARG2/SNCA	3
BP	GO:0051384	response to glucocorticoid	4/61	134/18888	0.0298507	9.24297	5.45061	0.000924221	0.00823616	0.00560411	MAOB/CDO1/CYP1B1/AVPR1A	4
BP	GO:0006940	regulation of smooth muscle contraction	3/61	60/18888	0.05	15.482	6.39524	0.000962099	0.00852928	0.00580355	ATP1A2/PRKG1/RGS2	3
BP	GO:0010919	regulation of inositol phosphate biosynthetic process	2/61	15/18888	0.133333	41.2852	8.88438	0.0010485	0.00906048	0.006165	PRKG1/SNCA	2
BP	GO:0034310	primary alcohol catabolic process	2/61	15/18888	0.133333	41.2852	8.88438	0.0010485	0.00906048	0.006165	ALDH1B1/ALDH2	2
BP	GO:0070341	fat cell proliferation	2/61	15/18888	0.133333	41.2852	8.88438	0.0010485	0.00906048	0.006165	PER2/DIO3	2
BP	GO:0099509	regulation of presynaptic cytosolic calcium ion concentration	2/61	15/18888	0.133333	41.2852	8.88438	0.0010485	0.00906048	0.006165	HTR1B/CACNB4	2
BP	GO:1901160	primary amino compound metabolic process	2/61	15/18888	0.133333	41.2852	8.88438	0.0010485	0.00906048	0.006165	MAOB/ALDH2	2
BP	GO:0042445	hormone metabolic process	5/61	240/18888	0.0208333	6.45082	4.83735	0.00105908	0.00910599	0.00619596	ADH1B/CRYM/TPO/CYP1B1/DIO3	5
BP	GO:0070050	neuron cellular homeostasis	3/61	64/18888	0.046875	14.5143	6.16432	0.0011607	0.00992982	0.00675652	HTR1B/CACNB4/HAAO	3
BP	GO:0014074	response to purine-containing compound	4/61	143/18888	0.027972	8.66124	5.23456	0.00117645	0.0100145	0.00681412	CDO1/KCNJ8/CYP1B1/P2RX7	4
BP	GO:0009074	aromatic amino acid family catabolic process	2/61	16/18888	0.125	38.7049	8.58825	0.00119579	0.0100788	0.0068579	HAAO/HPD	2
BP	GO:0009084	glutamine family amino acid biosynthetic process	2/61	16/18888	0.125	38.7049	8.58825	0.00119579	0.0100788	0.0068579	OTC/OAT	2
BP	GO:0030534	adult behavior	4/61	144/18888	0.0277778	8.60109	5.21173	0.00120717	0.0101248	0.0068892	ATP1A2/CACNB4/TRH/SNCA	4
BP	GO:0002931	response to ischemia	3/61	65/18888	0.0461538	14.291	6.1098	0.00121408	0.0101332	0.00689487	PER2/KCNJ8/P2RX7	3
BP	GO:0060047	heart contraction	5/61	249/18888	0.0200803	6.21766	4.71759	0.00124719	0.010359	0.00704852	ATP1A2/RGS2/ATP2B4/KCNJ8/AVPR1A	5
BP	GO:0006066	alcohol metabolic process	6/61	373/18888	0.0160858	4.98079	4.41996	0.00126683	0.0104713	0.00712493	ADH1B/PRKG1/ALDH1B1/ALDH2/CYP1B1/SNCA	6
BP	GO:0008652	amino acid biosynthetic process	3/61	67/18888	0.0447761	13.8644	6.00431	0.00132543	0.0107627	0.00732325	BHMT2/OTC/OAT	3
BP	GO:0000097	sulfur amino acid biosynthetic process	2/61	17/18888	0.117647	36.4282	8.31824	0.00135242	0.0107627	0.00732325	BHMT2/CDO1	2
BP	GO:0001956	positive regulation of neurotransmitter secretion	2/61	17/18888	0.117647	36.4282	8.31824	0.00135242	0.0107627	0.00732325	SNCA/STXBP1	2
BP	GO:0006570	tyrosine metabolic process	2/61	17/18888	0.117647	36.4282	8.31824	0.00135242	0.0107627	0.00732325	DCT/HPD	2
BP	GO:0051412	response to corticosterone	2/61	17/18888	0.117647	36.4282	8.31824	0.00135242	0.0107627	0.00732325	MAOB/AVPR1A	2
BP	GO:0055119	relaxation of cardiac muscle	2/61	17/18888	0.117647	36.4282	8.31824	0.00135242	0.0107627	0.00732325	ATP1A2/RGS2	2
BP	GO:0098712	L-glutamate import across plasma membrane	2/61	17/18888	0.117647	36.4282	8.31824	0.00135242	0.0107627	0.00732325	ATP1A2/PER2	2
BP	GO:0170043	non-proteinogenic amino acid biosynthetic process	2/61	17/18888	0.117647	36.4282	8.31824	0.00135242	0.0107627	0.00732325	OTC/ATP2B4	2
BP	GO:0008277	regulation of G protein-coupled receptor signaling pathway	4/61	149/18888	0.0268456	8.31247	5.10082	0.00136923	0.0108461	0.00737996	RGS2/HTR1B/ATP2B4/SNCA	4
BP	GO:0010611	regulation of cardiac muscle hypertrophy	3/61	68/18888	0.0441176	13.6606	5.95324	0.00138344	0.0109081	0.00742218	RGS2/ACACB/ATP2B4	3
BP	GO:0006164	purine nucleotide biosynthetic process	5/61	256/18888	0.0195312	6.04764	4.62844	0.0014098	0.011065	0.00752889	PDK4/ACACB/HAAO/SNCA/ACAT1	5
BP	GO:0019229	regulation of vasoconstriction	3/61	69/18888	0.0434783	13.4626	5.90324	0.00144301	0.0112227	0.00763624	ATP1A2/PER2/AVPR1A	3
BP	GO:0060191	regulation of lipase activity	3/61	69/18888	0.0434783	13.4626	5.90324	0.00144301	0.0112227	0.00763624	RGS2/AVPR1A/SNCA	3
BP	GO:0003015	heart process	5/61	260/18888	0.0192308	5.9546	4.57897	0.00150946	0.011394	0.00775278	ATP1A2/RGS2/ATP2B4/KCNJ8/AVPR1A	5
BP	GO:0009636	response to toxic substance	5/61	260/18888	0.0192308	5.9546	4.57897	0.00150946	0.011394	0.00775278	MAOB/INMT/TPO/CYP1B1/TXNRD1	5
BP	GO:0006085	acetyl-CoA biosynthetic process	2/61	18/18888	0.111111	34.4044	8.07067	0.00151831	0.011394	0.00775278	PDK4/ACAT1	2
BP	GO:0010612	regulation of cardiac muscle adaptation	2/61	18/18888	0.111111	34.4044	8.07067	0.00151831	0.011394	0.00775278	ACACB/ATP2B4	2
BP	GO:0016082	synaptic vesicle priming	2/61	18/18888	0.111111	34.4044	8.07067	0.00151831	0.011394	0.00775278	SNCA/STXBP1	2
BP	GO:0042053	regulation of dopamine metabolic process	2/61	18/18888	0.111111	34.4044	8.07067	0.00151831	0.011394	0.00775278	MAOB/ALDH2	2
BP	GO:0042069	regulation of catecholamine metabolic process	2/61	18/18888	0.111111	34.4044	8.07067	0.00151831	0.011394	0.00775278	MAOB/ALDH2	2
BP	GO:1903242	regulation of cardiac muscle hypertrophy in response to stress	2/61	18/18888	0.111111	34.4044	8.07067	0.00151831	0.011394	0.00775278	ACACB/ATP2B4	2
BP	GO:0014743	regulation of muscle hypertrophy	3/61	71/18888	0.0422535	13.0834	5.80627	0.00156695	0.0117077	0.00796621	RGS2/ACACB/ATP2B4	3
BP	GO:0072522	purine-containing compound biosynthetic process	5/61	264/18888	0.0189394	5.86438	4.53053	0.00161424	0.0120086	0.00817095	PDK4/ACACB/HAAO/SNCA/ACAT1	5
BP	GO:0051341	regulation of oxidoreductase activity	3/61	72/18888	0.0416667	12.9016	5.75924	0.00163134	0.0120832	0.00822176	AOC3/ATP2B4/SNCA	3
BP	GO:0010959	regulation of metal ion transport	6/61	394/18888	0.0152284	4.71532	4.24214	0.00167376	0.012344	0.00839917	ATP1A2/CACNB4/ABCC8/ATP2B4/SNCA/P2RX7	6
BP	GO:0042402	cellular biogenic amine catabolic process	2/61	19/18888	0.105263	32.5936	7.84255	0.00169341	0.0124111	0.00844486	MAOB/DMGDH	2
BP	GO:0019226	transmission of nerve impulse	3/61	73/18888	0.0410959	12.7249	5.71313	0.00169737	0.0124111	0.00844486	CACNB4/KCNJ8/AVPR1A	3
BP	GO:0060041	retina development in camera-type eye	4/61	160/18888	0.025	7.74098	4.87409	0.00177824	0.0129471	0.00880955	ATP2B4/CYP1B1/SLC17A7/DIO3	4
BP	GO:0007584	response to nutrient	4/61	164/18888	0.0243902	7.55218	4.79694	0.00194594	0.0141081	0.00959952	OTC/TSHB/ACACB/CYP1B1	4
BP	GO:0006809	nitric oxide biosynthetic process	3/61	77/18888	0.038961	12.0639	5.53735	0.00197813	0.014281	0.00971715	ATP2B4/ARG2/CYP1B1	3
BP	GO:1903169	regulation of calcium ion transmembrane transport	4/61	168/18888	0.0238095	7.37237	4.72235	0.00212431	0.0152718	0.0103914	ATP1A2/CACNB4/SNCA/P2RX7	4
BP	GO:0007193	adenylate cyclase-inhibiting G protein-coupled receptor signaling pathway	3/61	80/18888	0.0375	11.6115	5.41384	0.0022066	0.015797	0.0107487	RGS2/HTR1B/GRM7	3
BP	GO:0003407	neural retina development	3/61	82/18888	0.0365854	11.3283	5.33509	0.00236764	0.0168793	0.0114851	ATP2B4/SLC17A7/DIO3	3
BP	GO:0031338	regulation of vesicle fusion	2/61	23/18888	0.0869565	26.9252	7.0813	0.00248474	0.0174954	0.0119044	SNCA/STXBP1	2
BP	GO:0035493	SNARE complex assembly	2/61	23/18888	0.0869565	26.9252	7.0813	0.00248474	0.0174954	0.0119044	SNCA/STXBP1	2
BP	GO:0051590	positive regulation of neurotransmitter transport	2/61	23/18888	0.0869565	26.9252	7.0813	0.00248474	0.0174954	0.0119044	SNCA/STXBP1	2
BP	GO:0002028	regulation of sodium ion transport	3/61	84/18888	0.0357143	11.0585	5.25903	0.00253579	0.017675	0.0120265	ATP1A2/ATP2B4/P2RX7	3
BP	GO:0046209	nitric oxide metabolic process	3/61	84/18888	0.0357143	11.0585	5.25903	0.00253579	0.017675	0.0120265	ATP2B4/ARG2/CYP1B1	3
BP	GO:0009165	nucleotide biosynthetic process	5/61	293/18888	0.0170648	5.28395	4.20664	0.00254123	0.017675	0.0120265	PDK4/ACACB/HAAO/SNCA/ACAT1	5
BP	GO:1901293	nucleoside phosphate biosynthetic process	5/61	295/18888	0.0169492	5.24812	4.1859	0.00261691	0.0180936	0.0123114	PDK4/ACACB/HAAO/SNCA/ACAT1	5
BP	GO:2001057	reactive nitrogen species metabolic process	3/61	85/18888	0.0352941	10.9284	5.22195	0.00262256	0.0180936	0.0123114	ATP2B4/ARG2/CYP1B1	3
BP	GO:0042430	indole-containing compound metabolic process	2/61	24/18888	0.0833333	25.8033	6.92076	0.00270501	0.0185874	0.0126474	HAAO/ALDH2	2
BP	GO:0015844	monoamine transport	3/61	87/18888	0.0344828	10.6772	5.14962	0.00280158	0.019174	0.0130465	MAOB/HTR1B/SNCA	3
BP	GO:0043434	response to peptide hormone	6/61	438/18888	0.0136986	4.24163	3.90714	0.00284267	0.0193777	0.0131851	PDK4/OTC/ABCC8/CDO1/KCNJ8/CYP1B1	6
BP	GO:0046849	bone remodeling	3/61	90/18888	0.0333333	10.3213	5.04543	0.00308394	0.020939	0.0142475	PDK4/HTR1B/P2RX7	3
BP	GO:0097553	calcium ion transmembrane import into cytosol	4/61	187/18888	0.0213904	6.6233	4.39881	0.00312761	0.0210147	0.014299	ATP1A2/ATP2B4/SNCA/P2RX7	4
BP	GO:0002026	regulation of the force of heart contraction	2/61	26/18888	0.0769231	23.8184	6.62726	0.00317205	0.0210147	0.014299	ATP1A2/ATP2B4	2
BP	GO:0032958	inositol phosphate biosynthetic process	2/61	26/18888	0.0769231	23.8184	6.62726	0.00317205	0.0210147	0.014299	PRKG1/SNCA	2
BP	GO:0042537	benzene-containing compound metabolic process	2/61	26/18888	0.0769231	23.8184	6.62726	0.00317205	0.0210147	0.014299	HAAO/CYP1B1	2
BP	GO:1903421	regulation of synaptic vesicle recycling	2/61	26/18888	0.0769231	23.8184	6.62726	0.00317205	0.0210147	0.014299	SLC17A7/SNCA	2
BP	GO:1900542	regulation of purine nucleotide metabolic process	3/61	91/18888	0.032967	10.2079	5.01178	0.00318181	0.0210147	0.014299	PDK4/SNCA/P2RX7	3
BP	GO:0017157	regulation of exocytosis	4/61	188/18888	0.0212766	6.58807	4.38304	0.00318798	0.0210147	0.014299	HTR1B/CACNB4/SNCA/STXBP1	4
BP	GO:1904062	regulation of monoatomic cation transmembrane transport	5/61	309/18888	0.0161812	5.01035	4.04581	0.00319336	0.0210147	0.014299	ATP1A2/CACNB4/ATP2B4/SNCA/P2RX7	5
BP	GO:0006140	regulation of nucleotide metabolic process	3/61	92/18888	0.0326087	10.0969	4.97866	0.00328156	0.0215124	0.0146376	PDK4/SNCA/P2RX7	3
BP	GO:0006941	striated muscle contraction	4/61	191/18888	0.0209424	6.48459	4.33642	0.00337384	0.022033	0.0149918	ATP1A2/RGS2/KCNJ8/ARG2	4
BP	GO:0006006	glucose metabolic process	4/61	192/18888	0.0208333	6.45082	4.3211	0.0034374	0.0223627	0.0152162	PDK4/ACACB/PER2/SLC25A12	4
BP	GO:0043502	regulation of muscle adaptation	3/61	94/18888	0.0319149	9.88211	4.9139	0.00348678	0.0225981	0.0153763	RGS2/ACACB/ATP2B4	3
BP	GO:0009416	response to light stimulus	5/61	321/18888	0.0155763	4.82304	3.9323	0.00375619	0.0242523	0.0165019	ATP1A2/DCT/CACNB4/ABCC8/PER2	5
BP	GO:0019216	regulation of lipid metabolic process	5/61	326/18888	0.0153374	4.74907	3.88665	0.00401056	0.0257972	0.0175531	PDK4/PRKG1/ACACB/AVPR1A/SNCA	5
BP	GO:0060419	heart growth	3/61	99/18888	0.030303	9.38301	4.76016	0.00403372	0.0258491	0.0175884	PRKG1/RGS2/ACACB	3
BP	GO:0007626	locomotory behavior	4/61	202/18888	0.019802	6.13147	4.17364	0.00411851	0.0262939	0.0178911	ATP1A2/CACNB4/TRH/SNCA	4
BP	GO:0016051	carbohydrate biosynthetic process	4/61	206/18888	0.0194175	6.01241	4.11742	0.0044148	0.0279465	0.0190155	PRKG1/PER2/SNCA/SLC25A12	4
BP	GO:0003298	physiological muscle hypertrophy	2/61	31/18888	0.0645161	19.9767	6.01896	0.00449169	0.0279465	0.0190155	PRKG1/RGS2	2
BP	GO:0003301	physiological cardiac muscle hypertrophy	2/61	31/18888	0.0645161	19.9767	6.01896	0.00449169	0.0279465	0.0190155	PRKG1/RGS2	2
BP	GO:0030808	regulation of nucleotide biosynthetic process	2/61	31/18888	0.0645161	19.9767	6.01896	0.00449169	0.0279465	0.0190155	PDK4/SNCA	2
BP	GO:0042744	hydrogen peroxide catabolic process	2/61	31/18888	0.0645161	19.9767	6.01896	0.00449169	0.0279465	0.0190155	TPO/SNCA	2
BP	GO:0061049	cell growth involved in cardiac muscle cell development	2/61	31/18888	0.0645161	19.9767	6.01896	0.00449169	0.0279465	0.0190155	PRKG1/RGS2	2
BP	GO:1900371	regulation of purine nucleotide biosynthetic process	2/61	31/18888	0.0645161	19.9767	6.01896	0.00449169	0.0279465	0.0190155	PDK4/SNCA	2
BP	GO:1903829	positive regulation of protein localization	6/61	483/18888	0.0124224	3.84645	3.60716	0.00458584	0.0284289	0.0193438	CACNB4/ABCC8/ATP2B4/TRH/SNCA/P2RX7	6
BP	GO:0003299	muscle hypertrophy in response to stress	2/61	32/18888	0.0625	19.3525	5.91426	0.00478122	0.0291127	0.0198091	ACACB/ATP2B4	2
BP	GO:0007628	adult walking behavior	2/61	32/18888	0.0625	19.3525	5.91426	0.00478122	0.0291127	0.0198091	CACNB4/TRH	2
BP	GO:0014887	cardiac muscle adaptation	2/61	32/18888	0.0625	19.3525	5.91426	0.00478122	0.0291127	0.0198091	ACACB/ATP2B4	2
BP	GO:0014898	cardiac muscle hypertrophy in response to stress	2/61	32/18888	0.0625	19.3525	5.91426	0.00478122	0.0291127	0.0198091	ACACB/ATP2B4	2
BP	GO:0042219	cellular modified amino acid catabolic process	2/61	32/18888	0.0625	19.3525	5.91426	0.00478122	0.0291127	0.0198091	DMGDH/DIO3	2
BP	GO:0009152	purine ribonucleotide biosynthetic process	4/61	211/18888	0.0189573	5.86994	4.04918	0.00480501	0.0291538	0.019837	PDK4/ACACB/SNCA/ACAT1	4
BP	GO:0019395	fatty acid oxidation	3/61	106/18888	0.0283019	8.76338	4.56235	0.00488284	0.0295213	0.0200871	PDK4/ACACB/ACAT1	3
BP	GO:0031667	response to nutrient levels	6/61	490/18888	0.0122449	3.7915	3.56374	0.00491542	0.0296137	0.02015	PDK4/OTC/TSHB/ACACB/CYP1B1/ACAT1	6
BP	GO:0050804	modulation of chemical synaptic transmission	6/61	493/18888	0.0121704	3.76843	3.54538	0.0050619	0.0303861	0.0206755	ATP1A2/HTR1B/CACNB4/GRM7/SNCA/STXBP1	6
BP	GO:0033198	response to ATP	2/61	33/18888	0.0606061	18.766	5.8142	0.00507915	0.0303861	0.0206755	KCNJ8/P2RX7	2
BP	GO:0099177	regulation of trans-synaptic signaling	6/61	494/18888	0.0121457	3.7608	3.53929	0.00511144	0.0304727	0.0207345	ATP1A2/HTR1B/CACNB4/GRM7/SNCA/STXBP1	6
BP	GO:0006887	exocytosis	5/61	348/18888	0.0143678	4.44884	3.69627	0.00527821	0.0311811	0.0212164	HTR1B/CACNB4/SNCA/STXBP1/P2RX7	5
BP	GO:0032496	response to lipopolysaccharide	5/61	348/18888	0.0143678	4.44884	3.69627	0.00527821	0.0311811	0.0212164	MAOB/ABCC8/KCNJ8/SNCA/P2RX7	5
BP	GO:0006643	membrane lipid metabolic process	4/61	217/18888	0.0184332	5.70764	3.97013	0.00530315	0.0311811	0.0212164	PPM1L/CYP1B1/SERINC1/P2RX7	4
BP	GO:0071805	potassium ion transmembrane transport	4/61	217/18888	0.0184332	5.70764	3.97013	0.00530315	0.0311811	0.0212164	ATP1A2/ABCC8/KCNJ8/SLC17A7	4
BP	GO:0000096	sulfur amino acid metabolic process	2/61	34/18888	0.0588235	18.2141	5.71844	0.00538544	0.0313418	0.0213258	BHMT2/CDO1	2
BP	GO:0046320	regulation of fatty acid oxidation	2/61	34/18888	0.0588235	18.2141	5.71844	0.00538544	0.0313418	0.0213258	PDK4/ACACB	2
BP	GO:0071875	adrenergic receptor signaling pathway	2/61	34/18888	0.0588235	18.2141	5.71844	0.00538544	0.0313418	0.0213258	RGS2/ATP2B4	2
BP	GO:0010614	negative regulation of cardiac muscle hypertrophy	2/61	35/18888	0.0571429	17.6937	5.62667	0.00570002	0.0327273	0.0222685	RGS2/ATP2B4	2
BP	GO:0032228	regulation of synaptic transmission GABAergic	2/61	35/18888	0.0571429	17.6937	5.62667	0.00570002	0.0327273	0.0222685	HTR1B/STXBP1	2
BP	GO:0046164	alcohol catabolic process	2/61	35/18888	0.0571429	17.6937	5.62667	0.00570002	0.0327273	0.0222685	ALDH1B1/ALDH2	2
BP	GO:0090659	walking behavior	2/61	35/18888	0.0571429	17.6937	5.62667	0.00570002	0.0327273	0.0222685	CACNB4/TRH	2
BP	GO:0034440	lipid oxidation	3/61	113/18888	0.0265487	8.22051	4.38201	0.0058323	0.0332636	0.0226334	PDK4/ACACB/ACAT1	3
BP	GO:0062014	negative regulation of small molecule metabolic process	3/61	113/18888	0.0265487	8.22051	4.38201	0.0058323	0.0332636	0.0226334	PRKG1/ACACB/ATP2B4	3
BP	GO:0072330	monocarboxylic acid biosynthetic process	4/61	225/18888	0.0177778	5.5047	3.86921	0.0060197	0.0342183	0.023283	PDK4/ACACB/PER2/AVPR1A	4
BP	GO:0009260	ribonucleotide biosynthetic process	4/61	226/18888	0.0176991	5.48034	3.85693	0.00611357	0.0346368	0.0235678	PDK4/ACACB/SNCA/ACAT1	4
BP	GO:0014059	regulation of dopamine secretion	2/61	37/18888	0.0540541	16.7373	5.45404	0.00635384	0.0357613	0.0243329	HTR1B/SNCA	2
BP	GO:0014741	negative regulation of muscle hypertrophy	2/61	37/18888	0.0540541	16.7373	5.45404	0.00635384	0.0357613	0.0243329	RGS2/ATP2B4	2
BP	GO:0019318	hexose metabolic process	4/61	232/18888	0.0172414	5.33861	3.78478	0.00669741	0.0375196	0.0255294	PDK4/ACACB/PER2/SLC25A12	4
BP	GO:0043500	muscle adaptation	3/61	119/18888	0.0252101	7.80603	4.23939	0.00672831	0.0375196	0.0255294	RGS2/ACACB/ATP2B4	3
BP	GO:0002237	response to molecule of bacterial origin	5/61	369/18888	0.0135501	4.19566	3.52874	0.00673204	0.0375196	0.0255294	MAOB/ABCC8/KCNJ8/SNCA/P2RX7	5
BP	GO:0046390	ribose phosphate biosynthetic process	4/61	233/18888	0.0171674	5.3157	3.773	0.00679818	0.0376952	0.0256488	PDK4/ACACB/SNCA/ACAT1	4
BP	GO:0009306	protein secretion	5/61	370/18888	0.0135135	4.18432	3.52108	0.00680761	0.0376952	0.0256488	ABCC8/PER2/KCNJ8/TRH/P2RX7	5
BP	GO:0035592	establishment of protein localization to extracellular region	5/61	371/18888	0.0134771	4.17304	3.51344	0.00688377	0.037994	0.0258521	ABCC8/PER2/KCNJ8/TRH/P2RX7	5
BP	GO:0070232	regulation of T cell apoptotic process	2/61	39/18888	0.0512821	15.8789	5.29439	0.00704018	0.0387323	0.0263545	ARG2/P2RX7	2
BP	GO:0071692	protein localization to extracellular region	5/61	379/18888	0.0131926	4.08495	3.45328	0.00751478	0.0412109	0.028041	ABCC8/PER2/KCNJ8/TRH/P2RX7	5
BP	GO:0006813	potassium ion transport	4/61	241/18888	0.0165975	5.13924	3.68113	0.00764083	0.0417682	0.0284202	ATP1A2/ABCC8/KCNJ8/SLC17A7	4
BP	GO:1903305	regulation of regulated secretory pathway	3/61	125/18888	0.024	7.43134	4.1064	0.00770199	0.0419685	0.0285565	HTR1B/CACNB4/STXBP1	3
BP	GO:0006814	sodium ion transport	4/61	244/18888	0.0163934	5.07605	3.64772	0.00797379	0.0433116	0.0294704	ATP1A2/ATP2B4/SLC17A7/P2RX7	4
BP	GO:0014046	dopamine secretion	2/61	42/18888	0.047619	14.7447	5.07583	0.00812972	0.04388	0.0298571	HTR1B/SNCA	2
BP	GO:0043647	inositol phosphate metabolic process	2/61	42/18888	0.047619	14.7447	5.07583	0.00812972	0.04388	0.0298571	PRKG1/SNCA	2
BP	GO:0051924	regulation of calcium ion transport	4/61	247/18888	0.0161943	5.0144	3.61485	0.00831619	0.0447453	0.0304459	ATP1A2/CACNB4/SNCA/P2RX7	4
BP	GO:0051209	release of sequestered calcium ion into cytosol	3/61	129/18888	0.0232558	7.20091	4.02255	0.00839503	0.0448872	0.0305424	ATP1A2/SNCA/P2RX7	3
BP	GO:0097237	cellular response to toxic substance	3/61	129/18888	0.0232558	7.20091	4.02255	0.00839503	0.0448872	0.0305424	TPO/CYP1B1/TXNRD1	3
BP	GO:0032768	regulation of monooxygenase activity	2/61	43/18888	0.0465116	14.4018	5.00791	0.00850869	0.0451379	0.0307131	ATP2B4/SNCA	2
BP	GO:0045124	regulation of bone resorption	2/61	43/18888	0.0465116	14.4018	5.00791	0.00850869	0.0451379	0.0307131	PDK4/P2RX7	2
BP	GO:0007188	adenylate cyclase-modulating G protein-coupled receptor signaling pathway	4/61	249/18888	0.0160643	4.97413	3.59324	0.00854975	0.0451379	0.0307131	RGS2/HTR1B/ATP2B4/GRM7	4
BP	GO:0051283	negative regulation of sequestering of calcium ion	3/61	130/18888	0.0230769	7.14552	4.00215	0.00857384	0.0451379	0.0307131	ATP1A2/SNCA/P2RX7	3
BP	GO:0055007	cardiac muscle cell differentiation	3/61	130/18888	0.0230769	7.14552	4.00215	0.00857384	0.0451379	0.0307131	PRKG1/RGS2/KCNJ8	3
BP	GO:0021762	substantia nigra development	2/61	44/18888	0.0454545	14.0745	4.94221	0.00889548	0.0464688	0.0316186	MAOB/CKB	2
BP	GO:2000300	regulation of synaptic vesicle exocytosis	2/61	44/18888	0.0454545	14.0745	4.94221	0.00889548	0.0464688	0.0316186	HTR1B/CACNB4	2
BP	GO:0005996	monosaccharide metabolic process	4/61	252/18888	0.015873	4.91491	3.56124	0.0089081	0.0464688	0.0316186	PDK4/ACACB/PER2/SLC25A12	4
BP	GO:0051282	regulation of sequestering of calcium ion	3/61	132/18888	0.0227273	7.03726	3.96198	0.00893816	0.0464838	0.0316289	ATP1A2/SNCA/P2RX7	3
BP	GO:0043271	negative regulation of monoatomic ion transport	3/61	133/18888	0.0225564	6.98435	3.94221	0.00912368	0.0473049	0.0321875	ATP1A2/MAOB/HTR1B	3
BP	GO:1903426	regulation of reactive oxygen species biosynthetic process	2/61	45/18888	0.0444444	13.7617	4.87862	0.00929001	0.0480218	0.0326753	ARG2/SNCA	2
BP	GO:0051208	sequestering of calcium ion	3/61	136/18888	0.0220588	6.83028	3.8841	0.00969377	0.049958	0.0339928	ATP1A2/SNCA/P2RX7	3
CC	GO:0005759	mitochondrial matrix	12/61	491/19894	0.0244399	7.97062	8.67358	2.59711e-08	2.77891e-06	2.02302e-06	PDK4/OTC/DMGDH/ACACB/ALDH1B1/ALDH2/ARG2/PPM1K/DGLUCY/ADHFE1/OAT/ACAT1	12
CC	GO:0048786	presynaptic active zone	5/61	77/19894	0.0649351	21.1773	9.8381	3.82466e-06	0.00020462	0.000148961	ATP2B4/GRM7/KCNJ8/SLC17A7/STXBP1	5
CC	GO:0090533	cation-transporting ATPase complex	3/61	19/19894	0.157895	51.4944	12.212	2.56658e-05	0.000915415	0.000666411	ATP1A2/ABCC8/KCNJ8	3
CC	GO:0098533	ATPase dependent transmembrane transport complex	3/61	25/19894	0.12	39.1357	10.5812	6.01265e-05	0.00154147	0.00112217	ATP1A2/ABCC8/KCNJ8	3
CC	GO:0042383	sarcolemma	5/61	141/19894	0.035461	11.5649	6.98201	7.20312e-05	0.00154147	0.00112217	ATP1A2/PRKG1/ABCC8/ATP2B4/KCNJ8	5
CC	GO:0048787	presynaptic active zone membrane	3/61	30/19894	0.1	32.6131	9.60982	0.000104984	0.00187221	0.00136295	ATP2B4/KCNJ8/STXBP1	3
CC	GO:0042734	presynaptic membrane	4/61	167/19894	0.0239521	7.81152	4.90222	0.00172274	0.0263334	0.0191704	HTR1B/ATP2B4/KCNJ8/STXBP1	4
CC	GO:0005901	caveola	3/61	82/19894	0.0365854	11.9316	5.50109	0.00204491	0.0273507	0.019911	ATP1A2/ATP2B4/TRPC4	3
CC	GO:1902495	transmembrane transporter complex	6/61	444/19894	0.0135135	4.40718	4.02668	0.00235296	0.0279741	0.0203648	ATP1A2/CACNB4/ABCC8/TRPC4/KCNJ8/SLC17A7	6
CC	GO:1990351	transporter complex	6/61	471/19894	0.0127389	4.15454	3.84245	0.00315227	0.0337293	0.0245545	ATP1A2/CACNB4/ABCC8/TRPC4/KCNJ8/SLC17A7	6
CC	GO:0034703	cation channel complex	4/61	204/19894	0.0196078	6.39473	4.29519	0.00355026	0.0345343	0.0251406	CACNB4/ABCC8/TRPC4/KCNJ8	4
CC	GO:0034702	monoatomic ion channel complex	5/61	344/19894	0.0145349	4.74028	3.88088	0.00404608	0.0360775	0.026264	CACNB4/ABCC8/TRPC4/KCNJ8/SLC17A7	5
CC	GO:0044853	plasma membrane raft	3/61	113/19894	0.0265487	8.65835	4.52763	0.00505518	0.041608	0.0302901	ATP1A2/ATP2B4/TRPC4	3
CC	GO:0030672	synaptic vesicle membrane	3/61	128/19894	0.0234375	7.6437	4.18193	0.00713552	0.0491735	0.0357977	ABCC8/SLC17A7/SNCA	3
CC	GO:0099501	exocytic vesicle membrane	3/61	128/19894	0.0234375	7.6437	4.18193	0.00713552	0.0491735	0.0357977	ABCC8/SLC17A7/SNCA	3
CC	GO:0097060	synaptic membrane	5/61	397/19894	0.0125945	4.10745	3.46845	0.00735304	0.0491735	0.0357977	HTR1B/ATP2B4/GRM7/KCNJ8/STXBP1	5
MF	GO:0019829	ATPase-coupled monoatomic cation transmembrane transporter activity	4/61	53/18522	0.0754717	22.9162	9.1844	2.7629e-05	0.00370497	0.0023684	ATP1A2/ABCC8/ATP2B4/KCNJ8	4
MF	GO:0016702	oxidoreductase activity acting on single donors with incorporation of molecular oxygen incorporation of two atoms of oxygen	3/61	24/18522	0.125	37.9549	10.4132	6.54828e-05	0.00370497	0.0023684	HAAO/CDO1/HPD	3
MF	GO:0015179	L-amino acid transmembrane transporter activity	4/61	66/18522	0.0606061	18.4024	8.14107	6.58643e-05	0.00370497	0.0023684	SLC7A3/SLC17A7/SLC43A1/SLC25A12	4
MF	GO:0016701	oxidoreductase activity acting on single donors with incorporation of molecular oxygen	3/61	25/18522	0.12	36.4367	10.1916	7.42379e-05	0.00370497	0.0023684	HAAO/CDO1/HPD	3
MF	GO:0046873	metal ion transmembrane transporter activity	8/61	437/18522	0.0183066	5.55861	5.5435	8.87039e-05	0.00370497	0.0023684	ATP1A2/HTR1B/CACNB4/ABCC8/ATP2B4/TRPC4/KCNJ8/SLC17A7	8
MF	GO:0008198	ferrous iron binding	3/61	27/18522	0.111111	33.7377	9.78526	9.39693e-05	0.00370497	0.0023684	HAAO/CDO1/SNCA	3
MF	GO:0016645	oxidoreductase activity acting on the CH-NH group of donors	3/61	28/18522	0.107143	32.5328	9.59833	0.000104999	0.00370497	0.0023684	DMGDH/CRYM/PIPOX	3
MF	GO:0005506	iron ion binding	5/61	153/18522	0.0326797	9.92285	6.37054	0.000147634	0.00408676	0.00261246	AOX1/HAAO/CDO1/CYP1B1/SNCA	5
MF	GO:0022853	active monoatomic ion transmembrane transporter activity	6/61	244/18522	0.0245902	7.46654	5.84483	0.00014891	0.00408676	0.00261246	ATP1A2/ABCC8/ATP2B4/KCNJ8/SLC17A7/SLC25A12	6
MF	GO:0050660	flavin adenine dinucleotide binding	4/61	88/18522	0.0454545	13.8018	6.91945	0.000201901	0.00498696	0.00318791	AOX1/MAOB/PIPOX/TXNRD1	4
MF	GO:0042626	ATPase-coupled transmembrane transporter activity	4/61	97/18522	0.0412371	12.5212	6.53958	0.000293447	0.00658921	0.00421215	ATP1A2/ABCC8/ATP2B4/KCNJ8	4
MF	GO:0015171	amino acid transmembrane transporter activity	4/61	101/18522	0.039604	12.0253	6.38653	0.00034242	0.00704815	0.00450553	SLC7A3/SLC17A7/SLC43A1/SLC25A12	4
MF	GO:0018455	alcohol dehydrogenase [NAD(P)+] activity	2/61	10/18522	0.2	60.7279	10.8598	0.00047202	0.00820401	0.00524441	ADH1B/ADHFE1	2
MF	GO:0016829	lyase activity	5/61	198/18522	0.0252525	7.66766	5.42207	0.000485914	0.00820401	0.00524441	HMGCLL1/HDC/ODC1/CYP1B1/DGLUCY	5
MF	GO:0016903	oxidoreductase activity acting on the aldehyde or oxo group of donors NAD or NADP as acceptor	3/61	48/18522	0.0625	18.9775	7.16866	0.000528984	0.00820401	0.00524441	AOX1/ALDH1B1/ALDH2	3
MF	GO:0008172	S-methyltransferase activity	2/61	11/18522	0.181818	55.2072	10.3373	0.00057569	0.00820401	0.00524441	BHMT2/INMT	2
MF	GO:0005216	monoatomic ion channel activity	7/61	441/18522	0.015873	4.81967	4.66663	0.000595271	0.00820401	0.00524441	HTR1B/CACNB4/ABCC8/TRPC4/KCNJ8/SLC17A7/P2RX7	7
MF	GO:0009055	electron transfer activity	4/61	117/18522	0.034188	10.3808	5.85108	0.000597863	0.00820401	0.00524441	MAOB/DMGDH/HAAO/ALDH2	4
MF	GO:0016830	carbon-carbon lyase activity	3/61	51/18522	0.0588235	17.8611	6.93101	0.000632462	0.008222	0.00525591	HMGCLL1/HDC/ODC1	3
MF	GO:0051287	NAD binding	3/61	53/18522	0.0566038	17.1871	6.78353	0.000708135	0.00874547	0.00559054	AOX1/ALDH1B1/ALDH2	3
MF	GO:0005261	monoatomic cation channel activity	6/61	330/18522	0.0181818	5.52072	4.76314	0.000744391	0.00875546	0.00559693	HTR1B/CACNB4/ABCC8/TRPC4/KCNJ8/P2RX7	6
MF	GO:0030955	potassium ion binding	2/61	13/18522	0.153846	46.7137	9.47756	0.000812977	0.00912751	0.00583476	ATP1A2/ACAT1	2
MF	GO:0015085	calcium ion transmembrane transporter activity	4/61	132/18522	0.030303	9.20119	5.43554	0.000939275	0.00974068	0.00622673	HTR1B/CACNB4/ATP2B4/TRPC4	4
MF	GO:0005313	L-glutamate transmembrane transporter activity	2/61	14/18522	0.142857	43.377	9.11768	0.000946463	0.00974068	0.00622673	SLC17A7/SLC25A12	2
MF	GO:0004029	aldehyde dehydrogenase (NAD+) activity	2/61	15/18522	0.133333	40.4852	8.79391	0.00108976	0.0107668	0.00688269	ALDH1B1/ALDH2	2
MF	GO:0005507	copper ion binding	3/61	63/18522	0.047619	14.459	6.15105	0.00117268	0.0111405	0.00712156	AOC3/DCT/SNCA	3
MF	GO:0016641	oxidoreductase activity oxygen as acceptor	2/61	16/18522	0.125	37.9549	8.50052	0.0012428	0.0111492	0.00712715	AOC3/MAOB	2
MF	GO:0022843	voltage-gated monoatomic cation channel activity	4/61	143/18522	0.027972	8.49341	5.17078	0.00126388	0.0111492	0.00712715	HTR1B/CACNB4/ABCC8/KCNJ8	4
MF	GO:0004030	aldehyde dehydrogenase [NAD(P)+] activity	2/61	17/18522	0.117647	35.7223	8.23299	0.00140553	0.0115722	0.00739751	ALDH1B1/ALDH2	2
MF	GO:0010851	cyclase regulator activity	2/61	17/18522	0.117647	35.7223	8.23299	0.00140553	0.0115722	0.00739751	RGS2/GRM7	2
MF	GO:0015172	acidic amino acid transmembrane transporter activity	2/61	18/18522	0.111111	33.7377	7.98769	0.00157787	0.0125721	0.0080367	SLC17A7/SLC25A12	2
MF	GO:0031420	alkali metal ion binding	2/61	19/18522	0.105263	31.962	7.76166	0.00175977	0.0135832	0.00868309	ATP1A2/ACAT1	2
MF	GO:0015079	potassium ion transmembrane transporter activity	4/61	158/18522	0.0253165	7.68707	4.85233	0.0018232	0.0136464	0.00872346	ATP1A2/ABCC8/KCNJ8/SLC17A7	4
MF	GO:0016638	oxidoreductase activity acting on the CH-NH2 group of donors	2/61	20/18522	0.1	30.3639	7.55248	0.00195117	0.0141746	0.00906114	AOC3/MAOB	2
MF	GO:0015399	primary active transmembrane transporter activity	4/61	165/18522	0.0242424	7.36095	4.71773	0.00213517	0.0150682	0.00963235	ATP1A2/ABCC8/ATP2B4/KCNJ8	4
MF	GO:0005244	voltage-gated monoatomic ion channel activity	4/61	172/18522	0.0232558	7.06138	4.59079	0.00248225	0.0169216	0.0108171	HTR1B/CACNB4/ABCC8/KCNJ8	4
MF	GO:0022832	voltage-gated channel activity	4/61	173/18522	0.0231214	7.02056	4.57323	0.00253481	0.0169216	0.0108171	HTR1B/CACNB4/ABCC8/KCNJ8	4
MF	GO:0015662	P-type ion transporter activity	2/61	24/18522	0.0833333	25.3033	6.84822	0.00281043	0.0177994	0.0113783	ATP1A2/ATP2B4	2
MF	GO:0140358	P-type transmembrane transporter activity	2/61	24/18522	0.0833333	25.3033	6.84822	0.00281043	0.0177994	0.0113783	ATP1A2/ATP2B4	2
MF	GO:0046943	carboxylic acid transmembrane transporter activity	4/61	181/18522	0.0220994	6.71026	4.43765	0.00298318	0.0182445	0.0116628	SLC7A3/SLC17A7/SLC43A1/SLC25A12	4
MF	GO:0005342	organic acid transmembrane transporter activity	4/61	182/18522	0.021978	6.67339	4.42128	0.0030428	0.0182445	0.0116628	SLC7A3/SLC17A7/SLC43A1/SLC25A12	4
MF	GO:0022836	gated channel activity	5/61	301/18522	0.0166113	5.04384	4.06594	0.0031023	0.0182445	0.0116628	HTR1B/CACNB4/ABCC8/KCNJ8/P2RX7	5
MF	GO:0042562	hormone binding	3/61	92/18522	0.0326087	9.90128	4.91987	0.00346602	0.019613	0.0125376	ATP1A2/CRYM/AVPR1A	3
MF	GO:0005242	inward rectifier potassium channel activity	2/61	27/18522	0.0740741	22.4918	6.42388	0.00355153	0.019613	0.0125376	ABCC8/KCNJ8	2
MF	GO:0051213	dioxygenase activity	3/61	93/18522	0.0322581	9.79482	4.8875	0.00357323	0.019613	0.0125376	HAAO/CDO1/HPD	3
MF	GO:0022804	active transmembrane transporter activity	6/61	454/18522	0.0132159	4.01285	3.73612	0.00373173	0.0200378	0.0128091	ATP1A2/ABCC8/ATP2B4/KCNJ8/SLC17A7/SLC25A12	6
MF	GO:0016831	carboxy-lyase activity	2/61	34/18522	0.0588235	17.8611	5.65654	0.00559305	0.0293933	0.0187896	HDC/ODC1	2
MF	GO:0005262	calcium channel activity	3/61	114/18522	0.0263158	7.99051	4.30356	0.00630606	0.0324499	0.0207436	HTR1B/CACNB4/TRPC4	3
MF	GO:0016620	oxidoreductase activity acting on the aldehyde or oxo group of donors NAD or NADP as acceptor	2/61	39/18522	0.0512821	15.5712	5.23615	0.0073101	0.0368489	0.0235556	ALDH1B1/ALDH2	2
MF	GO:0071949	FAD binding	2/61	40/18522	0.05	15.182	5.16133	0.00767863	0.0379325	0.0242483	AOX1/TXNRD1	2
MF	GO:0005245	voltage-gated calcium channel activity	2/61	42/18522	0.047619	14.459	5.01945	0.00844038	0.0400918	0.0256287	HTR1B/CACNB4	2
MF	GO:0015175	neutral L-amino acid transmembrane transporter activity	2/61	42/18522	0.047619	14.459	5.01945	0.00844038	0.0400918	0.0256287	SLC43A1/SLC25A12	2
MF	GO:0099094	ligand-gated monoatomic cation channel activity	3/61	132/18522	0.0227273	6.90089	3.91096	0.00942381	0.0439185	0.0280749	ABCC8/KCNJ8/P2RX7	3
MF	GO:0008514	organic anion transmembrane transporter activity	4/61	258/18522	0.0155039	4.70759	3.44725	0.0103161	0.0471866	0.0301641	SLC7A3/SLC17A7/SLC43A1/SLC25A12	4

## Sheet: Table S6
KEGG Enrichment Analysis Results of Downregulated DEGs
category	subcategory	ID	Description	GeneRatio	BgRatio	RichFactor	FoldEnrichment	zScore	pvalue	p.adjust	qvalue	geneID	Count
Metabolism	Amino acid metabolism	hsa00330	Arginine and proline metabolism	9/51	50/8541	0.18	30.1447	16.0186	9.57068e-12	1.1102e-09	8.56324e-10	4129/1160/219/1152/1158/217/384/4953/4942	9
Metabolism	Amino acid metabolism	hsa00380	Tryptophan metabolism	8/51	42/8541	0.190476	31.8992	15.5578	9.21514e-11	5.34478e-09	4.12256e-09	316/4129/219/23498/11185/217/1545/38	8
Metabolism	Amino acid metabolism	hsa00350	Tyrosine metabolism	7/51	36/8541	0.194444	32.5637	14.7083	1.29165e-09	4.9944e-08	3.8523e-08	125/316/8639/4129/1638/3242/7173	7
Metabolism	Amino acid metabolism	hsa00340	Histidine metabolism	5/51	22/8541	0.227273	38.0615	13.4896	1.51473e-07	4.39271e-06	3.38821e-06	443/4129/219/3067/217	5
Metabolism	Carbohydrate metabolism	hsa00620	Pyruvate metabolism	5/51	47/8541	0.106383	17.816	8.95934	7.88501e-06	0.000169406	0.000130667	125/32/219/217/38	5
Metabolism	Amino acid metabolism	hsa00280	Valine leucine and isoleucine degradation	5/51	48/8541	0.104167	17.4449	8.85483	8.7624e-06	0.000169406	0.000130667	316/54511/219/217/38	5
Metabolism	Amino acid metabolism	hsa00260	Glycine serine and threonine metabolism	4/51	41/8541	0.097561	16.3386	7.63006	9.70318e-05	0.0015107	0.00116524	8639/4129/29958/51268	4
Metabolism	Amino acid metabolism	hsa00360	Phenylalanine metabolism	3/51	16/8541	0.1875	31.4007	9.43316	0.000106346	0.0015107	0.00116524	8639/4129/3242	3
Metabolism	Lipid metabolism	hsa00071	Fatty acid degradation	4/51	43/8541	0.0930233	15.5787	7.42769	0.000117209	0.0015107	0.00116524	125/219/217/38	4
Metabolism	Amino acid metabolism	hsa00310	Lysine degradation	4/51	63/8541	0.0634921	10.6331	5.94768	0.00051814	0.00601042	0.00463599	219/51268/217/38	4
Metabolism	Metabolism of other amino acids	hsa00410	beta-Alanine metabolism	3/51	31/8541	0.0967742	16.2068	6.57378	0.000801391	0.00845103	0.00651849	8639/219/217	3
Environmental Information Processing	Signal transduction	hsa04022	cGMP-PKG signaling pathway	5/51	166/8541	0.0301205	5.04429	4.07816	0.00298016	0.0288082	0.0222205	477/5592/5997/493/3764	5
Metabolism	Metabolism of other amino acids	hsa00450	Selenocompound metabolism	2/51	17/8541	0.117647	19.7024	5.9822	0.00448965	0.0400615	0.0309004	11185/7296	2

## Sheet: Table S7
Cluster Grouping and Associated Clinical Information for TCGA-BLCA
Sample	Cluster	Survival	Age	Gender	Subtype	pGrade	pStage	pT	pN	pM
TCGA-E7-A8O8-01	Cluster 1	YES	<65	MALE	Non-Papillary	High Grade	Stage II	T2	N0	M0
TCGA-GC-A4ZW-01	Cluster 1	YES	65-75	MALE	Non-Papillary	High Grade	Stage III	T3	N0	M0
TCGA-E7-A5KE-01	Cluster 1	YES	>75	FEMALE	Non-Papillary	High Grade	Stage II	T2	N0	M0
TCGA-4Z-AA80-01	Cluster 1	YES	65-75	MALE	Papillary	High Grade	Stage II	T2	N0	M0
TCGA-E7-A5KF-01	Cluster 1	YES	65-75	MALE	Non-Papillary	Low Grade	Stage II	T2	N0	M0
TCGA-YC-A9TC-01	Cluster 2	NO	65-75	MALE	Papillary	High Grade	Stage IV	unknow	unknow	M1
TCGA-E7-A7DU-01	Cluster 1	YES	65-75	MALE	Papillary	Low Grade	Stage III	T3	N0	M0
TCGA-KQ-A41S-01	Cluster 2	YES	>75	FEMALE	Papillary	High Grade	Stage III	T4	unknow	unknow
TCGA-E7-A7DV-01	Cluster 2	YES	<65	MALE	Papillary	High Grade	Stage IV	T4	N3	unknow
TCGA-H4-A2HO-01	Cluster 1	YES	<65	MALE	Papillary	High Grade	Stage III	T4	N0	unknow
TCGA-K4-A6FZ-01	Cluster 2	YES	>75	FEMALE	Non-Papillary	High Grade	Stage III	T3	N0	unknow
TCGA-CU-A5W6-01	Cluster 1	YES	65-75	MALE	Non-Papillary	High Grade	Stage III	T4	N0	M0
TCGA-S5-A6DX-01	Cluster 1	NO	>75	MALE	Non-Papillary	High Grade	Stage IV	T4	N2	unknow
TCGA-XF-A8HH-01	Cluster 1	NO	<65	FEMALE	Non-Papillary	High Grade	Stage IV	T3	N2	M0
TCGA-C4-A0F0-01	Cluster 2	YES	<65	MALE	Non-Papillary	High Grade	Stage II	T2	N0	M0
TCGA-C4-A0F7-01	Cluster 2	NO	>75	MALE	Non-Papillary	High Grade	Stage IV	T4	N2	M0
TCGA-GD-A3OP-01	Cluster 1	YES	>75	FEMALE	Papillary	High Grade	Stage IV	T4	N2	unknow
TCGA-XF-A9T6-01	Cluster 2	YES	>75	FEMALE	Papillary	High Grade	Stage III	T3	N0	unknow
TCGA-DK-A1A5-01	Cluster 2	YES	>75	MALE	Non-Papillary	High Grade	Stage II	T2	N0	M0
TCGA-GD-A6C6-01	Cluster 1	YES	<65	MALE	Papillary	High Grade	Stage III	T3	N0	unknow
TCGA-E7-A4XJ-01	Cluster 1	YES	65-75	MALE	Non-Papillary	High Grade	Stage II	T2	N0	M0
TCGA-XF-A9T3-01	Cluster 2	YES	65-75	FEMALE	Non-Papillary	High Grade	Stage IV	T3	N2	unknow
TCGA-FD-A6TF-01	Cluster 2	YES	>75	FEMALE	Non-Papillary	High Grade	Stage IV	T3	N2	M1
TCGA-5N-A9KI-01	Cluster 2	YES	>75	FEMALE	Non-Papillary	High Grade	Stage III	T4	unknow	unknow
TCGA-BL-A13J-01	Cluster 2	NO	65-75	MALE	Papillary	High Grade	Stage IV	T4	N2	M0
TCGA-FD-A62N-01	Cluster 2	YES	65-75	MALE	Non-Papillary	High Grade	Stage III	T3	N0	unknow
TCGA-ZF-AA4N-01	Cluster 2	NO	65-75	MALE	Non-Papillary	High Grade	Stage II	unknow	unknow	unknow
TCGA-C4-A0F1-01	Cluster 2	YES	65-75	MALE	Non-Papillary	High Grade	Stage III	T3	N0	M0
TCGA-XF-AAMT-01	Cluster 2	NO	>75	FEMALE	Non-Papillary	High Grade	Stage IV	T3	N2	unknow
TCGA-UY-A8OC-01	Cluster 2	NO	>75	MALE	Non-Papillary	High Grade	Stage IV	T4	N1	unknow
TCGA-FD-A6TG-01	Cluster 1	YES	65-75	MALE	Non-Papillary	High Grade	Stage IV	T3	N2	unknow
TCGA-GD-A3OQ-01	Cluster 2	YES	<65	MALE	Papillary	High Grade	Stage IV	T4	N1	unknow
TCGA-XF-A9SJ-01	Cluster 2	NO	>75	MALE	Non-Papillary	High Grade	Stage IV	T3	N2	unknow
TCGA-FT-A3EE-01	Cluster 2	YES	>75	FEMALE	Papillary	High Grade	Stage III	T4	N0	unknow
TCGA-ZF-A9RE-01	Cluster 2	NO	>75	FEMALE	Papillary	High Grade	Stage II	unknow	unknow	unknow
TCGA-FD-A43X-01	Cluster 1	YES	>75	MALE	Papillary	High Grade	Stage II	T2	N0	unknow
TCGA-UY-A9PF-01	Cluster 1	YES	>75	MALE	Papillary	High Grade	Stage IV	T3	N2	unknow
TCGA-FD-A3B7-01	Cluster 2	NO	65-75	MALE	Non-Papillary	High Grade	Stage III	T3	N0	unknow
TCGA-E7-A6MD-01	Cluster 1	YES	65-75	MALE	Non-Papillary	High Grade	Stage IV	T4	N1	M0
TCGA-FD-A6TH-01	Cluster 2	NO	<65	MALE	Non-Papillary	High Grade	Stage IV	T3	N2	unknow
TCGA-BT-A3PH-01	Cluster 1	NO	>75	MALE	Non-Papillary	High Grade	Stage IV	T3	N2	unknow
TCGA-GU-A767-01	Cluster 1	NO	>75	MALE	Papillary	High Grade	Stage IV	T3	N2	unknow
TCGA-DK-A3IK-01	Cluster 1	YES	>75	MALE	Papillary	High Grade	Stage IV	T3	N2	M0
TCGA-CU-A0YO-01	Cluster 1	NO	>75	MALE	Non-Papillary	High Grade	Stage IV	T3	N2	unknow
TCGA-CU-A3QU-01	Cluster 1	YES	<65	MALE	Non-Papillary	High Grade	Stage IV	T2	N1	M0
TCGA-E7-A3Y1-01	Cluster 1	YES	<65	MALE	Papillary	Low Grade	Stage II	unknow	N0	M0
TCGA-FD-A5BV-01	Cluster 1	NO	<65	FEMALE	Non-Papillary	High Grade	Stage III	T3	N0	unknow
TCGA-FD-A3SO-01	Cluster 2	NO	65-75	MALE	Non-Papillary	High Grade	Stage IV	T3	N1	unknow
TCGA-ZF-AA5N-01	Cluster 1	NO	<65	FEMALE	Non-Papillary	High Grade	Stage IV	T2	unknow	M1
TCGA-FD-A5BX-01	Cluster 2	NO	>75	MALE	Non-Papillary	High Grade	Stage IV	T3	N1	unknow
TCGA-XF-A9SU-01	Cluster 2	NO	65-75	FEMALE	Papillary	High Grade	Stage IV	T3	N1	unknow
TCGA-FD-A6TC-01	Cluster 2	YES	>75	FEMALE	Non-Papillary	High Grade	Stage III	T4	N0	unknow
TCGA-UY-A9PE-01	Cluster 2	YES	>75	MALE	Non-Papillary	High Grade	Stage IV	T2	N2	unknow
TCGA-FD-A62P-01	Cluster 2	NO	>75	MALE	Non-Papillary	High Grade	Stage II	T2	N0	unknow
TCGA-BT-A0S7-01	Cluster 2	NO	>75	MALE	Non-Papillary	High Grade	Stage III	T4	N0	unknow
TCGA-BL-A3JM-01	Cluster 2	NO	<65	MALE	unknow	High Grade	Stage III	T3	N0	M0
TCGA-XF-AAMX-01	Cluster 1	YES	>75	FEMALE	Non-Papillary	High Grade	Stage III	T3	N0	unknow
TCGA-G2-AA3C-01	Cluster 2	NO	65-75	MALE	Non-Papillary	High Grade	Stage IV	T3	N1	M0
TCGA-GU-AATQ-01	Cluster 2	NO	65-75	MALE	Non-Papillary	High Grade	Stage III	T3	N0	unknow
TCGA-FD-A62O-01	Cluster 1	YES	65-75	MALE	Non-Papillary	High Grade	Stage IV	T3	N2	unknow
TCGA-G2-A3IB-01	Cluster 2	NO	65-75	MALE	Non-Papillary	High Grade	Stage II	unknow	unknow	unknow
TCGA-BL-A13I-01	Cluster 2	NO	<65	FEMALE	Non-Papillary	High Grade	Stage III	T3	N0	M0
TCGA-GD-A76B-01	Cluster 1	YES	>75	FEMALE	Papillary	High Grade	Stage II	T2	N0	unknow
TCGA-GU-A762-01	Cluster 2	NO	>75	MALE	Non-Papillary	High Grade	Stage IV	T4	N2	unknow
TCGA-XF-AAML-01	Cluster 1	YES	>75	MALE	Papillary	High Grade	Stage II	T2	N0	unknow
TCGA-DK-A2I2-01	Cluster 2	NO	<65	FEMALE	Non-Papillary	High Grade	Stage IV	T3	N3	M0
TCGA-DK-A3IM-01	Cluster 2	NO	>75	MALE	Papillary	High Grade	Stage III	T3	N0	M0
TCGA-DK-A3IN-01	Cluster 2	YES	65-75	MALE	Papillary	High Grade	Stage III	T4	N0	M0
TCGA-BT-A20X-01	Cluster 2	NO	<65	MALE	Non-Papillary	High Grade	Stage IV	T4	N2	M0
TCGA-FD-A5BY-01	Cluster 2	YES	<65	FEMALE	unknow	High Grade	Stage III	T3	N0	unknow
TCGA-XF-AAMW-01	Cluster 2	NO	>75	FEMALE	Non-Papillary	High Grade	Stage IV	T2	N0	unknow
TCGA-2F-A9KW-01	Cluster 2	NO	65-75	FEMALE	Non-Papillary	High Grade	Stage III	T3	N0	unknow
TCGA-BT-A20W-01	Cluster 1	YES	65-75	MALE	Non-Papillary	High Grade	Stage II	T2	N0	M0
TCGA-GV-A3QH-01	Cluster 1	YES	65-75	MALE	Non-Papillary	High Grade	Stage II	unknow	unknow	unknow
TCGA-ZF-AA56-01	Cluster 2	NO	>75	FEMALE	Non-Papillary	High Grade	Stage III	T4	N0	unknow
TCGA-GV-A40E-01	Cluster 2	NO	>75	MALE	Non-Papillary	High Grade	Stage II	unknow	unknow	unknow
TCGA-ZF-AA4U-01	Cluster 1	NO	65-75	MALE	Non-Papillary	High Grade	Stage III	T4	unknow	unknow
TCGA-FD-A3B5-01	Cluster 2	NO	>75	MALE	Non-Papillary	High Grade	Stage IV	T2	N1	unknow
TCGA-FJ-A871-01	Cluster 2	NO	<65	MALE	Non-Papillary	High Grade	Stage III	T3	unknow	unknow
TCGA-GC-A6I1-01	Cluster 2	YES	>75	FEMALE	Non-Papillary	High Grade	Stage II	T2	N0	unknow
TCGA-C4-A0EZ-01	Cluster 2	NO	65-75	FEMALE	Non-Papillary	High Grade	Stage IV	T3	N1	M1
TCGA-HQ-A5ND-01	Cluster 2	NO	>75	MALE	unknow	High Grade	Stage IV	T3	N1	M0
TCGA-K4-A5RH-01	Cluster 2	YES	65-75	MALE	Non-Papillary	High Grade	Stage III	T3	N0	unknow
TCGA-K4-A4AC-01	Cluster 2	NO	>75	MALE	Non-Papillary	High Grade	Stage II	T2	N0	unknow
TCGA-YC-A8S6-01	Cluster 2	YES	65-75	MALE	Papillary	High Grade	Stage II	T2	N0	unknow
TCGA-DK-A3IV-01	Cluster 2	NO	<65	MALE	Non-Papillary	High Grade	Stage II	unknow	unknow	M0
TCGA-FD-A6TI-01	Cluster 1	YES	65-75	MALE	Non-Papillary	High Grade	Stage IV	T4	N1	unknow
TCGA-BT-A3PK-01	Cluster 2	NO	>75	MALE	Papillary	High Grade	Stage II	T2	N0	unknow
TCGA-4Z-AA86-01	Cluster 2	NO	65-75	MALE	Non-Papillary	High Grade	Stage IV	T3	N1	M0
TCGA-DK-A3WX-01	Cluster 2	NO	65-75	FEMALE	Non-Papillary	High Grade	Stage III	T3	N0	M0
TCGA-FJ-A3ZE-01	Cluster 1	NO	65-75	MALE	Non-Papillary	High Grade	Stage IV	unknow	N3	M1
TCGA-GU-AATO-01	Cluster 1	NO	>75	MALE	Papillary	High Grade	Stage IV	T4	N2	unknow
TCGA-FD-A5BT-01	Cluster 2	YES	>75	MALE	Non-Papillary	High Grade	Stage III	T3	N0	unknow
TCGA-FD-A6TK-01	Cluster 2	YES	<65	MALE	Non-Papillary	High Grade	Stage III	T3	N0	unknow
TCGA-GU-A42P-01	Cluster 1	YES	65-75	MALE	Papillary	High Grade	Stage IV	T3	N1	M0
TCGA-CF-A47S-01	Cluster 1	YES	<65	MALE	Papillary	Low Grade	Stage II	T2	N0	M0
TCGA-FT-A61P-01	Cluster 2	YES	>75	MALE	Papillary	High Grade	Stage IV	T3	N2	unknow
TCGA-DK-AA75-01	Cluster 1	NO	>75	MALE	Non-Papillary	High Grade	Stage III	T3	N0	M0
TCGA-GU-A42Q-01	Cluster 2	YES	65-75	MALE	Non-Papillary	High Grade	Stage III	T3	N0	M0
TCGA-XF-AAMH-01	Cluster 2	NO	>75	MALE	Non-Papillary	High Grade	Stage IV	T3	N1	unknow
TCGA-CF-A8HX-01	Cluster 1	YES	<65	FEMALE	Papillary	High Grade	Stage II	T2	N0	M0
TCGA-CF-A8HY-01	Cluster 1	YES	<65	MALE	Papillary	High Grade	Stage II	T2	N0	M0
TCGA-K4-A5RI-01	Cluster 2	NO	65-75	FEMALE	Non-Papillary	High Grade	Stage III	T3	N0	unknow
TCGA-K4-AAQO-01	Cluster 2	YES	<65	MALE	Non-Papillary	High Grade	Stage III	T3	N0	unknow
TCGA-CF-A9FF-01	Cluster 1	YES	<65	MALE	Papillary	High Grade	Stage II	T2	N0	M0
TCGA-XF-A9SW-01	Cluster 2	NO	>75	MALE	Non-Papillary	High Grade	Stage IV	T3	N2	unknow
TCGA-2F-A9KP-01	Cluster 1	NO	65-75	MALE	Non-Papillary	High Grade	Stage IV	T3	N2	unknow
TCGA-YF-AA3L-01	Cluster 1	YES	<65	FEMALE	Non-Papillary	High Grade	Stage II	T2	N0	unknow
TCGA-CF-A5UA-01	Cluster 1	YES	65-75	MALE	Papillary	Low Grade	Stage II	T2	N0	M0
TCGA-DK-AA76-01	Cluster 1	YES	<65	FEMALE	Papillary	High Grade	Stage II	unknow	N0	M0
TCGA-CF-A47W-01	Cluster 1	YES	<65	MALE	Papillary	Low Grade	Stage II	T2	N0	M0
TCGA-CF-A7I0-01	Cluster 1	YES	<65	MALE	Papillary	Low Grade	Stage II	T2	N0	M0
TCGA-CF-A3MG-01	Cluster 1	YES	<65	MALE	Papillary	Low Grade	Stage II	T2	N0	M0
TCGA-BT-A20O-01	Cluster 2	NO	>75	MALE	Non-Papillary	High Grade	Stage III	T3	N0	unknow
TCGA-CF-A3MI-01	Cluster 1	YES	<65	MALE	Papillary	Low Grade	Stage II	T2	N0	M0
TCGA-HQ-A5NE-01	Cluster 2	NO	<65	MALE	Non-Papillary	High Grade	Stage III	T3	N0	M0
TCGA-PQ-A6FI-01	Cluster 2	YES	65-75	MALE	Non-Papillary	High Grade	Stage II	T2	N0	unknow
TCGA-ZF-AA5P-01	Cluster 2	YES	65-75	MALE	Non-Papillary	High Grade	Stage IV	T2	N2	M0
TCGA-CF-A47Y-01	Cluster 1	YES	<65	MALE	Papillary	Low Grade	Stage II	T2	N0	M0
TCGA-FD-A6TE-01	Cluster 1	YES	<65	MALE	Non-Papillary	High Grade	Stage IV	T3	N2	unknow
TCGA-BL-A5ZZ-01	Cluster 2	YES	>75	FEMALE	Papillary	High Grade	Stage III	T4	N0	unknow
TCGA-CF-A47V-01	Cluster 1	YES	<65	MALE	Papillary	High Grade	Stage II	T2	N0	M0
TCGA-CF-A1HS-01	Cluster 2	YES	>75	FEMALE	Non-Papillary	High Grade	Stage III	T3	N0	M0
TCGA-CF-A3MF-01	Cluster 1	YES	<65	MALE	Papillary	Low Grade	Stage III	T3	N0	M0
TCGA-CF-A47X-01	Cluster 1	YES	<65	MALE	Papillary	Low Grade	Stage II	T2	N0	M0
TCGA-FD-A3B8-01	Cluster 2	YES	<65	MALE	Non-Papillary	High Grade	Stage II	T2	N0	unknow
TCGA-CF-A47T-01	Cluster 1	NO	<65	FEMALE	Papillary	Low Grade	Stage II	T2	N0	M0
TCGA-FJ-A3Z9-01	Cluster 1	YES	65-75	MALE	Papillary	High Grade	unknow	unknow	N0	M0
TCGA-FD-A6TD-01	Cluster 2	YES	>75	MALE	Non-Papillary	High Grade	Stage III	T3	N0	unknow
TCGA-XF-A9SV-01	Cluster 1	NO	>75	MALE	Papillary	High Grade	Stage IV	T4	N2	M1
TCGA-CF-A1HR-01	Cluster 1	YES	<65	MALE	Non-Papillary	High Grade	Stage III	T3	N0	M0
TCGA-FD-A3SS-01	Cluster 1	NO	65-75	MALE	Non-Papillary	High Grade	Stage IV	T4	N3	unknow
TCGA-E7-A85H-01	Cluster 1	YES	<65	MALE	Non-Papillary	High Grade	Stage III	T3	N0	M0
TCGA-CF-A3MH-01	Cluster 1	YES	>75	MALE	Papillary	Low Grade	Stage II	T2	N0	M0
TCGA-CF-A9FM-01	Cluster 1	YES	<65	MALE	Papillary	High Grade	Stage I	T1	N0	M0
TCGA-CF-A5U8-01	Cluster 1	YES	<65	MALE	Papillary	Low Grade	Stage II	T2	N0	M0
TCGA-BT-A0YX-01	Cluster 2	NO	65-75	FEMALE	Non-Papillary	High Grade	Stage III	T3	N0	M0
TCGA-FD-A62S-01	Cluster 2	NO	<65	FEMALE	Non-Papillary	High Grade	Stage III	T3	N0	unknow
TCGA-MV-A51V-01	Cluster 1	YES	>75	MALE	Papillary	High Grade	Stage III	T3	N0	M0
TCGA-CU-A72E-01	Cluster 2	NO	>75	MALE	Non-Papillary	High Grade	Stage IV	T3	N2	M0
TCGA-DK-A3IL-01	Cluster 1	YES	>75	FEMALE	Non-Papillary	High Grade	Stage IV	T3	N2	M0
TCGA-DK-AA6Q-01	Cluster 2	NO	<65	FEMALE	Non-Papillary	High Grade	Stage IV	T3	N1	M0
TCGA-DK-AA6W-01	Cluster 2	NO	>75	MALE	Non-Papillary	High Grade	Stage II	T2	N0	M0
TCGA-DK-AA71-01	Cluster 1	YES	65-75	MALE	Papillary	High Grade	Stage II	T2	N0	M0
TCGA-YF-AA3M-01	Cluster 1	YES	<65	MALE	Non-Papillary	High Grade	Stage II	T2	unknow	unknow
TCGA-E7-A7PW-01	Cluster 1	YES	<65	MALE	Non-Papillary	High Grade	Stage III	T3	unknow	M0
TCGA-GC-A6I3-01	Cluster 1	YES	>75	FEMALE	Non-Papillary	High Grade	Stage IV	T3	N1	unknow
TCGA-CF-A27C-01	Cluster 1	YES	<65	MALE	Papillary	High Grade	Stage III	T3	N0	M0
TCGA-E7-A7XN-01	Cluster 2	YES	65-75	MALE	Non-Papillary	High Grade	Stage III	T3	N0	M0
TCGA-GC-A3RD-01	Cluster 1	YES	>75	FEMALE	Non-Papillary	High Grade	Stage III	T3	N0	M0
TCGA-R3-A69X-01	Cluster 2	YES	65-75	MALE	Non-Papillary	High Grade	Stage III	T3	N0	M0
TCGA-GV-A3JV-01	Cluster 1	NO	65-75	MALE	Non-Papillary	High Grade	Stage IV	T3	N1	unknow
TCGA-E7-A97P-01	Cluster 2	YES	65-75	MALE	Non-Papillary	High Grade	Stage II	T2	unknow	M0
TCGA-BT-A20T-01	Cluster 2	NO	<65	MALE	Non-Papillary	High Grade	Stage IV	T3	N1	M0
TCGA-XF-A9SP-01	Cluster 2	NO	<65	MALE	Non-Papillary	High Grade	Stage III	T3	N0	unknow
TCGA-BT-A20U-01	Cluster 2	YES	65-75	FEMALE	Non-Papillary	High Grade	Stage III	T3	N0	M0
TCGA-FD-A43S-01	Cluster 2	YES	65-75	FEMALE	Non-Papillary	High Grade	Stage III	T3	N0	unknow
TCGA-DK-AA6P-01	Cluster 1	YES	65-75	FEMALE	Papillary	High Grade	Stage II	unknow	N0	M0
TCGA-4Z-AA84-01	Cluster 2	YES	<65	MALE	Papillary	High Grade	Stage IV	T3	N2	M1
TCGA-CU-A0YR-01	Cluster 1	NO	>75	MALE	Non-Papillary	High Grade	Stage IV	T2	N2	M0
TCGA-E7-A8O7-01	Cluster 1	YES	<65	MALE	Papillary	Low Grade	Stage II	T2	N0	M0
TCGA-LC-A66R-01	Cluster 2	YES	>75	MALE	Papillary	High Grade	Stage IV	T4	N2	unknow
TCGA-DK-AA6X-01	Cluster 2	YES	<65	MALE	Papillary	High Grade	Stage II	unknow	N0	M0
TCGA-E5-A4TZ-01	Cluster 2	NO	<65	MALE	Papillary	High Grade	Stage IV	T4	N2	unknow
TCGA-XF-A8HG-01	Cluster 1	NO	65-75	MALE	Non-Papillary	High Grade	Stage III	T3	N0	unknow
TCGA-K4-A6MB-01	Cluster 1	YES	<65	MALE	Non-Papillary	High Grade	Stage IV	T3	N1	unknow
TCGA-FD-A43Y-01	Cluster 2	YES	65-75	MALE	Non-Papillary	High Grade	Stage III	T4	N0	unknow
TCGA-LT-A5Z6-01	Cluster 1	YES	<65	MALE	Non-Papillary	High Grade	Stage II	unknow	unknow	unknow
TCGA-DK-A1AG-01	Cluster 1	YES	65-75	MALE	Papillary	High Grade	Stage III	T3	N0	M0
TCGA-DK-A6B2-01	Cluster 1	YES	65-75	MALE	Non-Papillary	High Grade	Stage IV	T3	N1	M0
TCGA-GU-A766-01	Cluster 2	YES	<65	MALE	Non-Papillary	High Grade	Stage II	T2	N0	unknow
TCGA-GC-A3OO-01	Cluster 2	YES	>75	MALE	Non-Papillary	High Grade	Stage II	T2	N0	M0
TCGA-GC-A3RC-01	Cluster 2	YES	<65	MALE	Non-Papillary	High Grade	Stage II	T2	N0	M0
TCGA-G2-A2EK-01	Cluster 1	YES	<65	MALE	Non-Papillary	High Grade	Stage II	unknow	N0	M0
TCGA-XF-A9SK-01	Cluster 2	NO	65-75	MALE	Non-Papillary	High Grade	Stage IV	T3	N1	unknow
TCGA-DK-A1AE-01	Cluster 2	YES	>75	MALE	Non-Papillary	High Grade	Stage III	T3	N0	M0
TCGA-BT-A2LB-01	Cluster 1	YES	65-75	FEMALE	Non-Papillary	High Grade	Stage III	T3	N0	M0
TCGA-4Z-AA7M-01	Cluster 1	YES	65-75	MALE	Non-Papillary	High Grade	Stage III	T3	N0	M0
TCGA-K4-A83P-01	Cluster 2	YES	>75	MALE	Non-Papillary	unknow	Stage IV	T4	N1	unknow
TCGA-XF-A9T4-01	Cluster 2	NO	<65	MALE	Non-Papillary	High Grade	Stage IV	T2	N1	unknow
TCGA-S5-AA26-01	Cluster 1	YES	<65	MALE	Papillary	High Grade	Stage III	T3	N0	unknow
TCGA-PQ-A6FN-01	Cluster 2	YES	>75	FEMALE	Non-Papillary	High Grade	Stage III	T3	N0	unknow
TCGA-E7-A519-01	Cluster 1	YES	65-75	MALE	Papillary	High Grade	Stage II	T2	unknow	M0
TCGA-4Z-AA7Q-01	Cluster 2	YES	>75	MALE	Non-Papillary	High Grade	Stage III	T3	unknow	M0
TCGA-FD-A3B4-01	Cluster 2	NO	<65	FEMALE	Non-Papillary	High Grade	Stage III	T4	N0	unknow
TCGA-4Z-AA7O-01	Cluster 1	YES	<65	MALE	Papillary	High Grade	Stage II	T2	N0	M0
TCGA-4Z-AA7R-01	Cluster 1	NO	65-75	MALE	Papillary	High Grade	Stage IV	T4	N0	M0
TCGA-BT-A2LA-01	Cluster 2	YES	<65	MALE	Non-Papillary	High Grade	Stage III	T3	N0	M0
TCGA-FJ-A3ZF-01	Cluster 1	YES	65-75	MALE	Papillary	High Grade	Stage III	unknow	N0	M0
TCGA-5N-A9KM-01	Cluster 1	NO	65-75	FEMALE	Non-Papillary	High Grade	Stage III	T4	N0	unknow
TCGA-DK-A1AF-01	Cluster 2	YES	>75	FEMALE	Non-Papillary	High Grade	Stage IV	T3	N2	M0
TCGA-G2-A3VY-01	Cluster 1	YES	65-75	MALE	Non-Papillary	High Grade	Stage II	unknow	unknow	unknow
TCGA-DK-A3IQ-01	Cluster 2	NO	65-75	MALE	Papillary	High Grade	Stage III	T3	N0	M0
TCGA-K4-A5RJ-01	Cluster 2	YES	>75	MALE	Papillary	High Grade	Stage II	T2	N0	unknow
TCGA-GC-A3WC-01	Cluster 2	YES	>75	FEMALE	Non-Papillary	High Grade	Stage III	T3	N0	unknow
TCGA-UY-A9PD-01	Cluster 1	YES	>75	MALE	Non-Papillary	High Grade	Stage III	T3	N0	unknow
TCGA-XF-A8HI-01	Cluster 1	NO	<65	FEMALE	Papillary	High Grade	Stage IV	T2	N2	unknow
TCGA-DK-A2I1-01	Cluster 1	YES	65-75	FEMALE	Papillary	High Grade	Stage II	T2	N0	M0
TCGA-DK-A3X2-01	Cluster 2	NO	>75	MALE	Papillary	High Grade	Stage IV	T3	N2	M0
TCGA-FD-A3SM-01	Cluster 2	NO	65-75	MALE	Papillary	High Grade	Stage IV	T3	N2	M1
TCGA-FD-A5C0-01	Cluster 2	NO	<65	MALE	Non-Papillary	High Grade	Stage IV	T3	N2	unknow
TCGA-DK-A1A7-01	Cluster 1	YES	65-75	FEMALE	Non-Papillary	High Grade	Stage IV	T3	N2	M0
TCGA-CU-A3KJ-01	Cluster 2	YES	>75	MALE	Non-Papillary	High Grade	Stage III	T3	N0	M0
TCGA-CF-A9FL-01	Cluster 1	NO	>75	MALE	Papillary	High Grade	Stage III	T3	N0	M0
TCGA-XF-AAN7-01	Cluster 2	NO	<65	MALE	Non-Papillary	High Grade	Stage IV	T3	N1	unknow
TCGA-DK-AA6T-01	Cluster 2	YES	<65	MALE	Non-Papillary	High Grade	Stage II	unknow	N0	M0
TCGA-FD-A6TB-01	Cluster 2	YES	>75	MALE	Non-Papillary	High Grade	Stage III	T3	N0	unknow
TCGA-YC-A89H-01	Cluster 1	YES	>75	FEMALE	Non-Papillary	High Grade	Stage II	unknow	unknow	unknow
TCGA-GU-A42R-01	Cluster 1	NO	65-75	MALE	Papillary	High Grade	Stage IV	T4	N2	unknow
TCGA-DK-A1AA-01	Cluster 1	YES	<65	MALE	Papillary	High Grade	Stage III	T3	N0	M0
TCGA-DK-AA6U-01	Cluster 1	YES	<65	MALE	Papillary	unknow	Stage II	unknow	N0	M0
TCGA-BT-A20J-01	Cluster 2	NO	>75	MALE	Non-Papillary	High Grade	Stage II	T2	N0	unknow
TCGA-GV-A40G-01	Cluster 1	YES	>75	MALE	Non-Papillary	High Grade	Stage II	T2	N0	unknow
TCGA-GV-A3JX-01	Cluster 1	YES	<65	MALE	Non-Papillary	High Grade	Stage III	T3	N0	unknow
TCGA-GC-A3RB-01	Cluster 1	YES	<65	MALE	Non-Papillary	High Grade	Stage III	T3	N0	M0
TCGA-FD-A5BU-01	Cluster 2	YES	>75	FEMALE	Non-Papillary	High Grade	Stage II	T2	N0	unknow
TCGA-H4-A2HQ-01	Cluster 1	YES	<65	FEMALE	Non-Papillary	High Grade	Stage IV	unknow	unknow	M1
TCGA-BT-A20Q-01	Cluster 2	NO	65-75	MALE	Non-Papillary	High Grade	Stage IV	T3	N2	M0
TCGA-ZF-AA4T-01	Cluster 1	NO	65-75	MALE	Non-Papillary	High Grade	Stage IV	T4	N2	unknow
TCGA-FD-A3SR-01	Cluster 2	NO	65-75	MALE	Non-Papillary	High Grade	Stage IV	T4	N2	unknow
TCGA-GV-A3JZ-01	Cluster 1	YES	<65	MALE	Non-Papillary	High Grade	Stage IV	T4	N3	unknow
TCGA-GU-A764-01	Cluster 2	YES	65-75	MALE	Non-Papillary	High Grade	Stage II	T2	N0	unknow
TCGA-G2-A3IE-01	Cluster 1	NO	<65	MALE	Non-Papillary	High Grade	Stage II	unknow	unknow	unknow
TCGA-ZF-A9RN-01	Cluster 2	NO	65-75	FEMALE	Non-Papillary	High Grade	Stage III	T3	unknow	M0
TCGA-GV-A3QF-01	Cluster 1	YES	>75	MALE	Papillary	High Grade	Stage IV	T3	N2	unknow
TCGA-DK-AA77-01	Cluster 2	YES	<65	MALE	Papillary	High Grade	Stage II	T2	N0	M0
TCGA-BT-A2LD-01	Cluster 2	NO	>75	FEMALE	Non-Papillary	High Grade	Stage IV	T3	N1	M0
TCGA-GC-A3I6-01	Cluster 2	NO	<65	MALE	Non-Papillary	High Grade	Stage III	T3	N0	M0
TCGA-DK-A3WW-01	Cluster 2	YES	<65	MALE	Papillary	High Grade	Stage III	T3	N0	M0
TCGA-FD-A43U-01	Cluster 1	YES	65-75	MALE	Non-Papillary	High Grade	Stage IV	T4	N2	unknow
TCGA-GD-A3OS-01	Cluster 2	YES	<65	FEMALE	Non-Papillary	High Grade	Stage II	unknow	unknow	unknow
TCGA-XF-A9SY-01	Cluster 2	YES	<65	FEMALE	Non-Papillary	High Grade	Stage IV	T3	N2	unknow
TCGA-LT-A8JT-01	Cluster 1	YES	65-75	FEMALE	Papillary	High Grade	Stage II	T2	N0	M0
TCGA-ZF-A9R2-01	Cluster 1	YES	>75	MALE	Papillary	High Grade	Stage II	T2	N0	M0
TCGA-K4-A3WV-01	Cluster 2	YES	>75	FEMALE	Non-Papillary	High Grade	Stage II	T2	N0	unknow
TCGA-DK-A3IT-01	Cluster 2	YES	<65	MALE	Non-Papillary	High Grade	Stage III	T3	N0	M0
TCGA-GV-A3JW-01	Cluster 1	YES	65-75	MALE	Non-Papillary	High Grade	Stage II	T2	unknow	unknow
TCGA-GC-A3BM-01	Cluster 2	NO	65-75	MALE	Non-Papillary	High Grade	Stage II	T2	N0	M0
TCGA-DK-A1A3-01	Cluster 2	NO	<65	MALE	unknow	High Grade	Stage IV	T3	N2	M0
TCGA-ZF-A9R7-01	Cluster 1	YES	>75	FEMALE	Non-Papillary	High Grade	Stage II	unknow	unknow	M0
TCGA-E7-A4IJ-01	Cluster 1	NO	<65	MALE	Papillary	High Grade	Stage II	T2	unknow	M0
TCGA-ZF-A9R0-01	Cluster 1	NO	>75	MALE	Non-Papillary	High Grade	Stage III	T3	unknow	M0
TCGA-FD-A3N5-01	Cluster 2	NO	65-75	MALE	Non-Papillary	High Grade	Stage II	T2	N0	unknow
TCGA-UY-A78M-01	Cluster 1	NO	>75	FEMALE	Non-Papillary	High Grade	Stage IV	T2	N2	unknow
TCGA-GV-A6ZA-01	Cluster 1	YES	<65	MALE	Papillary	High Grade	Stage II	T2	N0	unknow
TCGA-G2-A2EC-01	Cluster 1	NO	<65	FEMALE	Non-Papillary	High Grade	Stage II	unknow	N0	M0
TCGA-FD-A43N-01	Cluster 1	YES	>75	MALE	Non-Papillary	High Grade	Stage III	T3	N0	unknow
TCGA-C4-A0F6-01	Cluster 1	YES	>75	FEMALE	Non-Papillary	High Grade	Stage III	T3	N0	M0
TCGA-DK-A3IU-01	Cluster 2	NO	<65	MALE	unknow	High Grade	Stage II	T2	N0	M0
TCGA-FD-A3SL-01	Cluster 2	NO	<65	MALE	Non-Papillary	High Grade	Stage IV	T4	N2	M1
TCGA-XF-A9SX-01	Cluster 2	NO	<65	FEMALE	Non-Papillary	High Grade	Stage IV	T3	N2	unknow
TCGA-E7-A6ME-01	Cluster 1	YES	>75	MALE	Non-Papillary	High Grade	Stage II	T2	unknow	M0
TCGA-2F-A9KO-01	Cluster 2	NO	<65	MALE	Non-Papillary	High Grade	Stage IV	T3	N1	M0
TCGA-FD-A3SJ-01	Cluster 1	NO	<65	MALE	Non-Papillary	High Grade	Stage IV	T2	N2	unknow
TCGA-E7-A6MF-01	Cluster 2	YES	<65	MALE	Papillary	Low Grade	Stage II	T2	unknow	M0
TCGA-GC-A3YS-01	Cluster 2	YES	<65	MALE	Non-Papillary	High Grade	Stage IV	T3	N1	unknow
TCGA-K4-A3WS-01	Cluster 2	YES	65-75	MALE	Non-Papillary	High Grade	Stage III	T3	N0	unknow
TCGA-ZF-A9R1-01	Cluster 2	YES	>75	MALE	Non-Papillary	High Grade	Stage IV	T3	N1	M0
TCGA-E7-A541-01	Cluster 1	YES	65-75	MALE	Papillary	High Grade	Stage II	T2	N0	unknow
TCGA-FD-A3SP-01	Cluster 2	YES	<65	MALE	Non-Papillary	High Grade	Stage III	T3	N0	unknow
TCGA-BT-A3PJ-01	Cluster 2	YES	>75	MALE	Papillary	High Grade	Stage III	T3	N0	M0
TCGA-BT-A20N-01	Cluster 1	NO	65-75	MALE	Non-Papillary	High Grade	Stage III	T3	N0	unknow
TCGA-E7-A678-01	Cluster 1	YES	<65	MALE	Non-Papillary	Low Grade	Stage III	T3	N0	M0
TCGA-XF-A9T0-01	Cluster 1	YES	65-75	MALE	Non-Papillary	High Grade	Stage III	T3	N0	unknow
TCGA-GD-A2C5-01	Cluster 1	YES	<65	FEMALE	Papillary	High Grade	Stage IV	T3	N2	unknow
TCGA-FD-A5BR-01	Cluster 1	YES	<65	MALE	Non-Papillary	High Grade	Stage II	T2	N0	unknow
TCGA-G2-A2EL-01	Cluster 2	NO	>75	MALE	Non-Papillary	High Grade	Stage II	unknow	N0	M0
TCGA-E7-A677-01	Cluster 2	YES	>75	MALE	Non-Papillary	Low Grade	Stage II	T2	N0	M0
TCGA-XF-AAN4-01	Cluster 2	YES	>75	FEMALE	Non-Papillary	High Grade	Stage III	T3	N0	unknow
TCGA-FD-A43P-01	Cluster 1	YES	65-75	MALE	Non-Papillary	High Grade	Stage II	T2	N0	unknow
TCGA-FD-A5BZ-01	Cluster 2	NO	>75	FEMALE	Non-Papillary	High Grade	Stage IV	T3	N1	unknow
TCGA-4Z-AA7W-01	Cluster 2	YES	<65	MALE	Non-Papillary	High Grade	Stage II	T2	N0	M0
TCGA-K4-A54R-01	Cluster 1	YES	<65	MALE	Papillary	High Grade	Stage II	T2	N0	unknow
TCGA-FD-A3N6-01	Cluster 2	YES	<65	FEMALE	Non-Papillary	High Grade	Stage II	T2	N0	unknow
TCGA-XF-A9SZ-01	Cluster 1	NO	>75	MALE	Non-Papillary	High Grade	Stage IV	T3	N2	unknow
TCGA-BT-A42F-01	Cluster 2	YES	<65	MALE	Non-Papillary	High Grade	Stage IV	T4	N1	unknow
TCGA-ZF-A9R9-01	Cluster 1	NO	<65	MALE	Non-Papillary	High Grade	Stage IV	T3	N2	unknow
TCGA-BT-A42C-01	Cluster 1	YES	<65	MALE	Papillary	High Grade	Stage II	unknow	N0	M0
TCGA-FD-A3SN-01	Cluster 2	YES	>75	MALE	Papillary	High Grade	Stage III	T3	N0	unknow
TCGA-G2-AA3F-01	Cluster 1	YES	>75	MALE	Non-Papillary	High Grade	Stage IV	T3	N1	M0
TCGA-ZF-AA5H-01	Cluster 2	YES	<65	FEMALE	Non-Papillary	High Grade	Stage IV	T3	N2	M0
TCGA-UY-A9PB-01	Cluster 2	YES	<65	MALE	Non-Papillary	High Grade	Stage III	T3	N0	unknow
TCGA-E7-A3X6-01	Cluster 2	NO	65-75	MALE	Papillary	Low Grade	Stage II	T2	unknow	M0
TCGA-CU-A3YL-01	Cluster 1	YES	65-75	MALE	Papillary	High Grade	Stage III	T4	N0	M0
TCGA-ZF-A9R4-01	Cluster 1	YES	>75	MALE	Non-Papillary	High Grade	Stage II	T2	unknow	M0
TCGA-XF-AAN1-01	Cluster 1	NO	>75	FEMALE	Papillary	High Grade	Stage III	T4	N0	M0
TCGA-FJ-A3Z7-01	Cluster 1	YES	>75	MALE	Non-Papillary	High Grade	Stage IV	T4	N2	unknow
TCGA-ZF-A9R3-01	Cluster 1	NO	<65	FEMALE	Papillary	High Grade	Stage II	T2	unknow	M0
TCGA-FD-A3B3-01	Cluster 2	YES	65-75	FEMALE	Papillary	High Grade	Stage III	T3	N0	unknow
TCGA-GU-A763-01	Cluster 1	YES	65-75	MALE	Papillary	High Grade	Stage III	T4	N0	M0
TCGA-GU-AATP-01	Cluster 1	YES	65-75	MALE	Papillary	High Grade	Stage IV	T2	N2	unknow
TCGA-G2-A2ES-01	Cluster 2	NO	>75	MALE	Non-Papillary	High Grade	Stage II	T3	N0	M0
TCGA-FD-A3B6-01	Cluster 2	YES	>75	MALE	Papillary	High Grade	Stage II	T2	N0	unknow
TCGA-SY-A9G0-01	Cluster 2	YES	>75	MALE	Papillary	High Grade	Stage IV	T4	N1	M0
TCGA-4Z-AA89-01	Cluster 1	YES	<65	MALE	Papillary	High Grade	Stage IV	T4	N0	M0
TCGA-ZF-AA4R-01	Cluster 2	NO	65-75	MALE	Non-Papillary	High Grade	Stage IV	T3	N1	unknow
TCGA-XF-A9SM-01	Cluster 2	YES	>75	MALE	Non-Papillary	High Grade	Stage III	T3	N0	unknow
TCGA-4Z-AA7S-01	Cluster 1	YES	65-75	MALE	Non-Papillary	High Grade	Stage III	T4	N0	M0
TCGA-UY-A9PA-01	Cluster 2	YES	<65	MALE	Non-Papillary	High Grade	Stage III	T3	N0	unknow
TCGA-ZF-A9R5-01	Cluster 1	YES	<65	MALE	Papillary	High Grade	Stage III	T3	N0	M0
TCGA-KQ-A41P-01	Cluster 2	YES	>75	MALE	Non-Papillary	High Grade	Stage IV	T3	N3	M1
TCGA-BT-A42E-01	Cluster 2	YES	65-75	MALE	Non-Papillary	High Grade	Stage III	T3	N0	M0
TCGA-GV-A3QI-01	Cluster 1	YES	<65	MALE	Papillary	High Grade	Stage III	T3	N0	unknow
TCGA-DK-A6B6-01	Cluster 1	YES	<65	MALE	Papillary	High Grade	Stage II	unknow	unknow	unknow
TCGA-UY-A78L-01	Cluster 1	YES	<65	MALE	Papillary	High Grade	Stage IV	unknow	N1	unknow
TCGA-DK-AA6L-01	Cluster 2	NO	<65	MALE	Non-Papillary	High Grade	Stage IV	T3	N1	unknow
TCGA-HQ-A2OE-01	Cluster 2	YES	65-75	MALE	Papillary	unknow	unknow	T2	N2	unknow
TCGA-E5-A4U1-01	Cluster 1	YES	65-75	MALE	Papillary	High Grade	Stage II	T2	N0	M0
TCGA-SY-A9G5-01	Cluster 2	YES	65-75	MALE	Papillary	High Grade	Stage III	T4	N0	M0
TCGA-BL-A0C8-01	Cluster 1	YES	65-75	MALE	Non-Papillary	High Grade	Stage I	T1	unknow	M0
TCGA-4Z-AA81-01	Cluster 2	YES	>75	MALE	Papillary	High Grade	Stage II	T2	N0	M0
TCGA-E5-A2PC-01	Cluster 2	YES	<65	FEMALE	Non-Papillary	High Grade	Stage IV	T2	N1	unknow
TCGA-XF-AAMZ-01	Cluster 1	NO	>75	FEMALE	Papillary	High Grade	Stage IV	T3	N2	unknow
TCGA-KQ-A41R-01	Cluster 1	YES	>75	FEMALE	Papillary	High Grade	Stage II	T2	N0	unknow
TCGA-4Z-AA7N-01	Cluster 2	YES	65-75	MALE	Non-Papillary	High Grade	Stage III	T3	N0	M0
TCGA-XF-A8HB-01	Cluster 2	YES	<65	FEMALE	Papillary	High Grade	Stage II	T2	N0	unknow
TCGA-DK-A2HX-01	Cluster 2	YES	>75	FEMALE	Non-Papillary	High Grade	Stage IV	T3	N2	M0
TCGA-FD-A3SQ-01	Cluster 2	NO	<65	MALE	Non-Papillary	High Grade	Stage IV	T3	N2	unknow
TCGA-KQ-A41Q-01	Cluster 1	YES	>75	MALE	Non-Papillary	High Grade	Stage III	T3	N0	unknow
TCGA-4Z-AA87-01	Cluster 1	YES	65-75	MALE	Non-Papillary	High Grade	Stage III	T4	N0	M0
TCGA-ZF-A9RM-01	Cluster 1	YES	65-75	MALE	Papillary	High Grade	Stage II	unknow	N0	unknow
TCGA-G2-A2EJ-01	Cluster 2	YES	<65	FEMALE	Non-Papillary	High Grade	Stage II	unknow	N0	M0
TCGA-4Z-AA7Y-01	Cluster 1	YES	<65	MALE	Papillary	High Grade	Stage II	T2	N0	M0
TCGA-DK-A3IS-01	Cluster 1	YES	65-75	MALE	Papillary	High Grade	Stage II	T2	N0	M0
TCGA-KQ-A41O-01	Cluster 1	YES	>75	MALE	Papillary	High Grade	Stage IV	T3	N1	M0
TCGA-DK-A6B5-01	Cluster 2	YES	<65	MALE	Non-Papillary	High Grade	Stage IV	T4	N2	M0
TCGA-4Z-AA82-01	Cluster 2	NO	<65	MALE	Non-Papillary	High Grade	Stage IV	T2	N1	M0
TCGA-UY-A9PH-01	Cluster 1	YES	65-75	MALE	Non-Papillary	High Grade	Stage II	T2	N0	unknow
TCGA-DK-AA6M-01	Cluster 2	YES	<65	FEMALE	Non-Papillary	High Grade	Stage II	T2	N0	M0
TCGA-KQ-A41N-01	Cluster 1	YES	65-75	MALE	Papillary	High Grade	Stage III	T3	N0	M0
TCGA-FD-A5BS-01	Cluster 2	YES	65-75	MALE	Non-Papillary	High Grade	Stage III	T3	N0	unknow
TCGA-ZF-AA58-01	Cluster 2	YES	<65	FEMALE	Non-Papillary	High Grade	Stage IV	T3	N2	unknow
TCGA-XF-AAMJ-01	Cluster 1	YES	65-75	MALE	Non-Papillary	High Grade	Stage III	T3	N0	M0
TCGA-DK-AA74-01	Cluster 2	YES	>75	MALE	Non-Papillary	High Grade	Stage III	T3	N0	M0
TCGA-ZF-AA51-01	Cluster 1	YES	65-75	FEMALE	Papillary	High Grade	Stage II	T2	unknow	M0
TCGA-XF-AAN0-01	Cluster 2	NO	65-75	MALE	Non-Papillary	High Grade	Stage IV	T4	N2	M0
TCGA-ZF-AA53-01	Cluster 2	YES	<65	MALE	Non-Papillary	High Grade	Stage II	T2	unknow	M0
TCGA-FD-A5C1-01	Cluster 2	YES	<65	FEMALE	Non-Papillary	High Grade	Stage III	T3	N0	unknow
TCGA-G2-A2EO-01	Cluster 2	YES	65-75	MALE	Non-Papillary	High Grade	Stage III	T3	N0	M0
TCGA-ZF-AA4V-01	Cluster 2	YES	65-75	MALE	Non-Papillary	High Grade	Stage III	T3	N0	M0
TCGA-ZF-AA4W-01	Cluster 2	YES	<65	MALE	Non-Papillary	High Grade	Stage III	T3	N0	unknow
TCGA-FD-A3NA-01	Cluster 1	YES	<65	MALE	Non-Papillary	High Grade	Stage II	T2	N0	unknow
TCGA-XF-AAN2-01	Cluster 1	YES	65-75	MALE	Non-Papillary	High Grade	Stage II	T2	N0	unknow
TCGA-G2-A2EF-01	Cluster 2	YES	<65	MALE	Non-Papillary	High Grade	Stage II	unknow	N0	M0
TCGA-FD-A6TA-01	Cluster 1	YES	<65	MALE	Papillary	High Grade	Stage IV	T3	N2	unknow
TCGA-HQ-A2OF-01	Cluster 2	YES	<65	FEMALE	Papillary	High Grade	Stage III	T3	N0	M0
TCGA-ZF-A9RF-01	Cluster 2	YES	65-75	MALE	Non-Papillary	High Grade	Stage II	T1	unknow	M0
TCGA-DK-A6AV-01	Cluster 1	YES	>75	FEMALE	Papillary	High Grade	Stage II	T2	N0	M0
TCGA-XF-A9SH-01	Cluster 1	NO	65-75	FEMALE	Non-Papillary	High Grade	Stage II	T2	N0	M0
TCGA-G2-AA3B-01	Cluster 1	YES	>75	FEMALE	Non-Papillary	High Grade	Stage II	T2	N0	M0
TCGA-DK-A3X1-01	Cluster 1	YES	>75	FEMALE	Non-Papillary	High Grade	Stage III	T3	N0	M0
TCGA-DK-A1A6-01	Cluster 1	YES	<65	MALE	Non-Papillary	High Grade	Stage IV	T2	N1	M0
TCGA-XF-A9SL-01	Cluster 2	YES	65-75	MALE	Non-Papillary	High Grade	Stage IV	T3	N2	unknow
TCGA-4Z-AA83-01	Cluster 1	YES	<65	MALE	Papillary	High Grade	Stage II	T2	N0	M0
TCGA-XF-A9T5-01	Cluster 2	YES	>75	FEMALE	Non-Papillary	High Grade	Stage IV	T3	N1	unknow
TCGA-ZF-AA4X-01	Cluster 1	YES	<65	MALE	Non-Papillary	High Grade	Stage II	T2	unknow	M0
TCGA-DK-A6B1-01	Cluster 1	YES	65-75	MALE	Papillary	High Grade	Stage II	T2	N0	M0
TCGA-UY-A8OB-01	Cluster 2	YES	<65	MALE	Non-Papillary	High Grade	Stage IV	T3	N1	unknow
TCGA-G2-AA3D-01	Cluster 1	YES	<65	MALE	Non-Papillary	High Grade	Stage IV	T3	N2	M0
TCGA-XF-AAMQ-01	Cluster 2	YES	<65	FEMALE	Papillary	High Grade	Stage II	T2	N0	unknow
TCGA-XF-AAN5-01	Cluster 2	YES	<65	FEMALE	Non-Papillary	High Grade	Stage III	T3	N0	unknow
TCGA-UY-A78O-01	Cluster 1	YES	>75	FEMALE	Non-Papillary	High Grade	Stage II	T2	N0	unknow
TCGA-DK-A6B0-01	Cluster 1	YES	<65	MALE	Papillary	High Grade	Stage II	T2	N0	M0
TCGA-UY-A78P-01	Cluster 2	YES	>75	FEMALE	Non-Papillary	High Grade	Stage II	T2	N0	unknow
TCGA-XF-A9SI-01	Cluster 2	YES	65-75	FEMALE	Papillary	High Grade	Stage II	T2	N0	unknow
TCGA-XF-AAN3-01	Cluster 2	YES	>75	MALE	Non-Papillary	High Grade	Stage IV	T3	N2	unknow
TCGA-UY-A78N-01	Cluster 1	NO	>75	MALE	Non-Papillary	High Grade	Stage IV	T2	N1	unknow
TCGA-DK-A2I6-01	Cluster 2	YES	>75	MALE	Non-Papillary	High Grade	Stage IV	T2	N1	M0
TCGA-ZF-A9RL-01	Cluster 1	YES	<65	MALE	Papillary	High Grade	Stage II	unknow	unknow	unknow
TCGA-XF-AAMR-01	Cluster 2	YES	<65	MALE	Non-Papillary	High Grade	Stage III	T3	N0	unknow
TCGA-XF-AAME-01	Cluster 2	NO	<65	FEMALE	Non-Papillary	High Grade	Stage II	T2	N0	unknow
TCGA-ZF-A9RC-01	Cluster 1	YES	>75	MALE	Non-Papillary	High Grade	Stage III	T3	N0	unknow
TCGA-2F-A9KQ-01	Cluster 1	YES	65-75	MALE	Non-Papillary	High Grade	Stage III	T3	N0	M0
TCGA-XF-A8HF-01	Cluster 1	YES	>75	MALE	Non-Papillary	High Grade	Stage III	T3	N0	M0
TCGA-XF-A8HD-01	Cluster 2	YES	>75	MALE	Non-Papillary	High Grade	Stage III	T3	N0	unknow
TCGA-XF-AAMY-01	Cluster 2	YES	>75	MALE	Papillary	High Grade	Stage III	T3	N0	unknow
TCGA-2F-A9KR-01	Cluster 2	NO	<65	FEMALE	Non-Papillary	High Grade	Stage III	T3	N0	M0
TCGA-2F-A9KT-01	Cluster 2	YES	>75	MALE	Non-Papillary	High Grade	Stage II	T2	N0	M0
TCGA-XF-AAMG-01	Cluster 1	YES	<65	MALE	Non-Papillary	High Grade	Stage III	T4	N0	unknow
TCGA-DK-A1AD-01	Cluster 1	YES	65-75	MALE	Non-Papillary	High Grade	Stage IV	T3	N2	M0
TCGA-UY-A8OD-01	Cluster 2	YES	65-75	FEMALE	Non-Papillary	High Grade	Stage II	T2	N0	unknow
TCGA-XF-A8HE-01	Cluster 2	YES	<65	MALE	Non-Papillary	High Grade	Stage III	T3	N0	unknow
TCGA-DK-A1AC-01	Cluster 2	YES	65-75	MALE	Non-Papillary	High Grade	Stage III	T3	N0	M0
TCGA-DK-A2I4-01	Cluster 2	YES	>75	MALE	Papillary	High Grade	Stage III	T3	N0	M0
TCGA-DK-A3WY-01	Cluster 2	YES	65-75	FEMALE	Non-Papillary	High Grade	Stage III	T3	N0	M0
TCGA-DK-AA6R-01	Cluster 2	YES	65-75	MALE	Non-Papillary	High Grade	Stage IV	T4	N1	M0
TCGA-DK-AA6S-01	Cluster 2	YES	<65	MALE	Non-Papillary	High Grade	Stage III	T3	N0	M0

## Sheet: Table S8
Differentially Expressed Genes (DEGs) Between Cluster 2 and Cluster 1 in TCGA-BLCA
Gene	logFC	AveExpr	t	P.Value	adj.P.Val	B
GNB4	1.75783	2.6743	20.5055	9.89806e-64	1.97348e-59	134.319
CORO1C	1.42453	5.58488	19.4712	2.61247e-59	2.60437e-55	124.229
MSN	2.19804	6.48903	19.1719	4.97518e-58	3.30651e-54	121.309
CD109	2.47076	2.94709	18.9184	6.03181e-57	3.00656e-53	118.835
CHST15	2.05366	2.96891	18.5846	1.61033e-55	6.42136e-52	115.58
OSMR	2.30161	3.95903	18.2957	2.75576e-54	9.1574e-51	112.764
ACOXL	-1.72404	2.15995	-18.0859	2.16274e-53	6.16009e-50	110.722
FAS	1.58431	2.70431	17.8532	2.1224e-52	5.16519e-49	108.458
NCF2	2.06611	3.30966	17.8436	2.33156e-52	5.16519e-49	108.365
CHST11	2.14402	3.59818	17.729	7.1669e-52	1.42894e-48	107.252
SLC16A1	2.72559	4.05292	17.7166	8.09884e-52	1.46795e-48	107.131
PPFIBP2	-1.96338	4.06629	-17.6716	1.25811e-51	1.97218e-48	106.694
FLNA	2.10094	7.57096	17.6675	1.31044e-51	1.97218e-48	106.654
SIRPA	1.97652	4.18856	17.6618	1.38482e-51	1.97218e-48	106.599
AHNAK2	2.57402	2.44826	17.5374	4.68587e-51	6.22846e-48	105.39
KATNAL1	1.38506	1.84888	17.4396	1.22007e-50	1.52035e-47	104.442
UPK2	-4.9593	7.19626	-17.3942	1.90152e-50	2.23015e-47	104.002
TLR6	1.15337	1.13087	17.3475	3.0026e-50	3.32588e-47	103.549
PRXL2C	1.39917	3.21911	17.3389	3.2659e-50	3.42713e-47	103.466
SGTB	1.03089	1.83125	17.3025	4.664e-50	4.64955e-47	103.112
TEAD4	1.79169	4.10665	17.2815	5.72677e-50	5.43716e-47	102.909
SCNN1G	-3.11571	3.6764	-17.2428	8.35658e-50	7.57334e-47	102.534
KLHL5	1.43876	3.32184	17.1866	1.44697e-49	1.25433e-46	101.99
RBBP8NL	-2.12874	3.63486	-17.162	1.83966e-49	1.5283e-46	101.752
ANXA5	1.66248	7.3893	17.091	3.68068e-49	2.93542e-46	101.064
SNX31	-3.84816	4.07505	-17.036	6.29103e-49	4.82425e-46	100.533
DHRS2	-4.6057	6.13029	-16.9301	1.76718e-48	1.30497e-45	99.5091
ITPRIP	1.31956	3.68318	16.8961	2.46293e-48	1.75378e-45	99.18
CYP4F22	-3.32392	3.66091	-16.881	2.85184e-48	1.96069e-45	99.0347
TNC	2.83514	4.2204	16.8697	3.18333e-48	2.08592e-45	98.9257
PIK3CD	1.57316	2.81002	16.8657	3.31207e-48	2.08592e-45	98.8864
NRP2	1.78825	2.75039	16.8645	3.34785e-48	2.08592e-45	98.8757
TMEM131L	1.3514	2.48803	16.8374	4.36292e-48	2.62781e-45	98.6132
STX2	1.47306	2.65217	16.8346	4.48116e-48	2.62781e-45	98.5867
SPHK1	2.2785	3.8354	16.8222	5.05873e-48	2.88174e-45	98.4665
CAVIN1	2.04556	7.08507	16.7349	1.18297e-47	6.48136e-45	97.6243
DPYD	1.94818	2.72697	16.7332	1.20278e-47	6.48136e-45	97.6079
NR3C1	1.55592	3.22851	16.7045	1.58984e-47	8.34161e-45	97.3313
THEMIS2	1.74127	3.43448	16.6848	1.92693e-47	9.85105e-45	97.1407
JAZF1	1.21903	2.48663	16.6705	2.21321e-47	1.10317e-44	97.0033
TRAK1	-1.39111	5.32114	-16.61	3.98723e-47	1.93896e-44	96.4198
ACTN1	1.59956	6.07665	16.5972	4.51425e-47	2.14298e-44	96.2967
CCDC71L	1.51455	3.59723	16.5591	6.53693e-47	3.00897e-44	95.9297
FKBP5	1.85611	3.46618	16.5575	6.64032e-47	3.00897e-44	95.9141
CDK6	1.83346	2.69487	16.4773	1.44665e-46	6.40963e-44	95.1422
TOX3	-2.74869	2.27536	-16.4107	2.76137e-46	1.19687e-43	94.5013
MT2A	2.81419	8.2216	16.3048	7.70403e-46	3.26815e-43	93.4842
VSIG2	-3.77151	6.3077	-16.2997	8.09461e-46	3.3623e-43	93.4352
MAP3K20	1.3501	3.17823	16.1936	2.26295e-45	9.2079e-43	92.416
RAB27A	1.10653	3.47171	16.1897	2.34935e-45	9.36826e-43	92.3789
BIN1	1.81025	3.23332	16.1748	2.71272e-45	1.06051e-42	92.2363
CLIC4	1.82227	6.02669	16.134	4.02681e-45	1.54397e-42	91.8447
FCGR2A	2.0514	3.39865	16.078	6.92163e-45	2.60384e-42	91.3078
PLIN5	-1.8979	2.14585	-16.0557	8.584e-45	3.1694e-42	91.0944
BHMT	-3.38428	2.45085	-16.0041	1.41234e-44	5.11987e-42	90.6008
GLIPR1	1.46123	2.65172	15.9849	1.70106e-44	6.05637e-42	90.4164
TGFBI	2.60158	5.7042	15.9827	1.73768e-44	6.07821e-42	90.3953
EMP3	2.04461	5.03666	15.9709	1.94606e-44	6.68974e-42	90.283
UPK1A	-4.64968	5.41435	-15.9676	2.00895e-44	6.78887e-42	90.2515
HID1	-2.23893	4.76906	-15.9175	3.25826e-44	1.08272e-41	89.7721
ACSM6	-1.86157	1.18414	-15.8908	4.21649e-44	1.37817e-41	89.5165
SPINK1	-5.46138	6.27654	-15.8479	6.37727e-44	2.05081e-41	89.1064
PPP1R18	1.39408	5.64539	15.8068	9.469e-44	2.99671e-41	88.7146
ADAM19	2.07641	3.22474	15.8014	9.97878e-44	3.1087e-41	88.6626
TBX3	-2.61902	5.48701	-15.7589	1.50231e-43	4.60816e-41	88.257
KLHDC7A	-2.73892	3.18884	-15.7448	1.71986e-43	5.19555e-41	88.123
DEGS1	1.61155	5.69821	15.6795	3.22438e-43	9.59519e-41	87.5
ARSI	2.1066	2.2719	15.6704	3.51894e-43	1.03177e-40	87.4133
PTGS1	2.34272	3.17129	15.6583	3.9555e-43	1.14297e-40	87.2974
NEK6	1.60674	3.79124	15.6383	4.79359e-43	1.36535e-40	87.1069
TLR1	1.24206	1.51913	15.609	6.34798e-43	1.78262e-40	86.8285
TUBB6	2.23024	5.27216	15.6005	6.88785e-43	1.90736e-40	86.7476
MPP1	1.5178	2.6986	15.5909	7.55193e-43	2.06261e-40	86.6563
IFITM3	1.99177	9.41034	15.5658	9.61116e-43	2.57463e-40	86.4173
PPARG	-2.48188	5.62436	-15.565	9.68488e-43	2.57463e-40	86.4098
PLAUR	1.74314	4.72829	15.5378	1.25788e-42	3.29994e-40	86.1506
ALOX5AP	2.07126	3.7459	15.5105	1.63393e-42	4.23083e-40	85.8913
ARSJ	1.49615	1.45374	15.5077	1.67984e-42	4.29393e-40	85.8639
NFIL3	1.329	5.27378	15.5062	1.70364e-42	4.29963e-40	85.8499
FAM3B	-3.13578	3.99765	-15.4822	2.14337e-42	5.34182e-40	85.6223
PALLD	1.72871	4.88573	15.4121	4.19846e-42	1.03324e-39	84.9559
CAPN2	1.44581	5.8987	15.4108	4.24947e-42	1.03324e-39	84.9439
GPX8	1.66528	3.83688	15.395	4.94336e-42	1.18748e-39	84.794
BCAT2	-1.49407	6.0787	-15.3865	5.36282e-42	1.2729e-39	84.7132
VIPR1	-1.82093	2.71814	-15.352	7.46214e-42	1.75035e-39	84.3858
TEKT5	-1.49784	1.32216	-15.3472	7.81242e-42	1.81121e-39	84.3403
GFOD1	1.23198	2.23719	15.3443	8.03477e-42	1.84135e-39	84.3125
ITGA5	1.85006	5.2826	15.3357	8.72755e-42	1.97738e-39	84.2305
ANXA2	1.44558	7.76373	15.3145	1.06827e-41	2.39317e-39	84.0302
FAM126A	1.27012	2.16405	15.2872	1.38712e-41	3.07293e-39	83.7713
ALDH1L2	1.2556	1.39209	15.2396	2.18563e-41	4.78869e-39	83.3206
CAPN5	-2.05169	4.54327	-15.2321	2.34856e-41	5.08975e-39	83.2493
ADCY7	1.32601	1.62527	15.226	2.49044e-41	5.33918e-39	83.1912
PDCD1LG2	1.79925	1.8853	15.2231	2.56044e-41	5.43086e-39	83.1637
PHF19	1.3481	3.79085	15.1143	7.22951e-41	1.51728e-38	82.1349
FBP1	-2.33164	5.24569	-15.107	7.75289e-41	1.59358e-38	82.0656
STK17A	1.2361	4.16917	15.0907	9.04949e-41	1.84111e-38	81.9123
DSE	1.3516	2.23694	15.0701	1.10165e-40	2.21865e-38	81.7174
MFAP3L	-1.69908	2.72382	-15.0636	1.17178e-40	2.3363e-38	81.6562
CSF1	1.68806	4.12285	15.0362	1.52225e-40	3.00501e-38	81.3969
CFL2	1.3045	3.28689	15.0262	1.6731e-40	3.27042e-38	81.3032
COPZ2	1.76161	3.87001	15.0145	1.87117e-40	3.62207e-38	81.1923
FYB1	1.9027	2.38069	14.9883	2.40022e-40	4.57261e-38	80.9455
CD14	2.23554	5.95979	14.9846	2.48689e-40	4.6777e-38	80.9104
HMGCS2	-4.46948	4.74718	-14.9777	2.65446e-40	4.94623e-38	80.8457
KIRREL1	1.57572	3.21208	14.9322	4.09087e-40	7.48292e-38	80.4171
CSF1R	2.04518	3.741	14.9177	4.6995e-40	8.51806e-38	80.2796
WARS1	1.95177	6.03656	14.9041	5.34519e-40	9.60112e-38	80.152
HCK	1.88981	3.2319	14.9024	5.43057e-40	9.66739e-38	80.1363
STING1	1.32556	4.62148	14.8976	5.68425e-40	1.00294e-37	80.091
SCNN1B	-3.02889	4.55796	-14.888	6.23125e-40	1.08981e-37	80
RHBG	-2.29275	2.42117	-14.8476	9.14321e-40	1.58519e-37	79.62
CD44	2.05239	6.15877	14.8466	9.22865e-40	1.58621e-37	79.6107
MCUB	1.42714	3.87331	14.8271	1.11029e-39	1.87615e-37	79.4275
CD86	1.60188	2.75796	14.8271	1.11037e-39	1.87615e-37	79.4274
IL15RA	1.70236	3.58873	14.8248	1.13445e-39	1.90073e-37	79.4062
WWTR1	1.1727	4.0473	14.8225	1.16028e-39	1.92781e-37	79.3838
MYO5A	1.21388	2.79185	14.8152	1.24274e-39	2.04774e-37	79.3158
HAPLN3	1.84112	3.76142	14.7873	1.6194e-39	2.64652e-37	79.0534
SULF2	2.38441	4.47478	14.7736	1.84412e-39	2.98928e-37	78.9246
NUAK2	1.60816	2.92019	14.771	1.88969e-39	3.03844e-37	78.9004
DNAJB5	1.35393	2.43764	14.7639	2.02198e-39	3.22514e-37	78.8334
LOX	1.78698	3.16145	14.7551	2.19856e-39	3.47897e-37	78.7504
PM20D1	-3.802	2.98457	-14.6864	4.21298e-39	6.61404e-37	78.1058
ROR2	1.81449	2.28095	14.6855	4.24745e-39	6.61606e-37	78.0978
NADSYN1	-1.05298	4.49063	-14.6827	4.36302e-39	6.7434e-37	78.0712
IGF2BP2	2.46607	3.04404	14.6067	8.94728e-39	1.37224e-36	77.3594
LRIG1	1.6733	2.47601	14.6013	9.42124e-39	1.4339e-36	77.3082
PLA2G2F	-3.10877	3.90761	-14.5748	1.21008e-38	1.82777e-36	77.0602
TNFAIP8L3	1.43652	1.91527	14.5617	1.36882e-38	2.05199e-36	76.938
RNF128	-2.63705	5.32596	-14.5353	1.75571e-38	2.61234e-36	76.6913
SACS	1.22485	1.66612	14.4786	2.99777e-38	4.42737e-36	76.1611
TMPRSS2	-2.90377	4.07406	-14.4741	3.12725e-38	4.58464e-36	76.1192
TYMP	2.14292	5.95496	14.462	3.50472e-38	5.10051e-36	76.0063
MYCL	-2.26695	5.32743	-14.4437	4.16387e-38	6.01589e-36	75.8355
DIPK1A	1.17498	3.35555	14.437	4.43863e-38	6.36672e-36	75.7722
STOM	1.60425	6.6541	14.4356	4.49405e-38	6.40017e-36	75.7599
TCP11L1	1.08729	2.42898	14.4125	5.58666e-38	7.89978e-36	75.5442
RUNX3	1.64624	2.42941	14.4081	5.82401e-38	8.1774e-36	75.503
ICAM1	2.08998	4.60888	14.4039	6.05938e-38	8.44838e-36	75.4637
C1QC	2.45888	6.84321	14.3979	6.41105e-38	8.87663e-36	75.4078
C3AR1	1.73645	2.5258	14.3785	7.69328e-38	1.05785e-35	75.2272
GATA3	-2.58243	6.95772	-14.3751	7.94364e-38	1.07916e-35	75.1954
CAV1	2.17179	6.02585	14.3749	7.95649e-38	1.07916e-35	75.1938
HAVCR2	1.71136	2.93524	14.3611	9.06193e-38	1.22079e-35	75.0649
AXL	1.83664	4.07571	14.3391	1.11433e-37	1.49111e-35	74.86
TTC7A	1.05908	4.2725	14.319	1.34565e-37	1.78863e-35	74.6731
SLC39A14	1.35162	3.91993	14.3134	1.41837e-37	1.87281e-35	74.621
REEP6	-2.12237	5.33261	-14.3055	1.52804e-37	2.00434e-35	74.5471
GFPT2	2.01326	2.35695	14.2677	2.18021e-37	2.83988e-35	74.1949
KLF13	1.37158	3.81125	14.267	2.19351e-37	2.83988e-35	74.1889
NXPE3	1.06085	2.25647	14.2602	2.33794e-37	3.00735e-35	74.1257
HPSE	1.43216	2.05092	14.2455	2.68377e-37	3.43007e-35	73.989
FCER1G	2.10295	5.51878	14.236	2.93328e-37	3.72508e-35	73.9009
TGFB3	1.61858	3.1079	14.2285	3.14777e-37	3.97217e-35	73.831
MT1X	2.01081	3.42067	14.203	3.99736e-37	5.01253e-35	73.5942
CTSB	1.37877	7.96268	14.196	4.27029e-37	5.32131e-35	73.5288
ITGB2	2.04713	3.91218	14.1741	5.2418e-37	6.4513e-35	73.3256
GGT6	-2.58434	5.07659	-14.1592	6.02694e-37	7.3721e-35	73.1873
TEX45	-1.21089	1.1245	-14.1538	6.3376e-37	7.70482e-35	73.1375
TMCC3	1.39747	2.56947	14.1462	6.80802e-37	8.22656e-35	73.0666
C5AR1	1.6413	3.22988	14.1367	7.4386e-37	8.93439e-35	72.9788
TNFAIP6	1.90362	2.70478	14.1345	7.59347e-37	9.06579e-35	72.9584
MTHFD1L	1.08357	4.46959	14.1298	7.93516e-37	9.41734e-35	72.9148
C1R	1.90423	6.41983	14.1127	9.31501e-37	1.09895e-34	72.7559
WIPF1	1.37843	3.31646	14.1093	9.61314e-37	1.12745e-34	72.7247
EFEMP1	2.64171	3.90839	14.1005	1.0437e-36	1.20998e-34	72.6432
LAT2	1.26554	2.3853	14.0923	1.12706e-36	1.29892e-34	72.5671
SIGLEC15	-1.80675	2.22373	-14.0673	1.42426e-36	1.62268e-34	72.3352
ELK3	1.09432	5.04097	14.0596	1.52944e-36	1.73262e-34	72.2646
GPR68	1.7518	3.06865	14.0437	1.77477e-36	1.99917e-34	72.1172
RAB31	1.62439	5.26319	14.0426	1.79309e-36	2.00847e-34	72.107
CYP4F12	-2.43637	3.19609	-14.0291	2.03379e-36	2.26534e-34	71.9822
RNF145	1.33536	5.18932	14.0235	2.14344e-36	2.37422e-34	71.9302
FCGR3A	2.45317	4.63919	14.0133	2.35711e-36	2.59647e-34	71.836
RNASE6	1.85573	4.16747	14.0052	2.54208e-36	2.78483e-34	71.7612
FAM174B	-2.11395	5.01894	-13.9782	3.26969e-36	3.56236e-34	71.5117
LRRC25	1.51949	2.29597	13.9567	3.99474e-36	4.29725e-34	71.3133
C1QB	2.51031	6.85517	13.9564	4.00887e-36	4.29725e-34	71.3098
PALM2AKAP2	1.40562	2.77081	13.9554	4.04356e-36	4.31126e-34	71.3013
SPI1	1.84023	4.15282	13.9207	5.58739e-36	5.92561e-34	70.9809
F3	2.44198	4.95332	13.9117	6.08047e-36	6.41441e-34	70.8971
CD163	2.23722	3.20038	13.9002	6.76285e-36	7.09672e-34	70.7917
TRPS1	1.34531	1.59806	13.8986	6.86724e-36	7.16854e-34	70.7765
GPR176	1.511	2.55531	13.8973	6.94944e-36	7.21656e-34	70.7647
TBX2	-2.29182	4.83372	-13.8941	7.16136e-36	7.39809e-34	70.7349
CD300A	1.42945	2.80714	13.886	7.72433e-36	7.93854e-34	70.66
CYBB	2.03735	3.56086	13.8725	8.75302e-36	8.90396e-34	70.5361
S100A5	-1.64077	2.34002	-13.8363	1.22594e-35	1.24075e-33	70.2023
SLC9A2	-1.92651	2.32065	-13.8315	1.28228e-35	1.29122e-33	70.1578
CTHRC1	2.44295	5.45756	13.8287	1.31593e-35	1.31845e-33	70.1321
CYB5A	-1.5146	4.54598	-13.8106	1.5566e-35	1.55178e-33	69.9657
BCAS1	-2.69201	3.59982	-13.8075	1.60209e-35	1.58815e-33	69.9372
MNDA	1.6899	2.54775	13.807	1.60902e-35	1.58815e-33	69.9329
OGFRL1	1.32719	2.36965	13.7954	1.79264e-35	1.76067e-33	69.8258
AIF1	1.9287	4.66965	13.7921	1.84844e-35	1.80657e-33	69.7955
SUSD6	1.05843	4.71761	13.7801	2.06672e-35	2.01007e-33	69.6849
SAMSN1	1.38073	1.93354	13.7784	2.099e-35	2.02226e-33	69.6695
CYTH4	1.50163	2.3032	13.7736	2.19437e-35	2.10343e-33	69.6255
PARVB	1.34697	2.71439	13.76	2.48888e-35	2.37432e-33	69.5007
MELTF	1.95201	2.69016	13.7578	2.53997e-35	2.41152e-33	69.4806
BTBD16	-3.20843	3.50637	-13.7442	2.88392e-35	2.71224e-33	69.3548
CD53	1.96822	4.36437	13.7362	3.10574e-35	2.90715e-33	69.2814
TRIM47	1.49777	4.80209	13.7173	3.69818e-35	3.44553e-33	69.1084
ZNF737	-1.93049	2.79563	-13.7035	4.20541e-35	3.89989e-33	68.981
VSIG4	2.18355	3.30928	13.6931	4.63083e-35	4.25482e-33	68.8856
PMEPA1	1.99725	5.04513	13.6447	7.2469e-35	6.62792e-33	68.4419
MAP7D3	1.14282	2.26711	13.6385	7.67581e-35	6.98814e-33	68.3849
PSCA	-4.31532	8.01221	-13.6284	8.42779e-35	7.63788e-33	68.2923
ANXA6	1.73798	4.98683	13.6267	8.5619e-35	7.7243e-33	68.2767
BCL2A1	1.86851	2.92763	13.6247	8.71925e-35	7.83083e-33	68.2587
CCDC80	2.07747	3.21571	13.6111	9.88777e-35	8.84046e-33	68.1341
BAG2	1.28306	2.56815	13.6052	1.04425e-34	9.25341e-33	68.08
C1QA	2.40437	7.12379	13.6045	1.05119e-34	9.27376e-33	68.0734
PIP4K2A	1.00157	3.97993	13.6016	1.07938e-34	9.4805e-33	68.0472
ACOT9	1.08872	3.99007	13.5968	1.12852e-34	9.86863e-33	68.0031
TYROBP	1.96262	6.07504	13.5943	1.1553e-34	1.00586e-32	67.9799
OVGP1	-1.44509	2.34335	-13.5884	1.21952e-34	1.05716e-32	67.9263
GLIPR2	1.61119	3.83665	13.5863	1.243e-34	1.07286e-32	67.9074
FAM20C	1.83924	3.65833	13.5846	1.26306e-34	1.08547e-32	67.8915
DOK2	1.73723	2.98177	13.5809	1.30708e-34	1.11848e-32	67.8576
FPR1	1.72704	2.34309	13.5722	1.41684e-34	1.20722e-32	67.7777
LAMP2	1.12347	5.48897	13.5652	1.51113e-34	1.2719e-32	67.7139
RNF19B	1.12954	5.69031	13.5651	1.51189e-34	1.2719e-32	67.7134
GRHL3	-2.62929	5.2455	-13.5491	1.75321e-34	1.46872e-32	67.5667
NLRP3	1.02396	1.18821	13.5482	1.76833e-34	1.47519e-32	67.5582
CD82	1.68365	5.57472	13.5427	1.85959e-34	1.54486e-32	67.5083
IL7R	1.81445	2.66412	13.5412	1.88504e-34	1.5595e-32	67.4949
KRTAP5-10	-1.44648	1.19612	-13.5353	1.99123e-34	1.63379e-32	67.4406
BICDL2	-1.90708	4.61147	-13.534	2.01511e-34	1.64661e-32	67.4288
OPTN	1.18301	5.75864	13.5179	2.33882e-34	1.90332e-32	67.2812
DEGS2	-2.11148	3.13904	-13.5174	2.34939e-34	1.90415e-32	67.2767
RNF217	1.24042	2.10728	13.5146	2.41064e-34	1.94588e-32	67.2512
ZYX	1.01007	7.3225	13.5106	2.5005e-34	2.01029e-32	67.215
MS4A4A	1.71945	2.72907	13.5045	2.64546e-34	2.11828e-32	67.1591
LILRB2	1.58003	2.17064	13.4837	3.20386e-34	2.55514e-32	66.9694
SRGN	1.94317	6.69809	13.4774	3.39483e-34	2.69666e-32	66.9121
CDC25B	1.46929	5.64571	13.4467	4.50607e-34	3.56516e-32	66.6316
MS4A6A	1.70392	3.15079	13.4443	4.60494e-34	3.62899e-32	66.6101
C1orf162	1.37412	2.98765	13.4416	4.72129e-34	3.70603e-32	66.5853
IFI16	1.86866	5.7477	13.4197	5.77815e-34	4.51784e-32	66.3852
PLEK	1.83492	3.1311	13.396	7.18369e-34	5.59486e-32	66.1696
PRRX1	1.92317	2.67239	13.3919	7.45756e-34	5.78556e-32	66.1325
CALD1	1.69883	5.41863	13.3869	7.81034e-34	6.03576e-32	66.0867
CYBRD1	1.68332	4.33495	13.3835	8.05543e-34	6.20113e-32	66.0561
C1S	2.19143	6.07032	13.3772	8.5412e-34	6.54978e-32	65.9981
MAGIX	-1.27522	2.57755	-13.3663	9.43328e-34	7.20616e-32	65.8997
ZNF823	-1.15399	3.71948	-13.362	9.81433e-34	7.46863e-32	65.8605
SERPINB9	1.65844	3.71668	13.3596	1.00372e-33	7.60919e-32	65.8382
LCP2	1.34462	2.52506	13.3353	1.25499e-33	9.47805e-32	65.6169
SGCB	1.16574	4.06782	13.3344	1.26539e-33	9.52047e-32	65.6087
NCKAP1L	1.50143	2.1704	13.3279	1.34328e-33	1.00308e-31	65.5496
IL1RAP	1.40953	2.50428	13.3163	1.49297e-33	1.10658e-31	65.4449
TAP2	1.32326	4.20875	13.3124	1.54836e-33	1.14338e-31	65.4088
RAB15	-1.66731	5.21075	-13.2864	1.96409e-33	1.44029e-31	65.1733
SLC7A7	1.4668	2.58111	13.2864	1.96489e-33	1.44029e-31	65.1729
MSR1	1.46158	2.30843	13.2731	2.21913e-33	1.6207e-31	65.0523
FAM20A	1.54734	2.09006	13.2697	2.28882e-33	1.66549e-31	65.0217
LRFN2	-1.09849	0.962842	-13.2591	2.52385e-33	1.82984e-31	64.9249
PNMA1	1.33323	4.90247	13.2559	2.59725e-33	1.87623e-31	64.8965
PAM	1.25014	4.54174	13.2534	2.65894e-33	1.91386e-31	64.8732
PDE4B	1.18447	1.73189	13.242	2.95049e-33	2.11608e-31	64.7702
CCL4	1.86745	2.86773	13.2187	3.65169e-33	2.60959e-31	64.559
SAMHD1	1.34024	4.31501	13.2149	3.78273e-33	2.69357e-31	64.5241
OSCAR	1.44784	2.37936	13.2121	3.87949e-33	2.75265e-31	64.499
SLA	1.41619	2.2343	13.2049	4.14268e-33	2.92896e-31	64.434
EXT1	1.17032	4.6301	13.1917	4.67414e-33	3.29304e-31	64.3145
NPC1	1.02581	3.57365	13.1803	5.18766e-33	3.64195e-31	64.2112
PIK3AP1	1.47449	2.26107	13.1699	5.70623e-33	3.99196e-31	64.1169
PDLIM7	1.29114	5.4895	13.164	6.02274e-33	4.19865e-31	64.0634
SLC22A3	1.59414	1.62381	13.1613	6.17283e-33	4.28829e-31	64.039
SIGLEC9	1.10322	1.44806	13.1527	6.6784e-33	4.6234e-31	63.961
CXorf21	1.01675	1.27091	13.1493	6.88553e-33	4.7503e-31	63.9308
FAP	1.64362	2.05541	13.14	7.49568e-33	5.15341e-31	63.8467
CD300C	1.21938	1.49168	13.1224	8.80351e-33	6.03177e-31	63.6874
SELPLG	1.67622	3.57958	13.1203	8.97469e-33	6.12799e-31	63.6683
RAB3IL1	1.40305	2.75203	13.1143	9.47549e-33	6.42593e-31	63.6146
CERK	1.30513	3.6738	13.1073	1.0101e-32	6.80385e-31	63.5512
S100A10	1.87232	9.4171	13.0971	1.10938e-32	7.42245e-31	63.4584
ARHGAP22	1.00879	1.50038	13.0961	1.11879e-32	7.46037e-31	63.45
EVA1C	1.45111	2.79801	13.0926	1.15554e-32	7.67972e-31	63.418
ITGAX	1.36013	2.48074	13.064	1.49912e-32	9.93004e-31	63.1602
FGD6	1.09312	2.74708	13.0562	1.60922e-32	1.0624e-30	63.09
FGL2	1.58115	2.61554	13.0454	1.77579e-32	1.1685e-30	62.9925
NFAM1	1.24228	1.7679	13.0391	1.8808e-32	1.23353e-30	62.9356
ITPRID2	1.29936	4.56271	13.0352	1.94982e-32	1.27461e-30	62.8999
NFIX	1.27187	3.96137	13.0243	2.15176e-32	1.40202e-30	62.8023
SRCIN1	-1.42543	2.22131	-13.0235	2.16846e-32	1.4083e-30	62.7946
DOCK2	1.23018	1.58945	13.0229	2.17941e-32	1.41081e-30	62.7896
ARL4C	1.45471	5.09894	13.0213	2.21269e-32	1.42467e-30	62.7746
FN1	2.63395	7.16285	13.0211	2.21511e-32	1.42467e-30	62.7735
KRTAP5-9	-1.75958	1.78252	-13.0088	2.47845e-32	1.57876e-30	62.6623
FPR3	1.89753	3.22515	12.9975	2.74643e-32	1.74389e-30	62.5606
SIGLEC1	1.53351	2.05241	12.9955	2.79565e-32	1.76952e-30	62.543
IL2RA	1.43419	1.84312	12.9738	3.40533e-32	2.14181e-30	62.3476
LY96	1.59727	3.91002	12.9712	3.48742e-32	2.18655e-30	62.324
MN1	1.22743	1.3059	12.9685	3.57426e-32	2.23397e-30	62.2997
EHD2	1.48992	6.15936	12.9508	4.19963e-32	2.61663e-30	62.14
MPEG1	1.64334	3.02368	12.9464	4.36998e-32	2.71429e-30	62.1006
SLC14A1	-2.8864	3.57812	-12.9361	4.79584e-32	2.96955e-30	62.0085
SERPINB1	1.61126	6.3189	12.924	5.35535e-32	3.30573e-30	61.8992
LAP3	1.22694	6.04557	12.9227	5.41686e-32	3.33337e-30	61.8879
SOD2	1.40092	5.31805	12.9215	5.47482e-32	3.35492e-30	61.8774
HEG1	1.34434	3.67154	12.9213	5.48553e-32	3.35492e-30	61.8755
TMEM97	-1.85303	6.43548	-12.9005	6.62797e-32	4.02892e-30	61.6881
OXCT1	1.78492	3.65182	12.8961	6.89297e-32	4.17727e-30	61.6493
LILRB3	1.21881	1.9219	12.8824	7.80798e-32	4.71744e-30	61.5259
SAMD10	-1.10577	4.32844	-12.8819	7.84123e-32	4.718e-30	61.5216
ACP6	-1.1076	3.23785	-12.8817	7.85623e-32	4.718e-30	61.5198
PIK3C2B	-1.21663	4.33806	-12.8783	8.10247e-32	4.85126e-30	61.4892
TBXAS1	1.27297	2.09093	12.859	9.64939e-32	5.72588e-30	61.3162
SLCO2B1	1.56877	2.46856	12.8539	1.01099e-31	5.98135e-30	61.27
ZNF66	-1.23454	1.58497	-12.8486	1.0601e-31	6.25333e-30	61.223
GPR34	1.31474	2.01661	12.8439	1.10665e-31	6.50869e-30	61.1805
MYO1G	1.22671	1.77202	12.8412	1.13404e-31	6.65015e-30	61.1563
SRPX	1.96974	3.52141	12.8324	1.22734e-31	7.17614e-30	61.078
RHOU	-1.90797	5.16009	-12.8221	1.34798e-31	7.83559e-30	60.9851
SH2B3	1.10795	3.42553	12.8156	1.4288e-31	8.28121e-30	60.9275
CD209	1.45344	1.65637	12.8018	1.6196e-31	9.35986e-30	60.8033
PTPRJ	1.08996	2.52464	12.7939	1.73958e-31	1.00242e-29	60.7326
SPAG4	-1.33325	4.50462	-12.7633	2.29253e-31	1.31725e-29	60.4592
AK4	1.75487	2.8122	12.7615	2.33004e-31	1.33495e-29	60.4432
CAVIN3	1.41609	3.05314	12.7462	2.67417e-31	1.52336e-29	60.3068
ICA1	-1.40369	4.20861	-12.7331	3.01191e-31	1.71087e-29	60.189
TM7SF2	-1.56887	4.82858	-12.7261	3.20798e-31	1.81192e-29	60.1265
SLC44A3	-1.44866	5.14064	-12.7168	3.48806e-31	1.95901e-29	60.0437
SMIM3	1.26101	4.29096	12.711	3.67579e-31	2.05288e-29	59.9918
GNG2	1.10794	1.9435	12.706	3.84348e-31	2.13712e-29	59.9476
KLF10	1.24138	5.39298	12.7059	3.84806e-31	2.13712e-29	59.9464
COL6A2	2.07403	7.52377	12.7003	4.04824e-31	2.23584e-29	59.8962
MOB3B	1.31923	2.51926	12.6966	4.18576e-31	2.30541e-29	59.8631
LAIR1	1.41576	2.35168	12.6948	4.25387e-31	2.33646e-29	59.8471
COL16A1	1.81289	3.99392	12.6871	4.55662e-31	2.49588e-29	59.779
HS3ST3B1	1.0627	1.21537	12.6746	5.10268e-31	2.77213e-29	59.667
PRR36	-1.8083	2.40504	-12.673	5.17367e-31	2.80306e-29	59.6533
RRAS	1.2548	6.65101	12.6647	5.57605e-31	3.01288e-29	59.5791
PILRA	1.3896	2.55581	12.6563	6.01283e-31	3.2401e-29	59.5045
LILRA6	1.09862	1.31801	12.6558	6.04134e-31	3.24669e-29	59.4998
LIX1L	1.05013	3.78169	12.6493	6.40679e-31	3.43383e-29	59.4416
RNF223	-1.73554	3.38757	-12.6352	7.27071e-31	3.87603e-29	59.3164
LILRA5	1.34273	1.66838	12.6345	7.31773e-31	3.89069e-29	59.31
ATF7IP2	-1.31331	3.13129	-12.6327	7.43522e-31	3.93218e-29	59.2942
NT5E	2.00671	3.53086	12.6315	7.51589e-31	3.96433e-29	59.2835
CLEC2B	1.81955	3.87577	12.6177	8.50704e-31	4.47529e-29	59.1609
NLRC5	1.34474	3.18083	12.6061	9.44254e-31	4.95435e-29	59.0576
TNFSF13B	1.42931	2.39	12.5997	1.0007e-30	5.23651e-29	59.0001
TMEM45A	2.25865	3.72795	12.5994	1.00328e-30	5.23651e-29	58.9975
GPR183	1.61727	3.35026	12.5965	1.02983e-30	5.36106e-29	58.9717
GALNT10	1.06934	3.45072	12.5922	1.06979e-30	5.53671e-29	58.934
SSH3	-1.27626	6.87166	-12.5892	1.09892e-30	5.64695e-29	58.9074
SERPING1	1.85192	5.86597	12.5882	1.10908e-30	5.68451e-29	58.8983
PAPSS2	1.31589	3.19579	12.5789	1.20569e-30	6.16387e-29	58.8156
HK3	1.51695	2.05257	12.5761	1.23679e-30	6.30668e-29	58.7904
SOX9	2.12422	4.15879	12.5562	1.4778e-30	7.4379e-29	58.6141
PLXNC1	1.02555	1.91507	12.5561	1.48009e-30	7.4379e-29	58.6126
MRC2	1.56419	5.02423	12.556	1.48101e-30	7.4379e-29	58.6119
RGL3	-2.02231	3.37993	-12.5556	1.48569e-30	7.44261e-29	58.6088
RGS2	1.6701	5.24806	12.537	1.7554e-30	8.7498e-29	58.4437
GOLT1A	-2.13327	4.62128	-12.5348	1.791e-30	8.90497e-29	58.4238
TSPAN4	1.23278	3.56792	12.5344	1.79698e-30	8.91247e-29	58.4205
MMP9	2.42871	3.93914	12.5272	1.91644e-30	9.45792e-29	58.3568
MYO1B	1.42574	4.40611	12.5258	1.94217e-30	9.56121e-29	58.3436
DSG3	3.2474	2.51619	12.5207	2.03191e-30	9.95385e-29	58.2988
AOAH	1.43951	1.92076	12.5126	2.18434e-30	1.06744e-28	58.2272
MSX2	-1.90604	4.75042	-12.5117	2.20208e-30	1.07347e-28	58.2192
SRMS	-1.58979	2.79493	-12.508	2.27736e-30	1.10477e-28	58.1859
NIBAN1	1.54514	3.64939	12.5068	2.30209e-30	1.11406e-28	58.1752
SLC6A9	1.19823	3.10518	12.5052	2.3344e-30	1.12695e-28	58.1614
ERICH5	-1.95554	3.13518	-12.4989	2.47094e-30	1.18999e-28	58.1052
TAP1	1.79028	5.87125	12.4894	2.69055e-30	1.29263e-28	58.0209
ZBTB7C	-1.85086	3.55376	-12.4792	2.9471e-30	1.4091e-28	57.9307
SLAMF8	1.24861	1.42271	12.4739	3.08951e-30	1.47365e-28	57.884
NDE1	1.00076	3.42416	12.4681	3.25394e-30	1.54838e-28	57.8326
KRTAP5-8	-1.07566	0.860671	-12.4663	3.30843e-30	1.57056e-28	57.8162
ATP1A4	-1.72128	1.73466	-12.4656	3.32791e-30	1.57606e-28	57.8104
NOD2	1.06383	1.28326	12.4562	3.6199e-30	1.70221e-28	57.7271
KCTD12	1.35316	4.47134	12.4464	3.94921e-30	1.85269e-28	57.6409
SHTN1	1.19922	2.87441	12.4442	4.02861e-30	1.8855e-28	57.6212
ZNF440	-1.19211	3.992	-12.4348	4.38238e-30	2.04627e-28	57.5379
CNGA1	-1.7684	2.88015	-12.4254	4.76564e-30	2.22003e-28	57.4549
CAV2	1.514	4.56751	12.4251	4.78054e-30	2.22178e-28	57.4518
EMP1	1.51176	5.1682	12.4228	4.8776e-30	2.26162e-28	57.4319
RGS20	1.40428	1.55711	12.4217	4.9266e-30	2.27904e-28	57.422
PLSCR4	1.20886	2.45536	12.4115	5.39494e-30	2.48991e-28	57.3321
BLVRA	1.16819	5.67607	12.4093	5.50272e-30	2.5338e-28	57.3125
UPK3A	-3.60972	4.84039	-12.4023	5.85611e-30	2.6903e-28	57.2509
PTGFRN	1.22305	5.90332	12.3916	6.44441e-30	2.95376e-28	57.1561
SASH3	1.59137	2.76441	12.3913	6.46258e-30	2.9553e-28	57.1533
CLIP4	1.1893	2.97558	12.3898	6.55088e-30	2.98882e-28	57.1399
PRR16	1.16356	1.79362	12.3875	6.68225e-30	3.0418e-28	57.1202
KRT6A	4.73633	5.62505	12.3855	6.8032e-30	3.0898e-28	57.1025
SERPINA1	2.31512	3.99675	12.3819	7.02658e-30	3.184e-28	57.0705
IL10RA	1.35883	2.31952	12.3713	7.72448e-30	3.46871e-28	56.9767
FRMD4B	1.09244	2.64816	12.3708	7.75931e-30	3.47652e-28	56.9723
ZBED2	1.96808	2.02441	12.3659	8.10361e-30	3.59844e-28	56.9293
GBP5	2.07848	2.30467	12.3656	8.12389e-30	3.59942e-28	56.9268
TMEM106A	1.01884	1.70218	12.3575	8.73146e-30	3.86004e-28	56.8554
STAT1	1.531	6.09491	12.3518	9.18561e-30	4.05183e-28	56.8052
IFITM1	1.94556	6.50644	12.3457	9.70222e-30	4.27026e-28	56.7511
COL6A1	1.92609	7.22899	12.339	1.03015e-29	4.52403e-28	56.6917
VMO1	1.47916	2.95559	12.3358	1.05929e-29	4.6418e-28	56.6641
ITGAM	1.39204	2.14541	12.2931	1.54976e-29	6.74651e-28	56.2875
CALU	1.06387	6.40489	12.292	1.56463e-29	6.79644e-28	56.278
MRC1	1.71406	2.65586	12.2807	1.72973e-29	7.49724e-28	56.1787
NOTCH2	1.05321	3.75534	12.2685	1.92726e-29	8.28142e-28	56.0717
BAMBI	-2.35415	5.28018	-12.2662	1.96788e-29	8.43776e-28	56.051
MAF	1.44219	3.65946	12.2637	2.01238e-29	8.61006e-28	56.0289
PSMB9	1.92072	5.18399	12.249	2.29196e-29	9.76433e-28	55.9001
CYP4F8	-2.66362	2.26491	-12.248	2.31207e-29	9.82901e-28	55.8915
FMNL2	1.28071	3.45475	12.2413	2.45484e-29	1.04138e-27	55.8322
IRF8	1.51707	2.22991	12.2336	2.62844e-29	1.11265e-27	55.7645
RAMP1	2.14914	4.03172	12.2158	3.07761e-29	1.29728e-27	55.6084
SGK1	1.56602	4.28582	12.2148	3.1048e-29	1.30598e-27	55.5997
SLC43A3	1.20122	2.73324	12.213	3.15615e-29	1.32479e-27	55.5834
SEPTIN6	1.07938	3.64324	12.2109	3.2144e-29	1.3464e-27	55.5653
MXRA7	1.06202	3.93678	12.2106	3.22167e-29	1.34662e-27	55.5631
ACER2	-2.23365	4.25437	-12.2033	3.43768e-29	1.4339e-27	55.4988
RASSF9	1.01472	0.839876	12.1856	4.02354e-29	1.66932e-27	55.3431
BMP1	1.15621	4.36401	12.1855	4.0272e-29	1.66932e-27	55.3422
EVI2B	1.485	2.81096	12.1764	4.36327e-29	1.80487e-27	55.2628
INHBA	1.8939	3.09186	12.1734	4.48024e-29	1.84942e-27	55.2367
EVA1A	1.60978	2.02113	12.17	4.61692e-29	1.89798e-27	55.2069
COL8A2	1.60593	3.02866	12.1626	4.92993e-29	2.02249e-27	55.142
KITLG	1.45751	2.98688	12.1594	5.07211e-29	2.07654e-27	55.1138
LILRB4	1.59939	2.15073	12.1589	5.09621e-29	2.08213e-27	55.1091
NEXN	1.37274	2.60878	12.1574	5.16509e-29	2.10596e-27	55.0959
SNCG	-2.59928	8.52461	-12.1545	5.29594e-29	2.15491e-27	55.0711
CCSER1	-1.0012	1.37106	-12.1527	5.38014e-29	2.18471e-27	55.0555
SMIM22	-1.81844	4.2237	-12.1441	5.80991e-29	2.34965e-27	54.9794
FERMT3	1.4424	3.80626	12.1437	5.82779e-29	2.35211e-27	54.9764
ARHGAP9	1.28124	2.04968	12.1416	5.93725e-29	2.39145e-27	54.958
CD300LF	1.14339	1.70263	12.1369	6.18935e-29	2.48797e-27	54.9168
SERPINE2	1.77227	2.68358	12.1335	6.37575e-29	2.55774e-27	54.8874
VSNL1	1.92254	1.79205	12.1052	8.18854e-29	3.26526e-27	54.6398
PLK2	1.43678	4.93929	12.0948	8.97898e-29	3.56775e-27	54.5485
SPECC1	1.12205	2.21831	12.0947	8.98291e-29	3.56775e-27	54.5481
CYP2J2	-1.80805	4.32989	-12.092	9.20318e-29	3.64797e-27	54.5241
VIM	1.47873	6.62352	12.0889	9.4558e-29	3.74067e-27	54.4973
KRT20	-4.04136	4.93554	-12.0818	1.00722e-28	3.96878e-27	54.4348
PRF1	1.76748	2.89512	12.0769	1.05144e-28	4.13482e-27	54.3923
CYP4B1	-3.16166	5.4057	-12.0698	1.11988e-28	4.37808e-27	54.3299
EVI2A	1.08102	1.63364	12.0676	1.1413e-28	4.45309e-27	54.3111
CLEC5A	1.02058	1.28352	12.063	1.18827e-28	4.62731e-27	54.2712
IFIH1	1.37768	3.77242	12.056	1.26449e-28	4.90562e-27	54.2097
LRRC8A	1.07854	5.78435	12.056	1.26466e-28	4.90562e-27	54.2096
CMKLR1	1.40669	2.02929	12.0516	1.31437e-28	5.08851e-27	54.1714
AMOTL1	1.21625	3.76536	12.0439	1.40718e-28	5.42677e-27	54.1039
ENGASE	-1.03149	4.66293	-12.0392	1.46619e-28	5.63253e-27	54.0632
SPTSSB	-2.55287	4.46892	-12.0277	1.6225e-28	6.20911e-27	53.963
HTRA3	2.17917	4.74382	12.0226	1.69711e-28	6.45743e-27	53.9185
CGAS	1.25059	3.22574	12.0223	1.70173e-28	6.46269e-27	53.9158
MFHAS1	1.03426	3.47164	12.0156	1.80453e-28	6.84007e-27	53.8577
SGMS2	1.14983	2.72059	12.0083	1.92436e-28	7.27935e-27	53.7941
GXYLT2	1.3175	1.73548	12.0079	1.93068e-28	7.27935e-27	53.7908
SNAI1	1.25598	2.76483	12.0079	1.93138e-28	7.27935e-27	53.7905
TREM2	1.64303	3.87975	12.0059	1.96583e-28	7.39524e-27	53.773
SLC16A2	1.27477	2.52535	11.9984	2.10065e-28	7.87269e-27	53.7073
PALD1	1.00472	2.60535	11.998	2.10662e-28	7.88025e-27	53.7045
ZNF682	-1.08008	2.32855	-11.9948	2.16733e-28	8.09218e-27	53.6764
DENND2B	1.09199	3.10412	11.9936	2.18992e-28	8.16123e-27	53.6662
INA	-2.53316	3.62418	-11.98	2.46961e-28	9.1228e-27	53.5472
IL32	1.86857	4.91827	11.9799	2.47071e-28	9.1228e-27	53.5468
SPON2	1.60337	4.17842	11.9799	2.47082e-28	9.1228e-27	53.5467
CD47	1.12292	5.32462	11.9701	2.69205e-28	9.92129e-27	53.4619
PRDM1	1.18782	3.18968	11.9657	2.79959e-28	1.02607e-26	53.4231
BIN2	1.19114	2.05253	11.9645	2.82839e-28	1.03472e-26	53.413
CLMP	1.72949	2.93117	11.962	2.89101e-28	1.05569e-26	53.3913
G0S2	2.0334	4.90248	11.9612	2.91218e-28	1.06148e-26	53.3841
NNMT	2.24833	5.51671	11.9425	3.43242e-28	1.24655e-26	53.2214
NUAK1	1.28264	2.94287	11.9404	3.49679e-28	1.26762e-26	53.203
PLEKHH1	-1.16956	2.40414	-11.9397	3.51767e-28	1.27287e-26	53.1971
TNFAIP8L2	1.34567	2.62529	11.9199	4.1837e-28	1.50568e-26	53.0255
MYO1F	1.12473	2.42638	11.9093	4.59191e-28	1.64961e-26	52.9334
CASQ1	-2.02064	2.45191	-11.9022	4.88829e-28	1.75293e-26	52.8715
LST1	1.36133	2.8633	11.8902	5.42994e-28	1.94367e-26	52.7675
NRP1	1.23451	3.61598	11.8836	5.75117e-28	2.05129e-26	52.7106
CD84	1.08328	1.42282	11.8753	6.18398e-28	2.19779e-26	52.6388
CAPS	-2.09828	6.11711	-11.8569	7.26675e-28	2.56887e-26	52.4792
LAMA3	2.26285	3.19985	11.8554	7.36073e-28	2.59749e-26	52.4665
ADAMTS12	1.39582	2.026	11.8544	7.42699e-28	2.61624e-26	52.4576
CXCL10	2.76079	5.18722	11.8503	7.69754e-28	2.70677e-26	52.4222
BTK	1.11417	1.62967	11.8498	7.7324e-28	2.71424e-26	52.4177
FCGR1A	1.20002	1.59595	11.8447	8.08812e-28	2.83411e-26	52.3732
PDGFC	1.30416	2.65723	11.8395	8.46009e-28	2.95925e-26	52.3287
IDO1	2.39354	2.95877	11.8371	8.64354e-28	3.01813e-26	52.3075
TESC	-2.31409	3.54878	-11.8119	1.07717e-27	3.73506e-26	52.0897
KRT6B	3.61882	2.71841	11.8069	1.12537e-27	3.88227e-26	52.0464
RNASE2	1.26162	1.59255	11.7966	1.23125e-27	4.23984e-26	51.9574
SIGLEC10	1.33335	1.8823	11.7873	1.3352e-27	4.58196e-26	51.8772
ADAMTS2	1.72044	3.20382	11.7836	1.37942e-27	4.72557e-26	51.845
DUSP7	1.37354	4.73625	11.7831	1.38554e-27	4.7384e-26	51.8406
PTPRC	1.5445	2.52963	11.7704	1.54673e-27	5.2806e-26	51.7317
OR13A1	-1.06253	1.26619	-11.7674	1.58864e-27	5.41441e-26	51.7052
SLC39A8	1.1789	3.22126	11.7658	1.6113e-27	5.48225e-26	51.6912
PDLIM4	1.69913	3.63674	11.764	1.63636e-27	5.55806e-26	51.6759
GAS1	1.93991	2.72532	11.7632	1.64763e-27	5.58683e-26	51.6691
IL12RB2	1.3667	1.28854	11.7625	1.65766e-27	5.61128e-26	51.6631
ST3GAL5	-1.40535	2.66392	-11.7438	1.95096e-27	6.59294e-26	51.5019
CCN4	1.64972	2.51334	11.7383	2.04679e-27	6.90504e-26	51.4545
CHST3	1.29197	2.92425	11.7337	2.13079e-27	7.17631e-26	51.4147
LDHA	1.18405	7.98784	11.7296	2.20886e-27	7.42668e-26	51.3791
MARVELD1	1.29686	5.41891	11.7278	2.24272e-27	7.5152e-26	51.364
CD38	1.27975	1.46677	11.7256	2.28574e-27	7.6465e-26	51.3452
RIN2	1.00474	4.46966	11.7217	2.36575e-27	7.9009e-26	51.3112
COL5A3	1.48118	3.33429	11.7029	2.78664e-27	9.29099e-26	51.1492
GPR160	-1.61956	3.83586	-11.7006	2.84325e-27	9.4481e-26	51.1293
ECM1	1.53545	4.53211	11.689	3.14326e-27	1.04277e-25	51.03
SECTM1	1.94529	4.03023	11.6876	3.18163e-27	1.05374e-25	51.018
FOXA1	-2.164	5.04173	-11.6781	3.456e-27	1.14082e-25	50.9362
PRNP	1.59049	7.16449	11.6764	3.50635e-27	1.15553e-25	50.9219
TNFRSF18	1.61073	3.35022	11.6746	3.56173e-27	1.1706e-25	50.9064
RUSC2	1.02071	3.40851	11.6746	3.56383e-27	1.1706e-25	50.9058
TAGAP	1.05575	1.62096	11.6625	3.95914e-27	1.29618e-25	50.8017
SLC15A3	1.3773	3.41117	11.662	3.97471e-27	1.29915e-25	50.7978
LAG3	1.61484	2.43321	11.6602	4.03846e-27	1.31782e-25	50.7821
IFI27L2	1.39938	5.15053	11.6596	4.05985e-27	1.32083e-25	50.7769
SLC11A1	1.06802	2.0161	11.6547	4.23562e-27	1.3754e-25	50.7349
IFIT2	1.58349	3.2547	11.6544	4.24608e-27	1.37656e-25	50.7325
WAS	1.33299	3.23926	11.6485	4.4681e-27	1.44384e-25	50.6821
COL5A2	1.82546	5.59515	11.641	4.7684e-27	1.53839e-25	50.6177
TGM2	2.05665	5.82327	11.6386	4.87193e-27	1.56672e-25	50.5965
ARNTL2	1.3415	3.95434	11.6254	5.4592e-27	1.74432e-25	50.4839
CDH23	-1.22486	1.61401	-11.6189	5.77692e-27	1.83994e-25	50.4279
IL12RB1	1.22004	1.61708	11.6159	5.93176e-27	1.88324e-25	50.4017
PGM2L1	1.00194	2.55214	11.6117	6.14805e-27	1.94881e-25	50.3663
CRYAB	1.61395	3.01432	11.6093	6.27732e-27	1.98348e-25	50.3457
LYPD6	-1.34376	2.97355	-11.6046	6.53733e-27	2.06236e-25	50.3056
FBN1	1.58627	3.06167	11.6039	6.58127e-27	2.07294e-25	50.2989
NPAS2	-1.1073	3.18164	-11.6018	6.69939e-27	2.10682e-25	50.2813
FABP6	-2.1692	4.02828	-11.5973	6.96689e-27	2.18406e-25	50.2426
S100B	1.40302	2.23073	11.5951	7.10273e-27	2.22314e-25	50.2235
DGAT2	-1.41759	3.71156	-11.5904	7.39754e-27	2.31152e-25	50.1833
POSTN	2.6403	5.36319	11.5896	7.4447e-27	2.31926e-25	50.177
MFGE8	1.27211	4.97929	11.5816	7.98203e-27	2.47505e-25	50.108
GCNT1	1.23388	1.6412	11.5706	8.7805e-27	2.7142e-25	50.0137
BNC1	2.07805	1.27744	11.568	8.97876e-27	2.77119e-25	49.9916
IFIT3	1.87015	5.13486	11.5659	9.14463e-27	2.81802e-25	49.9735
CCL3	1.07044	1.25396	11.5611	9.52913e-27	2.93197e-25	49.9328
CAB39L	-1.54591	4.43787	-11.5529	1.02335e-26	3.12938e-25	49.8622
ADA	1.33919	3.73852	11.5393	1.1504e-26	3.49644e-25	49.7465
CPVL	1.61422	3.32333	11.5338	1.2066e-26	3.66167e-25	49.6993
SLC30A2	-2.26717	2.44557	-11.5333	1.21249e-26	3.67395e-25	49.6944
NXN	1.51023	4.46955	11.5315	1.23102e-26	3.72443e-25	49.6794
TGFBR1	1.00245	4.39292	11.5293	1.25451e-26	3.78976e-25	49.6607
PTPN7	1.24348	1.95061	11.5254	1.29769e-26	3.90835e-25	49.6273
MTHFD2	1.03777	3.69307	11.5069	1.52267e-26	4.56527e-25	49.4691
CD274	1.6284	2.39402	11.5031	1.57261e-26	4.70792e-25	49.4372
TLE2	-1.73965	4.69414	-11.5018	1.59144e-26	4.75714e-25	49.4254
OLFML3	1.7565	3.89661	11.4831	1.86923e-26	5.5708e-25	49.2663
ADAP2	1.02296	2.69368	11.4786	1.94282e-26	5.7746e-25	49.2281
MYADM	1.57506	4.67048	11.4716	2.06372e-26	6.10958e-25	49.1683
DIXDC1	1.02031	1.97722	11.471	2.0756e-26	6.12909e-25	49.1627
PCP2	-1.11178	1.74106	-11.4708	2.07807e-26	6.12909e-25	49.1615
HPGD	-2.87345	5.15624	-11.4696	2.10035e-26	6.18564e-25	49.1509
ANXA1	1.86024	7.27805	11.4627	2.22946e-26	6.54652e-25	49.0919
AOC2	-1.1907	2.02692	-11.4559	2.36365e-26	6.93037e-25	49.0341
ZNF532	1.00241	3.32286	11.4443	2.61082e-26	7.63264e-25	48.9357
LRP1	1.16825	4.92667	11.4389	2.73551e-26	7.98544e-25	48.8896
CEBPB	1.10113	6.94757	11.4349	2.8319e-26	8.25474e-25	48.8553
CST7	1.60481	3.50984	11.4167	3.31066e-26	9.60814e-25	48.7008
RHOH	1.00046	1.25231	11.3921	4.0893e-26	1.17992e-24	48.4919
ANKH	1.21986	3.21647	11.3901	4.16048e-26	1.19872e-24	48.4748
FOXQ1	-2.28009	6.04609	-11.3886	4.21539e-26	1.21279e-24	48.4619
IL27RA	1.30707	3.57011	11.3766	4.67119e-26	1.34006e-24	48.3603
TGFB2	1.14266	1.35415	11.3753	4.72546e-26	1.35368e-24	48.3489
KLF9	1.23208	3.64444	11.3668	5.08061e-26	1.45125e-24	48.2772
CYTIP	1.32942	2.47109	11.3616	5.31343e-26	1.51342e-24	48.2329
CDA	1.95397	3.8353	11.3608	5.3508e-26	1.52189e-24	48.226
APCDD1L	1.33592	1.14345	11.3484	5.9513e-26	1.68787e-24	48.1208
CRACR2B	-1.60335	3.90521	-11.3469	6.02886e-26	1.70743e-24	48.1079
DTX4	-1.33195	5.19356	-11.3344	6.70901e-26	1.89736e-24	48.0022
MKRN2OS	-1.1069	2.46251	-11.3307	6.92358e-26	1.95527e-24	47.9711
LTBP2	1.40715	4.40997	11.3302	6.95883e-26	1.96245e-24	47.9661
SOCS3	1.42281	6.61915	11.3232	7.38703e-26	2.08026e-24	47.907
ARFGEF3	-1.30247	2.76987	-11.3144	7.96569e-26	2.2369e-24	47.8324
ZNF69	-1.04055	2.7007	-11.3127	8.08318e-26	2.2667e-24	47.8179
PODNL1	1.32533	2.21368	11.3062	8.54206e-26	2.38866e-24	47.7633
TPM1	1.34008	4.6389	11.3056	8.58546e-26	2.39744e-24	47.7583
OSM	1.26991	2.10714	11.305	8.63173e-26	2.40589e-24	47.753
HSD17B2	-1.87044	2.55549	-11.3049	8.63985e-26	2.40589e-24	47.7521
LYPD6B	-1.53255	4.57675	-11.3037	8.72905e-26	2.42733e-24	47.7419
LY86	1.36358	2.75432	11.2887	9.92198e-26	2.75522e-24	47.6152
GAREM1	-1.16161	3.67585	-11.2881	9.97626e-26	2.76644e-24	47.6098
GPC6	1.40059	1.87617	11.2806	1.06308e-25	2.94384e-24	47.547
IFIT5	1.02814	3.8023	11.2716	1.14816e-25	3.17063e-24	47.4708
STAB1	1.27342	3.59682	11.2675	1.18905e-25	3.27449e-24	47.4362
CLCF1	1.3746	3.7402	11.2583	1.28697e-25	3.51983e-24	47.358
LAMA4	1.20004	3.68266	11.2559	1.31351e-25	3.58751e-24	47.3378
UBE2E2	1.46927	3.39472	11.2554	1.31928e-25	3.59832e-24	47.3334
GDF7	-1.0567	1.34688	-11.2527	1.34963e-25	3.67609e-24	47.3109
ATP10D	1.02356	3.03317	11.2476	1.40961e-25	3.83422e-24	47.2679
LAYN	1.12851	2.55126	11.237	1.54339e-25	4.19239e-24	47.1783
PDPN	1.73651	4.3299	11.2362	1.55331e-25	4.2136e-24	47.1719
IGSF21	1.02649	1.09884	11.2298	1.64051e-25	4.44409e-24	47.1179
GPAT3	1.10174	1.54539	11.2281	1.66452e-25	4.50301e-24	47.1035
MSC	1.68722	3.17182	11.2187	1.80331e-25	4.86528e-24	47.0243
TSPAN6	-1.07931	6.0844	-11.2048	2.03072e-25	5.46403e-24	46.9069
PARVG	1.01515	1.65094	11.1999	2.11667e-25	5.68762e-24	46.8659
RBP1	1.67494	3.42569	11.1928	2.24859e-25	6.03398e-24	46.8061
PGM1	1.15337	5.29149	11.1867	2.36843e-25	6.34702e-24	46.7548
FMNL1	1.0376	3.07574	11.183	2.44507e-25	6.53483e-24	46.7233
TIMP2	1.69563	5.92394	11.1702	2.72597e-25	7.27583e-24	46.6157
IL2RB	1.38438	2.72351	11.1629	2.90007e-25	7.73017e-24	46.5545
CXCL9	2.55354	4.05844	11.1511	3.20743e-25	8.53801e-24	46.4549
TMEM184A	-1.43494	4.37481	-11.1262	3.96293e-25	1.04653e-23	46.2457
THEM6	-1.23479	6.23089	-11.1258	3.97551e-25	1.04846e-23	46.2426
POF1B	-1.92585	4.09102	-11.1234	4.0593e-25	1.06915e-23	46.222
ATP8B2	1.17863	2.68876	11.1231	4.06983e-25	1.0705e-23	46.2194
IDH1	-1.24216	7.15929	-11.1053	4.7304e-25	1.23935e-23	46.0707
CCL8	1.68183	2.54979	11.1018	4.87235e-25	1.2732e-23	46.0415
MAP1B	1.34732	2.56919	11.0947	5.17587e-25	1.34546e-23	45.9817
DAPK1	-1.46813	4.53644	-11.0913	5.32861e-25	1.38336e-23	45.9529
RHPN1	-1.4183	4.39967	-11.0838	5.67734e-25	1.47165e-23	45.8903
EDNRA	1.19668	2.73747	11.0837	5.68348e-25	1.47165e-23	45.8892
TRPV2	1.2265	3.06664	11.0793	5.89628e-25	1.5228e-23	45.8529
SLC29A3	-1.03461	3.85334	-11.0752	6.10903e-25	1.5757e-23	45.8178
CD7	1.53061	2.85834	11.0712	6.31497e-25	1.62252e-23	45.785
LAPTM5	1.56401	5.5151	11.067	6.54781e-25	1.67372e-23	45.7492
SCUBE2	-2.16203	3.20132	-11.0666	6.57077e-25	1.67744e-23	45.7458
PCDH7	1.52368	2.22192	11.0403	8.20285e-25	2.08077e-23	45.5264
GZMB	2.00914	3.26293	11.0337	8.67411e-25	2.19473e-23	45.4712
RASA3	1.2205	3.23983	11.0319	8.81069e-25	2.22646e-23	45.4557
CEBPA	-1.44296	4.21107	-11.0304	8.91884e-25	2.25093e-23	45.4437
CD37	1.37984	2.74924	11.0286	9.05635e-25	2.28275e-23	45.4285
FBXO32	1.26789	4.30176	11.0268	9.19372e-25	2.31153e-23	45.4136
FMOD	1.6044	4.45276	11.0266	9.21495e-25	2.31395e-23	45.4114
IGSF6	1.10133	2.42888	11.0228	9.51743e-25	2.3869e-23	45.3794
SUSD3	1.34554	2.73777	11.0214	9.62693e-25	2.41133e-23	45.3681
ADAMTS14	1.18515	2.04122	11.0181	9.90136e-25	2.47696e-23	45.3403
TMEM150B	1.12234	1.31974	11.0176	9.93879e-25	2.4832e-23	45.3366
TXNRD1	1.33524	4.95927	11.0163	1.005e-24	2.50784e-23	45.3256
COL5A1	1.87926	5.45416	10.9983	1.17023e-24	2.9165e-23	45.1751
GSN	1.04051	6.46797	10.9967	1.18556e-24	2.95102e-23	45.1622
ITGB5	1.09075	5.89601	10.9917	1.23718e-24	3.06802e-23	45.1201
EVPL	-1.442	6.49543	-10.9901	1.2541e-24	3.10611e-23	45.1067
SEMA3A	1.03932	1.40741	10.9781	1.38744e-24	3.41937e-23	45.0068
FAM43A	1.03949	3.00022	10.9733	1.44476e-24	3.55625e-23	44.9668
HERC5	1.37679	2.75557	10.9641	1.56183e-24	3.83967e-23	44.8897
FOXO6	-1.54541	3.00144	-10.9635	1.56948e-24	3.85373e-23	44.8849
SH3RF2	1.30712	1.97698	10.9621	1.58798e-24	3.89436e-23	44.8733
PCDHGC3	1.15975	2.3425	10.9508	1.7466e-24	4.26238e-23	44.7792
CELF2	1.02214	1.78374	10.9448	1.83679e-24	4.477e-23	44.7294
LEAP2	-1.47184	2.00152	-10.9445	1.842e-24	4.48422e-23	44.7266
AEBP1	2.06967	6.3264	10.9343	2.00745e-24	4.87509e-23	44.6416
P4HA3	1.15285	1.8443	10.9269	2.13599e-24	5.17464e-23	44.5802
PPP1R3C	-1.91203	3.90888	-10.9175	2.31205e-24	5.59437e-23	44.5019
ISG20	1.19017	2.73751	10.9137	2.38701e-24	5.76177e-23	44.4704
BATF2	1.61131	2.94273	10.91	2.46257e-24	5.93696e-23	44.4396
SUGCT	1.20187	1.80433	10.8948	2.79678e-24	6.70218e-23	44.3138
GPR84	1.02039	1.44478	10.8893	2.92862e-24	7.00129e-23	44.2682
DCBLD2	1.40469	3.34993	10.8775	3.23433e-24	7.72289e-23	44.1701
SLC35G2	1.06214	1.94447	10.8767	3.2571e-24	7.76795e-23	44.1631
GZMA	1.9384	3.47979	10.8764	3.26561e-24	7.77894e-23	44.1606
ABI3	1.08361	3.35684	10.8693	3.46412e-24	8.24196e-23	44.1022
ZNF888	-1.25419	4.35485	-10.8667	3.54113e-24	8.40514e-23	44.0805
CXCL11	2.31873	3.15407	10.8663	3.55369e-24	8.42491e-23	44.077
TREM1	1.3357	1.68738	10.8623	3.67581e-24	8.68616e-23	44.0436
SFRP2	3.22878	5.10283	10.8622	3.67696e-24	8.68616e-23	44.0433
BEND5	-1.30105	2.64091	-10.8584	3.79723e-24	8.95967e-23	44.0115
GLT8D2	1.28817	2.70763	10.8513	4.03115e-24	9.47795e-23	43.9524
TMC7	-1.20936	2.77617	-10.8419	4.36163e-24	1.02309e-22	43.8745
LGALS1	1.48499	9.10319	10.839	4.46543e-24	1.04497e-22	43.8512
TPD52L1	1.23802	3.20247	10.8344	4.64249e-24	1.08386e-22	43.8128
MMD	1.24654	3.98743	10.8334	4.68038e-24	1.09143e-22	43.8048
AADAT	-1.03019	3.24497	-10.8318	4.7464e-24	1.10553e-22	43.7909
SPEG	1.09547	1.35421	10.8301	4.81254e-24	1.11963e-22	43.7772
SNX20	1.03421	1.52731	10.8165	5.39462e-24	1.25067e-22	43.6644
DPP4	1.06851	1.07929	10.8135	5.52876e-24	1.27732e-22	43.6401
RAB23	1.05556	2.51372	10.8095	5.71737e-24	1.31936e-22	43.6069
BMP3	-2.20256	3.00067	-10.8088	5.75053e-24	1.32548e-22	43.6012
S100P	-2.76322	10.7299	-10.8063	5.8761e-24	1.3513e-22	43.5799
NCS1	1.01584	4.55552	10.8013	6.12248e-24	1.40514e-22	43.5393
SMIM6	-1.24868	1.78198	-10.7999	6.1972e-24	1.42023e-22	43.5273
TM4SF1	1.74968	6.34997	10.7897	6.7501e-24	1.54162e-22	43.4428
TCF7L1	1.27921	3.08175	10.7891	6.78143e-24	1.547e-22	43.4382
SULF1	1.9872	3.97124	10.7852	7.00532e-24	1.59625e-22	43.4061
ZNF469	1.05693	1.44671	10.7809	7.26518e-24	1.65169e-22	43.3701
DOCK11	1.03992	2.19221	10.7802	7.30514e-24	1.65888e-22	43.3647
PDGFRB	1.38226	4.69819	10.777	7.50619e-24	1.70066e-22	43.3379
TNNC1	-2.00256	3.31631	-10.7761	7.56226e-24	1.71142e-22	43.3305
THBS1	1.5524	5.88385	10.7736	7.7172e-24	1.74451e-22	43.3105
TMEM163	-1.37774	1.95696	-10.7729	7.76778e-24	1.75395e-22	43.304
UBE2L6	1.27119	7.00159	10.7727	7.77867e-24	1.75442e-22	43.3026
TMC4	-1.49931	6.26634	-10.7717	7.84502e-24	1.76739e-22	43.2942
STXBP1	1.03743	2.1827	10.7677	8.11218e-24	1.82552e-22	43.2611
MYC	1.48345	5.25737	10.7548	9.03485e-24	2.03086e-22	43.1546
GBP1	1.6186	5.1982	10.7525	9.20504e-24	2.06678e-22	43.1362
CTSC	1.23415	4.54986	10.7409	1.01406e-23	2.27428e-22	43.0405
GAS6	1.46148	4.63768	10.7383	1.0365e-23	2.32199e-22	43.0189
PLEKHG6	-1.37673	4.66957	-10.7325	1.08738e-23	2.43324e-22	42.9715
ME1	1.37292	3.70145	10.7318	1.0941e-23	2.44553e-22	42.9654
FERMT2	1.18525	3.13777	10.729	1.12036e-23	2.49863e-22	42.942
CD300E	1.09435	1.2703	10.7243	1.16515e-23	2.59562e-22	42.9033
HMGA2	1.52995	1.04861	10.7209	1.19807e-23	2.66598e-22	42.8757
SOX7	1.3906	2.45688	10.7153	1.25523e-23	2.78385e-22	42.8297
MSRB3	1.38998	2.70753	10.7115	1.29537e-23	2.86968e-22	42.7985
RGS1	1.67395	4.37708	10.6996	1.43091e-23	3.16101e-22	42.7002
HLA-DQB1	1.81696	4.69395	10.6964	1.46981e-23	3.2417e-22	42.6737
CPA4	1.8069	1.75367	10.6844	1.62351e-23	3.57675e-22	42.5754
COL6A3	1.78357	5.4185	10.6826	1.64852e-23	3.61908e-22	42.5603
GATA6	1.06733	1.81177	10.6825	1.64999e-23	3.61908e-22	42.5594
LILRB1	1.08254	1.61036	10.682	1.65646e-23	3.62928e-22	42.5555
PRR5L	1.08924	2.01988	10.6805	1.6775e-23	3.67136e-22	42.5431
SLC7A1	1.15357	4.61087	10.6794	1.69283e-23	3.70084e-22	42.5341
PLAU	1.64756	6.62217	10.6763	1.73675e-23	3.78855e-22	42.5088
CCR5	1.24703	1.96069	10.6754	1.74969e-23	3.8126e-22	42.5014
TGFB1I1	1.15549	3.86359	10.6654	1.90069e-23	4.11913e-22	42.4196
GYPC	1.2672	2.95084	10.6583	2.01725e-23	4.36225e-22	42.3608
ACSF2	-1.15666	5.04314	-10.6552	2.06958e-23	4.46572e-22	42.3355
MILR1	1.20749	2.30758	10.6519	2.12652e-23	4.58363e-22	42.3087
CASP1	1.4303	3.94081	10.6517	2.13053e-23	4.58732e-22	42.3068
WSCD2	-1.42728	1.53364	-10.651	2.14253e-23	4.60817e-22	42.3013
TGFB1	1.10677	6.21399	10.6497	2.16571e-23	4.64812e-22	42.2906
TENM3	1.07138	1.01697	10.6497	2.16576e-23	4.64812e-22	42.2906
TNFSF4	1.02062	1.55502	10.6413	2.32234e-23	4.96278e-22	42.2216
HLA-DMB	1.44289	3.41947	10.6402	2.34324e-23	5.00209e-22	42.2128
SULT2A1	-2.15214	1.67886	-10.6359	2.42825e-23	5.17802e-22	42.1775
SDS	1.1945	2.51189	10.6336	2.47472e-23	5.26584e-22	42.1588
FILIP1L	1.3129	3.64497	10.6249	2.66076e-23	5.64365e-22	42.0872
COL1A1	2.02662	9.08475	10.6233	2.69737e-23	5.71521e-22	42.0737
PLCD1	-1.2475	4.90574	-10.6221	2.72232e-23	5.76195e-22	42.0646
HLA-DRA	1.9183	9.28969	10.6179	2.8194e-23	5.96109e-22	42.0299
ACOX1	-1.05024	5.59903	-10.6094	3.02459e-23	6.35451e-22	41.9605
HLA-DQA1	1.84955	4.26082	10.6036	3.17399e-23	6.66136e-22	41.9129
SORL1	-1.51903	3.79728	-10.6014	3.23414e-23	6.78048e-22	41.8943
CDC42EP1	1.20916	6.22682	10.5966	3.36459e-23	7.03916e-22	41.8552
CTLA4	1.21315	1.89388	10.5946	3.41986e-23	7.14728e-22	41.8391
SEMA5A	-1.72125	3.77152	-10.59	3.5541e-23	7.40455e-22	41.8011
CXCL13	2.337	3.62991	10.5879	3.61466e-23	7.52286e-22	41.7844
EIF5A2	1.03321	1.9396	10.5859	3.6754e-23	7.6413e-22	41.7679
TLR2	1.19275	2.955	10.585	3.70305e-23	7.69077e-22	41.7605
MAOB	1.61986	2.35043	10.5738	4.06161e-23	8.41791e-22	41.6692
FOXD1	1.11812	1.08987	10.5734	4.07764e-23	8.44237e-22	41.6653
MFNG	1.02303	2.78433	10.5664	4.319e-23	8.92354e-22	41.6085
CCL4L2	1.44597	2.30956	10.5629	4.44746e-23	9.16995e-22	41.5795
SAMD9L	1.41827	3.21477	10.5592	4.58197e-23	9.4278e-22	41.5501
SPIRE2	-1.28503	3.19982	-10.5559	4.71062e-23	9.6825e-22	41.5227
PDE10A	-1.10059	1.4266	-10.5545	4.76376e-23	9.78164e-22	41.5116
FOLR2	1.61398	3.68635	10.5414	5.30918e-23	1.08346e-21	41.4045
EPSTI1	1.55025	3.89693	10.5378	5.47145e-23	1.11316e-21	41.3748
GPR153	1.21157	3.91294	10.5346	5.61417e-23	1.13987e-21	41.3493
IFITM2	1.2738	6.36786	10.5272	5.96895e-23	1.20454e-21	41.2888
ELF3	-1.73557	6.453	-10.5253	6.06536e-23	1.22153e-21	41.273
B2M	1.1712	10.0761	10.5181	6.43271e-23	1.2942e-21	41.2149
FLNC	1.85168	2.66559	10.518	6.44299e-23	1.29496e-21	41.2133
PCOLCE2	1.26386	1.50227	10.5145	6.62897e-23	1.331e-21	41.1852
HLA-DPB1	1.66805	5.57347	10.5135	6.68456e-23	1.34081e-21	41.1769
COL18A1	1.20467	4.79523	10.5126	6.73277e-23	1.34912e-21	41.1698
HTRA1	1.35716	6.68912	10.5048	7.18011e-23	1.433e-21	41.1062
L1CAM	1.79792	1.49172	10.5032	7.27482e-23	1.45045e-21	41.0933
TBX1	-1.94313	3.46251	-10.4974	7.63153e-23	1.51524e-21	41.046
SNAI2	1.56881	4.57093	10.4973	7.63775e-23	1.51524e-21	41.0452
PLEKHA4	1.23747	3.84955	10.4868	8.33157e-23	1.65124e-21	40.9593
SEC14L2	1.09368	2.68964	10.4841	8.51631e-23	1.68451e-21	40.9376
SLA2	1.04101	1.50238	10.4837	8.54172e-23	1.68619e-21	40.9347
TMEM45B	-1.82642	4.56586	-10.4797	8.83224e-23	1.74009e-21	40.9016
DPYSL3	1.67929	4.80437	10.479	8.87883e-23	1.74754e-21	40.8964
DDX58	1.19076	4.02111	10.4755	9.14124e-23	1.79388e-21	40.8677
EGR2	1.28096	2.523	10.4686	9.67238e-23	1.89067e-21	40.8119
PXDN	1.37953	3.75068	10.4652	9.94668e-23	1.94048e-21	40.7842
CD8A	1.52162	2.60524	10.4627	1.01596e-22	1.97814e-21	40.7633
ANXA3	1.73793	3.43798	10.4548	1.08342e-22	2.10743e-21	40.6998
PTHLH	2.13931	2.68711	10.4528	1.10133e-22	2.13683e-21	40.6836
GSDMC	1.86232	2.5791	10.4476	1.1502e-22	2.22647e-21	40.6407
HLA-DPA1	1.83324	5.62732	10.4473	1.15267e-22	2.22909e-21	40.6386
MAMDC2	1.20631	1.45107	10.4429	1.19491e-22	2.30407e-21	40.603
TRIM22	1.42317	4.20487	10.4389	1.23463e-22	2.37693e-21	40.5707
TPBG	1.06462	5.24701	10.4389	1.23508e-22	2.37693e-21	40.5703
NKG7	1.77371	3.76296	10.4348	1.27712e-22	2.45547e-21	40.5373
GREM1	1.79377	2.65825	10.4337	1.28847e-22	2.47491e-21	40.5285
PCSK9	1.42453	1.28986	10.4298	1.33091e-22	2.55397e-21	40.4965
GEM	1.5089	3.41949	10.4291	1.33812e-22	2.56286e-21	40.4912
TMEM158	1.42949	3.77395	10.4286	1.34444e-22	2.5725e-21	40.4865
TJP3	-1.64038	3.93792	-10.427	1.36147e-22	2.60259e-21	40.4741
CARD16	1.09274	3.24196	10.4244	1.39111e-22	2.65669e-21	40.4528
CALHM6	1.1871	1.21933	10.4221	1.41808e-22	2.70561e-21	40.4338
ADAM12	1.43957	2.72362	10.4216	1.42303e-22	2.70988e-21	40.4304
COL1A2	1.93424	8.15504	10.4152	1.49991e-22	2.85354e-21	40.3784
MMP14	1.06479	8.29564	10.4076	1.59693e-22	3.03234e-21	40.3165
P2RY6	1.45346	2.74662	10.4004	1.69329e-22	3.20311e-21	40.2586
SLFN11	1.34961	2.98986	10.3958	1.75904e-22	3.32118e-21	40.221
HNF1B	-1.73109	2.2802	-10.3825	1.96143e-22	3.69283e-21	40.1134
DSC2	1.7537	3.30039	10.3777	2.03944e-22	3.83085e-21	40.0749
TUBB2A	1.38969	4.73459	10.3777	2.04051e-22	3.83085e-21	40.0743
TWIST2	1.23925	1.64534	10.3696	2.17972e-22	4.08068e-21	40.0091
TWIST1	1.56574	2.8423	10.3634	2.29259e-22	4.28395e-21	39.9593
GLIS2	1.1531	3.3402	10.3543	2.47068e-22	4.60378e-21	39.8854
PARP9	1.05381	4.57339	10.3438	2.69111e-22	4.99584e-21	39.801
RASSF8	1.00606	2.52789	10.3431	2.70611e-22	5.01901e-21	39.7955
FSTL3	1.54886	4.83457	10.3297	3.01897e-22	5.57852e-21	39.6874
LYN	1.10783	4.31265	10.3234	3.17911e-22	5.86899e-21	39.6363
COL3A1	1.99748	8.70607	10.3178	3.32862e-22	6.13932e-21	39.5909
B4GALNT1	1.01029	1.05052	10.3034	3.74452e-22	6.88729e-21	39.4746
RALGAPA2	-1.16886	4.13075	-10.2995	3.86541e-22	7.09001e-21	39.4433
NAMPT	1.06999	5.30841	10.2894	4.19552e-22	7.68844e-21	39.3623
CACNA2D1	1.06659	1.49651	10.2886	4.22361e-22	7.72572e-21	39.3557
ACSL5	-1.47808	5.71325	-10.2881	4.24077e-22	7.75001e-21	39.3517
RAP1GAP	-1.41247	3.55951	-10.286	4.31431e-22	7.87717e-21	39.3347
SEMA6A	-1.47392	2.973	-10.2826	4.43493e-22	8.08999e-21	39.3075
CPNE8	1.22147	2.20066	10.2768	4.65097e-22	8.47633e-21	39.2605
DPYSL2	1.10029	3.89134	10.276	4.67814e-22	8.51805e-21	39.2548
SAMD9	1.5139	3.72964	10.2719	4.83787e-22	8.78584e-21	39.2216
CDK14	1.1823	2.71156	10.2655	5.09555e-22	9.22752e-21	39.1703
METTL7A	-1.5954	6.02438	-10.2644	5.14314e-22	9.30525e-21	39.1612
CXCL16	1.0318	5.77354	10.2635	5.17921e-22	9.35353e-21	39.1543
PER1	1.04019	4.0666	10.2576	5.43462e-22	9.78821e-21	39.1067
TPST1	1.05871	4.47081	10.2559	5.50978e-22	9.90567e-21	39.0931
SYT11	1.10955	2.64929	10.2493	5.81707e-22	1.04299e-20	39.0395
SLC38A5	1.79528	3.44238	10.2481	5.873e-22	1.05207e-20	39.0301
HACD1	1.0506	1.75659	10.2409	6.22484e-22	1.11111e-20	38.9726
OLFML2B	1.46985	4.13287	10.2379	6.38091e-22	1.13592e-20	38.9482
GNLY	1.66966	2.47447	10.2377	6.38928e-22	1.13639e-20	38.9469
ELF5	-1.53139	2.44336	-10.2364	6.46008e-22	1.14694e-20	38.936
PLEKHA6	-1.21522	3.92445	-10.2333	6.62349e-22	1.17282e-20	38.9113
RAB32	1.07988	5.39288	10.2324	6.66934e-22	1.17989e-20	38.9045
ADAMTS15	1.24537	1.63943	10.2313	6.73215e-22	1.18889e-20	38.8952
F13A1	1.61081	3.0704	10.2264	7.00491e-22	1.23487e-20	38.856
TMEM176B	1.5467	5.58223	10.2173	7.54386e-22	1.32519e-20	38.7828
CD4	1.25703	4.15585	10.2164	7.59407e-22	1.33284e-20	38.7763
LAMC2	2.09082	5.60339	10.212	7.87011e-22	1.37765e-20	38.741
HLA-F	1.51589	5.19362	10.2074	8.17181e-22	1.42795e-20	38.7038
IGFBP6	1.75918	5.17447	10.2062	8.25347e-22	1.44096e-20	38.694
CDKN3	1.06078	4.361	10.199	8.75087e-22	1.5238e-20	38.6362
SLC2A3	1.34395	3.78214	10.1944	9.08461e-22	1.57915e-20	38.5993
MT1M	1.76267	2.61791	10.1942	9.09264e-22	1.57917e-20	38.5984
FIBIN	1.50188	2.17402	10.1913	9.30998e-22	1.61444e-20	38.5751
HLA-DRB1	1.83103	8.77338	10.1913	9.31188e-22	1.61444e-20	38.5749
MYZAP	-1.12337	2.66979	-10.1844	9.84886e-22	1.70309e-20	38.5195
WNT5B	1.49447	2.7032	10.1778	1.03912e-21	1.79376e-20	38.4666
KRT5	3.82501	7.05259	10.1761	1.05359e-21	1.81559e-20	38.4529
PITX1	1.49065	4.75739	10.1704	1.10267e-21	1.89527e-20	38.4079
IL20RB	2.00157	3.03897	10.1601	1.1991e-21	2.05746e-20	38.3251
OLFML2A	1.20887	3.8577	10.1323	1.50086e-21	2.55762e-20	38.1035
CTSL	1.2034	5.79995	10.132	1.50416e-21	2.56106e-20	38.1013
DEPDC7	1.16362	1.70786	10.1286	1.54657e-21	2.62877e-20	38.0738
GCNT4	-1.28914	2.72707	-10.1065	1.8486e-21	3.12087e-20	37.8977
PLS3	1.07951	6.96236	10.0986	1.97039e-21	3.31524e-20	37.8347
PTPRR	-1.68092	2.16829	-10.0914	2.08786e-21	3.49813e-20	37.7775
KIFC2	-1.04845	4.56367	-10.0837	2.2223e-21	3.71401e-20	37.7159
TOX2	1.15979	2.24643	10.0758	2.36784e-21	3.94732e-20	37.6533
RGS4	1.14792	1.59647	10.0735	2.41243e-21	4.01829e-20	37.6348
GAS7	1.15889	2.17	10.0692	2.49688e-21	4.14166e-20	37.6009
NIPAL1	-1.26518	3.59252	-10.0642	2.59915e-21	4.30414e-20	37.5612
RRAD	1.93867	3.60936	10.0639	2.6049e-21	4.31008e-20	37.559
ATP1A1	1.22827	5.54398	10.0611	2.66554e-21	4.40676e-20	37.5363
ZNF439	-1.01754	2.58738	-10.0546	2.80919e-21	4.6289e-20	37.4845
SAA1	2.63656	3.77949	10.0519	2.87072e-21	4.71858e-20	37.4631
NGFR	1.48895	1.89905	10.0435	3.07046e-21	5.03444e-20	37.3967
BDKRB2	1.01521	2.55994	10.0394	3.17361e-21	5.19502e-20	37.3641
UCHL1	2.03159	3.52907	10.0202	3.70311e-21	6.04195e-20	37.2117
SHROOM1	-1.1113	4.47089	-10.0146	3.87196e-21	6.29683e-20	37.1677
CD48	1.05336	1.5474	10.0134	3.90986e-21	6.35328e-20	37.1581
TENT5B	1.47226	2.61603	10.0117	3.96379e-21	6.43567e-20	37.1445
DAB1	-1.2908	1.0691	-10.0059	4.15266e-21	6.73136e-20	37.0986
SH2D5	1.01175	0.823444	10.0024	4.27017e-21	6.905e-20	37.071
AMOTL2	1.08486	4.12477	9.99928	4.37921e-21	7.07558e-20	37.0461
FCRLB	-1.63674	3.34985	-9.99861	4.40265e-21	7.1077e-20	37.0409
CLEC7A	1.30509	2.61673	9.98352	4.96894e-21	7.99603e-20	36.9214
IFIT1	1.69567	3.54243	9.97838	5.17769e-21	8.31852e-20	36.8808
ASB2	1.01686	1.55343	9.97375	5.373e-21	8.61841e-20	36.8442
SERPINB4	2.57029	2.64763	9.9647	5.77698e-21	9.23668e-20	36.7727
ISLR	2.07889	5.02094	9.96238	5.88542e-21	9.39499e-20	36.7543
IL2RG	1.39716	2.77493	9.95855	6.06811e-21	9.67887e-20	36.7241
HES2	1.9567	3.00036	9.95727	6.13073e-21	9.77094e-20	36.714
MFAP5	1.72081	2.07513	9.95001	6.49715e-21	1.03219e-19	36.6567
NTN1	1.24216	1.7349	9.94651	6.68146e-21	1.05894e-19	36.6291
TUBA4A	1.4061	5.48096	9.94059	7.00551e-21	1.1093e-19	36.5823
DDX60	1.33654	3.74916	9.92916	7.67537e-21	1.21165e-19	36.4922
SCRN1	1.16551	4.79514	9.92514	7.92571e-21	1.25018e-19	36.4605
SLCO3A1	1.05905	2.86382	9.92114	8.18272e-21	1.28665e-19	36.429
TFPI2	1.97467	3.0517	9.9207	8.21148e-21	1.29015e-19	36.4255
OAT	1.47752	4.84512	9.92014	8.24837e-21	1.29493e-19	36.4211
CYP26B1	1.25359	1.59398	9.91727	8.43956e-21	1.32286e-19	36.3985
F2R	1.10694	4.13342	9.91612	8.51745e-21	1.33297e-19	36.3894
CD70	1.20977	1.28818	9.91281	8.74531e-21	1.36756e-19	36.3633
PLXDC2	1.14447	2.92032	9.90373	9.40271e-21	1.46576e-19	36.2918
LOXL2	1.16433	4.12852	9.90267	9.4825e-21	1.47705e-19	36.2834
GDPD3	-1.69199	4.38287	-9.90047	9.64971e-21	1.50075e-19	36.2662
SPP1	2.08498	6.20192	9.88291	1.10995e-20	1.71551e-19	36.128
SH3BP4	1.01441	3.95006	9.88248	1.11379e-20	1.71878e-19	36.1246
EMX2	-1.64804	1.87024	-9.88071	1.12953e-20	1.74173e-19	36.1108
IKZF2	-1.05501	3.19182	-9.87935	1.14189e-20	1.75807e-19	36.1
FAAH	-1.06506	5.00483	-9.87403	1.19131e-20	1.83274e-19	36.0582
ERBB3	-1.29212	5.67544	-9.86332	1.29723e-20	1.99109e-19	35.9741
VGLL1	-2.25324	5.91791	-9.86295	1.30109e-20	1.99547e-19	35.9712
PTPRM	-1.12793	4.01635	-9.86275	1.30322e-20	1.99721e-19	35.9696
PI3	3.49932	5.09539	9.85428	1.39403e-20	2.1282e-19	35.9031
CD2	1.52395	3.44079	9.85037	1.43803e-20	2.19368e-19	35.8724
ALDH2	1.30114	3.32906	9.84838	1.4609e-20	2.22687e-19	35.8568
MYLK	1.37983	2.81819	9.84413	1.51115e-20	2.30171e-19	35.8234
AKT3	1.04047	2.21581	9.84319	1.52249e-20	2.31721e-19	35.8161
DDR2	1.13102	2.2125	9.83171	1.66781e-20	2.52489e-19	35.7261
ATP8B1	-1.15198	5.12224	-9.81993	1.83138e-20	2.75577e-19	35.6337
HS6ST3	-1.23767	1.11772	-9.81497	1.9049e-20	2.86208e-19	35.5949
THRB	-1.04479	2.95685	-9.81351	1.92705e-20	2.89101e-19	35.5835
MT-ND5	-1.15198	11.6674	-9.81114	1.96361e-20	2.94143e-19	35.5649
MAFB	1.32348	4.58894	9.79482	2.23492e-20	3.32306e-19	35.4372
RADX	-1.39963	3.17042	-9.79471	2.23671e-20	3.32306e-19	35.4364
ADAMTS4	1.18417	2.73075	9.79188	2.28748e-20	3.39091e-19	35.4143
UPK3B	-2.48674	6.30851	-9.78317	2.45088e-20	3.6216e-19	35.3462
ZNF552	-1.00921	3.94835	-9.7825	2.46402e-20	3.63639e-19	35.3409
ITGA2	1.36184	4.32403	9.77473	2.62028e-20	3.84707e-19	35.2802
RHOD	1.37684	6.06475	9.76708	2.7837e-20	4.08399e-19	35.2205
MT1E	1.87743	5.05591	9.76047	2.93326e-20	4.29393e-19	35.1689
KCNJ8	1.05137	2.36647	9.75579	3.04375e-20	4.44913e-19	35.1324
PDLIM3	1.42	2.46476	9.75183	3.14059e-20	4.58063e-19	35.1015
SCD5	1.31469	2.99463	9.74835	3.22807e-20	4.70134e-19	35.0743
ST3GAL4	-1.18955	5.10577	-9.74563	3.29832e-20	4.79664e-19	35.0531
AIM2	2.13187	3.72773	9.74309	3.36502e-20	4.8803e-19	35.0333
FAM83D	1.12696	5.21247	9.74308	3.36536e-20	4.8803e-19	35.0332
C1QTNF1	1.35515	3.73708	9.74307	3.36564e-20	4.8803e-19	35.0332
TBC1D3L	-1.11985	2.53447	-9.7352	3.58156e-20	5.17832e-19	34.9718
BOC	1.04607	1.43711	9.72685	3.82559e-20	5.51118e-19	34.9067
NEURL1B	1.02113	3.33416	9.72091	4.00898e-20	5.76703e-19	34.8605
CLDN23	-1.22353	4.31792	-9.72051	4.02184e-20	5.78136e-19	34.8574
MT1G	1.64156	3.14502	9.71204	4.29962e-20	6.15404e-19	34.7915
CD3E	1.42958	3.18485	9.71097	4.3358e-20	6.20138e-19	34.7832
RND3	1.0654	5.69166	9.70538	4.53124e-20	6.47162e-19	34.7397
VCAN	1.59248	3.74659	9.70474	4.55433e-20	6.49995e-19	34.7347
EPN3	-1.32494	5.04604	-9.70255	4.63365e-20	6.6037e-19	34.7176
CPXM1	1.67391	4.11026	9.69751	4.82138e-20	6.86633e-19	34.6785
ITGB8	1.18665	2.44311	9.67803	5.62026e-20	7.95858e-19	34.5272
FSTL1	1.14536	6.0004	9.67392	5.80493e-20	8.21424e-19	34.4953
CARD11	-1.34125	5.09294	-9.66896	6.036e-20	8.52911e-19	34.4568
HSPA4L	1.03366	1.83569	9.66743	6.10921e-20	8.62644e-19	34.4449
TENM2	1.53613	0.92668	9.66591	6.18248e-20	8.72373e-19	34.4331
CCL13	1.66678	2.95124	9.65522	6.72473e-20	9.46208e-19	34.3501
AHNAK	1.05171	6.56165	9.65329	6.82728e-20	9.59959e-19	34.3352
MAOA	-1.6964	5.59602	-9.65289	6.8487e-20	9.62293e-19	34.3321
PKDCC	1.43929	1.92553	9.63998	7.57934e-20	1.05824e-18	34.2321
TNFAIP3	1.28658	4.68456	9.63788	7.7053e-20	1.07432e-18	34.2158
COLEC12	1.28157	1.90312	9.6092	9.64909e-20	1.33414e-18	33.9939
CD52	1.41051	4.31832	9.60851	9.70119e-20	1.34042e-18	33.9886
CCR1	1.2216	2.81382	9.60028	1.03475e-19	1.42577e-18	33.9249
TPM2	1.48836	6.89991	9.6001	1.03618e-19	1.42675e-18	33.9236
SERPINB13	2.06014	1.9623	9.59728	1.05933e-19	1.45562e-18	33.9018
IMPA2	1.14214	4.47258	9.59671	1.06403e-19	1.46106e-18	33.8974
DACT1	1.12419	2.06404	9.58841	1.13546e-19	1.557e-18	33.8333
SLC1A4	1.00529	3.57356	9.57656	1.24577e-19	1.70125e-18	33.7418
SLC9A4	-1.45919	1.57095	-9.57169	1.2941e-19	1.76362e-18	33.7043
SOCS1	1.11133	3.14055	9.56738	1.33844e-19	1.82281e-18	33.6711
IRF1	1.04189	4.40941	9.56339	1.3809e-19	1.87806e-18	33.6402
CXCL12	1.44502	3.03998	9.55923	1.42643e-19	1.93867e-18	33.6082
RASSF4	1.01629	2.79892	9.55131	1.51751e-19	2.05824e-18	33.5472
CYP1A1	-2.7685	1.965	-9.54657	1.57464e-19	2.13138e-18	33.5107
MEDAG	1.30343	2.54113	9.54543	1.58878e-19	2.14906e-18	33.5019
PDCD1	1.12995	1.60974	9.53683	1.69902e-19	2.29351e-18	33.4357
CCL24	1.13224	1.34895	9.53216	1.76205e-19	2.37537e-18	33.3998
CHI3L1	2.13327	4.22137	9.51764	1.97317e-19	2.65102e-18	33.2882
LCP1	1.47285	5.75049	9.51492	2.01537e-19	2.70043e-18	33.2673
RUNX2	1.00703	2.65905	9.51369	2.03489e-19	2.72476e-18	33.2578
ESRP2	-1.12901	5.49771	-9.51258	2.05247e-19	2.74645e-18	33.2493
PLA2G7	1.16205	3.16753	9.50946	2.10295e-19	2.80835e-18	33.2253
PTAFR	1.10837	3.56839	9.50623	2.15652e-19	2.87605e-18	33.2005
FRY	-1.01079	2.45609	-9.50623	2.15653e-19	2.87605e-18	33.2005
HS3ST6	-1.81914	2.30266	-9.50004	2.26294e-19	3.01191e-18	33.153
MET	1.00256	4.97903	9.49739	2.31012e-19	3.07061e-18	33.1327
THSD1	1.02373	2.39656	9.49653	2.32567e-19	3.08923e-18	33.126
VEGFC	1.19775	3.70613	9.4964	2.32808e-19	3.09037e-18	33.125
RAC2	1.2334	5.4683	9.49089	2.42991e-19	3.21911e-18	33.0828
SPINK4	-1.77067	1.54874	-9.48971	2.45233e-19	3.24449e-18	33.0737
LDLR	1.22734	4.33347	9.48559	2.53225e-19	3.34358e-18	33.0421
CD74	1.53804	9.20331	9.48349	2.5739e-19	3.39633e-18	33.026
CXCL1	2.12883	4.42296	9.47535	2.74199e-19	3.61333e-18	32.9636
ALDH5A1	-1.05382	4.04456	-9.46796	2.90395e-19	3.82171e-18	32.907
CSF2RA	1.16744	2.22666	9.46064	3.07383e-19	4.03729e-18	32.8509
TNFSF9	1.24411	2.03722	9.4529	3.26407e-19	4.27028e-18	32.7917
BIRC3	1.36502	3.13653	9.43707	3.69057e-19	4.79678e-18	32.6706
SYTL5	-1.39939	2.09341	-9.43642	3.70919e-19	4.81783e-18	32.6656
LMCD1	1.09897	3.10416	9.41729	4.30154e-19	5.57271e-18	32.5195
GPRC5C	-1.49305	4.54178	-9.40484	4.73676e-19	6.12065e-18	32.4244
GPD1L	-1.14794	4.96052	-9.40111	4.87533e-19	6.27934e-18	32.396
HCST	1.03728	1.83772	9.37599	5.91964e-19	7.58033e-18	32.2046
GIMAP4	1.00731	4.17021	9.34936	7.26957e-19	9.22601e-18	32.002
PHGR1	-1.76591	1.34246	-9.34909	7.28491e-19	9.2396e-18	31.9999
EVC	1.01121	2.16606	9.34745	7.37747e-19	9.35105e-18	31.9875
GPRIN1	1.073	2.54716	9.34499	7.51841e-19	9.51759e-18	31.9688
SPARC	1.25089	8.84606	9.34146	7.72604e-19	9.76887e-18	31.942
SGK2	-1.38453	1.63139	-9.34145	7.72671e-19	9.76887e-18	31.9419
BGN	1.42497	8.20029	9.3383	7.91628e-19	9.98954e-18	31.918
HBEGF	1.12053	4.55835	9.33639	8.03348e-19	1.0131e-17	31.9035
TMEM176A	1.33823	4.06498	9.31593	9.40369e-19	1.18067e-17	31.7482
SERPINB3	2.63456	3.07323	9.31144	9.73362e-19	1.21979e-17	31.7142
ARHGEF4	1.25752	1.95994	9.30861	9.94829e-19	1.24591e-17	31.6927
CRTAC1	-2.16517	2.1513	-9.30435	1.02794e-18	1.28495e-17	31.6604
CNTN1	1.38584	1.59148	9.28272	1.21367e-18	1.50579e-17	31.4967
GPX2	-2.8792	7.21725	-9.27833	1.25524e-18	1.55544e-17	31.4634
CXCL2	1.59211	2.92218	9.278	1.2584e-18	1.55759e-17	31.461
SLC41A2	1.0144	2.23248	9.27799	1.25854e-18	1.55759e-17	31.4609
CGN	-1.46185	4.8064	-9.27782	1.26016e-18	1.55862e-17	31.4596
HAS2	1.43723	2.6457	9.27752	1.26303e-18	1.56121e-17	31.4573
CORO1A	1.12559	4.42585	9.27607	1.27719e-18	1.57675e-17	31.4464
KREMEN2	1.06842	1.66258	9.2656	1.38397e-18	1.70647e-17	31.3672
TNFRSF12A	1.16823	6.67526	9.26499	1.39043e-18	1.71337e-17	31.3626
BHLHE41	-1.33453	5.21967	-9.25229	1.53248e-18	1.8826e-17	31.2667
ODF3B	1.00994	4.28535	9.23963	1.68841e-18	2.06524e-17	31.1712
PFKFB3	1.07366	4.85133	9.22941	1.82573e-18	2.22366e-17	31.0941
UGT1A1	-1.21829	1.78395	-9.22315	1.91525e-18	2.32701e-17	31.0469
CDCP1	1.08265	5.13286	9.21211	2.08385e-18	2.52724e-17	30.9637
HLA-A	1.22411	9.96478	9.21074	2.10568e-18	2.55061e-17	30.9534
SELENOM	1.26984	4.99192	9.2078	2.1536e-18	2.60391e-17	30.9313
LRRC15	1.61011	1.97755	9.2076	2.15681e-18	2.60621e-17	30.9298
GDF15	-2.00318	6.71248	-9.19747	2.33021e-18	2.80724e-17	30.8536
SLITRK6	-1.97966	4.35335	-9.18705	2.52302e-18	3.02127e-17	30.7752
HLA-B	1.27467	10.3361	9.18631	2.5372e-18	3.03642e-17	30.7697
KRT14	3.44304	5.5072	9.18411	2.58015e-18	3.08042e-17	30.7531
NID1	1.11217	5.04624	9.18158	2.63048e-18	3.13301e-17	30.7341
CCL18	2.061	3.97622	9.17684	2.72723e-18	3.23856e-17	30.6985
KLK10	1.62573	1.26514	9.16972	2.87927e-18	3.41099e-17	30.645
POU5F1	-1.32881	2.6124	-9.16632	2.95472e-18	3.49621e-17	30.6195
ANTXR2	1.02195	3.48688	9.16441	2.99798e-18	3.5432e-17	30.6052
PPP1R14C	1.86883	3.10738	9.16233	3.04583e-18	3.59549e-17	30.5896
SIT1	1.14047	1.90771	9.16102	3.07639e-18	3.62942e-17	30.5797
PIGZ	-1.00376	3.30498	-9.16071	3.08363e-18	3.6358e-17	30.5774
MYO10	1.0752	3.60644	9.1527	3.27739e-18	3.84154e-17	30.5173
PRR15	-1.67839	4.49282	-9.14725	3.41626e-18	3.99258e-17	30.4764
FNDC1	1.53381	2.09971	9.14637	3.43919e-18	4.01702e-17	30.4698
FKBP10	1.46565	5.69116	9.14203	3.55451e-18	4.13717e-17	30.4373
PTX3	1.3317	1.72658	9.13757	3.67688e-18	4.27462e-17	30.404
COL15A1	1.23825	4.50458	9.1369	3.69585e-18	4.29166e-17	30.3989
SMIM5	-1.2696	2.47605	-9.13517	3.74464e-18	4.34074e-17	30.386
HERC6	1.1476	3.52433	9.13225	3.82862e-18	4.43036e-17	30.3641
GALNT6	1.13049	3.28604	9.13167	3.84563e-18	4.44746e-17	30.3597
KRT6C	2.15744	1.59556	9.09291	5.16026e-18	5.92316e-17	30.0699
FXYD4	-2.22508	2.74015	-9.08719	5.38887e-18	6.16427e-17	30.0272
ANTXR1	1.11212	5.03556	9.08175	5.61548e-18	6.3978e-17	29.9866
GABRP	1.84385	1.50009	9.07754	5.79722e-18	6.60109e-17	29.9552
IL1R2	1.18245	1.96659	9.06439	6.40349e-18	7.26239e-17	29.8572
KRT7	-2.34063	8.99402	-9.06268	6.4869e-18	7.34862e-17	29.8445
IL6	1.53235	2.23263	9.05676	6.78389e-18	7.68071e-17	29.8003
CCN2	1.54843	6.54956	9.05306	6.97587e-18	7.8891e-17	29.7728
APOL3	1.07188	3.76293	9.0521	7.02671e-18	7.94209e-17	29.7657
SLAMF6	1.04111	1.59955	9.05053	7.11084e-18	8.02809e-17	29.754
SERPINB7	1.44525	1.25341	9.04342	7.50285e-18	8.45152e-17	29.7011
ADAMTSL4	1.32525	2.86102	9.04163	7.60523e-18	8.562e-17	29.6877
EMILIN1	1.51568	5.14353	9.02074	8.90293e-18	9.94435e-17	29.5325
FGFR1	1.10143	2.56968	9.01558	9.2563e-18	1.03159e-16	29.4941
IFI35	1.03476	5.98162	9.00694	9.87889e-18	1.0973e-16	29.43
RAB7B	1.14913	2.79614	9.00469	1.00478e-17	1.11482e-16	29.4133
CTSK	1.33387	4.17268	9.00432	1.00758e-17	1.11673e-16	29.4105
KCNE4	1.00841	1.98558	9.00431	1.00762e-17	1.11673e-16	29.4105
HLA-DRB5	1.76628	6.88363	9.00414	1.00895e-17	1.11758e-16	29.4092
CREB3L1	1.35639	3.87478	8.99764	1.05953e-17	1.1723e-16	29.361
SSC5D	1.1576	2.09554	8.98764	1.14233e-17	1.25972e-16	29.2869
PLOD2	1.18848	4.4374	8.97706	1.23692e-17	1.35877e-16	29.2085
TNFAIP2	-1.27864	7.87039	-8.97104	1.29408e-17	1.41844e-16	29.164
CCN1	1.36112	6.2793	8.96126	1.3928e-17	1.52079e-16	29.0915
PLPP4	1.16718	1.48476	8.95283	1.48376e-17	1.61569e-16	29.0292
S100A6	-1.08184	12.5016	-8.94281	1.59947e-17	1.73411e-16	28.9552
GSDMB	-1.06373	4.30281	-8.9403	1.62992e-17	1.7652e-16	28.9366
TNS1	1.23165	3.61659	8.9349	1.69727e-17	1.83416e-16	28.8967
EEF1A2	-2.09987	3.30877	-8.93185	1.73641e-17	1.87442e-16	28.8743
CRH	-2.66803	2.31933	-8.92793	1.78817e-17	1.92821e-16	28.8453
C4B	1.01221	1.32743	8.91781	1.92897e-17	2.0733e-16	28.7707
CCDC8	1.26641	2.32669	8.91755	1.93268e-17	2.07617e-16	28.7688
PLAAT4	1.7515	5.87788	8.90112	2.18536e-17	2.33378e-16	28.6477
MT-ND6	-1.1409	11.9476	-8.8995	2.21206e-17	2.36103e-16	28.6358
FA2H	-1.35337	3.26993	-8.89893	2.22151e-17	2.36985e-16	28.6316
PRTFDC1	1.14797	2.87964	8.89806	2.23597e-17	2.37891e-16	28.6252
CTSV	1.46019	2.7592	8.89378	2.3087e-17	2.45237e-16	28.5937
STMN3	1.23606	3.85404	8.88879	2.39628e-17	2.54133e-16	28.557
RAET1L	1.11921	1.24417	8.88553	2.45543e-17	2.60129e-16	28.533
CDCA7L	1.29701	2.2413	8.87642	2.62811e-17	2.77391e-16	28.466
MXRA8	1.30239	5.17699	8.86488	2.8645e-17	3.00908e-16	28.3812
PNMT	-1.71138	2.64367	-8.86348	2.89448e-17	3.03898e-16	28.3709
MALL	1.32205	2.36681	8.85735	3.02974e-17	3.17097e-16	28.3259
ANPEP	1.40079	3.01468	8.85443	3.0963e-17	3.23893e-16	28.3045
CRB3	-1.06968	5.04054	-8.85286	3.13287e-17	3.27204e-16	28.293
FSCN1	1.25428	7.49412	8.85164	3.16146e-17	3.29844e-16	28.284
TH	-1.58308	1.88703	-8.85024	3.19466e-17	3.32959e-16	28.2737
PNCK	-1.66185	2.55946	-8.83599	3.55207e-17	3.6886e-16	28.1693
LRRC32	1.05368	3.83539	8.81562	4.13293e-17	4.25632e-16	28.0201
SCARF2	1.05764	2.74762	8.81282	4.21979e-17	4.33905e-16	27.9996
GDPD2	-1.50174	2.03971	-8.80773	4.38242e-17	4.50163e-16	27.9624
ST6GAL1	1.02578	2.54284	8.79987	4.64562e-17	4.74996e-16	27.9049
IL18	1.0276	4.21338	8.79165	4.93784e-17	5.02299e-16	27.8449
PTPRZ1	1.24302	0.844038	8.78827	5.06317e-17	5.14523e-16	27.8202
TGM1	1.5381	2.18115	8.78567	5.16179e-17	5.24278e-16	27.8012
RCN3	1.3321	5.59946	8.77862	5.43848e-17	5.51538e-16	27.7498
SYNM	1.47054	2.69486	8.7707	5.76715e-17	5.83386e-16	27.692
SERPINE1	1.54123	7.03142	8.76226	6.13897e-17	6.20055e-16	27.6304
CD248	1.19646	4.99539	8.76103	6.1951e-17	6.25407e-16	27.6215
CDH3	1.71382	5.42977	8.75692	6.38632e-17	6.43376e-16	27.5915
FAM3D	-1.69143	2.23908	-8.75118	6.66308e-17	6.69599e-16	27.5498
COL10A1	1.8332	2.73345	8.7502	6.71174e-17	6.7381e-16	27.5426
BHLHE40	1.02605	7.61506	8.74789	6.82726e-17	6.85062e-16	27.5258
EVX1	-1.36147	1.75977	-8.73815	7.33664e-17	7.33958e-16	27.4549
ANLN	1.06178	4.75872	8.73796	7.34739e-17	7.34666e-16	27.4535
CXCR3	1.04035	1.69054	8.73748	7.37317e-17	7.36874e-16	27.45
SYNDIG1	1.1032	1.43308	8.7331	7.61549e-17	7.6071e-16	27.4182
CLEC10A	1.03833	1.75378	8.72767	7.9271e-17	7.90252e-16	27.3787
CHRDL2	1.65984	2.1686	8.72758	7.93253e-17	7.90399e-16	27.378
DCN	1.58999	4.85177	8.72001	8.3881e-17	8.32463e-16	27.3231
CSPG4	1.13699	3.34973	8.69774	9.88443e-17	9.76589e-16	27.1614
CCL21	2.10384	3.36982	8.69268	1.02603e-16	1.01122e-15	27.1247
NECTIN4	-1.35475	7.06183	-8.69001	1.0464e-16	1.03079e-15	27.1053
TNFRSF1B	1.00111	4.82917	8.68315	1.10054e-16	1.08198e-15	27.0557
IFI44	1.48135	5.43586	8.66946	1.21711e-16	1.19071e-15	26.9566
DSP	1.60093	6.47654	8.66608	1.24772e-16	1.21827e-15	26.9321
TAGLN	1.56178	5.71509	8.65175	1.3862e-16	1.34754e-15	26.8285
CILP	1.49919	1.71074	8.64362	1.47134e-16	1.42683e-15	26.7698
RSAD2	1.38978	3.29192	8.64324	1.47552e-16	1.43019e-15	26.767
CRISPLD2	1.13843	3.92679	8.643	1.47812e-16	1.432e-15	26.7653
S100A8	2.83324	7.31402	8.64044	1.50613e-16	1.45843e-15	26.7468
FHL1	1.47519	3.19807	8.63473	1.57051e-16	1.51857e-15	26.7056
LYZ	1.81275	5.1527	8.6334	1.58592e-16	1.53198e-15	26.696
IL4I1	1.26537	3.00819	8.63255	1.59584e-16	1.53858e-15	26.6898
APBB1	1.02233	2.59565	8.62516	1.68461e-16	1.61947e-15	26.6366
SERPINB2	1.77839	1.90972	8.62452	1.69249e-16	1.62625e-15	26.632
NID2	1.02031	2.30683	8.62266	1.71573e-16	1.64462e-15	26.6185
CDH11	1.17451	2.62653	8.6209	1.73792e-16	1.66349e-15	26.6059
GZMH	1.3849	2.44418	8.60747	1.91743e-16	1.83268e-15	26.5091
TNFRSF21	-1.11687	8.09223	-8.60466	1.95733e-16	1.86992e-15	26.4889
MMP11	1.8454	5.59516	8.57094	2.50405e-16	2.36615e-15	26.2464
KCNMB1	1.04061	1.73066	8.56098	2.69266e-16	2.53716e-15	26.1749
EGR3	1.01294	1.97182	8.5537	2.83933e-16	2.66779e-15	26.1227
ALDH1A1	1.75962	3.69287	8.54385	3.05039e-16	2.854e-15	26.0521
FGFBP1	2.43668	3.67076	8.53904	3.1591e-16	2.95294e-15	26.0177
TGFBR3	-1.08223	3.4403	-8.53546	3.24258e-16	3.02813e-15	25.992
LCK	1.01214	2.7453	8.51798	3.68193e-16	3.41285e-15	25.867
TNFSF10	1.3637	6.39949	8.51527	3.75524e-16	3.47595e-15	25.8476
FSTL4	-1.25509	2.17902	-8.50528	4.03761e-16	3.73039e-15	25.7762
KANK4	1.01902	0.907076	8.50132	4.15548e-16	3.82865e-15	25.7479
IER3	1.10824	5.64031	8.48172	4.78994e-16	4.39089e-15	25.6081
HEPH	1.03356	2.24257	8.47275	5.11139e-16	4.67267e-15	25.5442
PALM3	-1.79191	3.62583	-8.46294	5.48759e-16	5.00281e-15	25.4743
SLPI	2.32768	7.63338	8.46167	5.53821e-16	5.04435e-15	25.4653
EGFR	1.26252	4.75432	8.44159	6.40335e-16	5.79265e-15	25.3224
C10orf99	-2.60942	5.34477	-8.43941	6.50477e-16	5.87906e-15	25.307
AFAP1L2	1.00703	3.68097	8.4213	7.41319e-16	6.67589e-15	25.1784
PDZK1IP1	2.07307	4.22409	8.41511	7.75153e-16	6.96171e-15	25.1345
THY1	1.1137	4.57911	8.41264	7.89076e-16	7.08356e-15	25.1169
ERBB2	-1.09203	6.62478	-8.40137	8.55766e-16	7.66155e-15	25.0371
ALOX5	-1.21968	5.61066	-8.38503	9.62521e-16	8.57113e-15	24.9215
APOE	1.53057	6.98911	8.38476	9.64409e-16	8.5841e-15	24.9195
PPM1N	-1.08365	2.42973	-8.38303	9.76507e-16	8.6879e-15	24.9073
CCL2	1.31221	4.25674	8.37282	1.05081e-15	9.2992e-15	24.8351
IGFBP3	-1.50623	8.5847	-8.36221	1.13398e-15	1.00175e-14	24.7602
NDRG2	-1.17577	5.11232	-8.35423	1.20084e-15	1.05752e-14	24.7039
AGR2	-2.11506	6.20553	-8.32255	1.50676e-15	1.3113e-14	24.4806
IFI27	1.77671	6.76787	8.31569	1.58256e-15	1.37546e-14	24.4324
DSC3	2.27641	3.59559	8.30669	1.68772e-15	1.46239e-14	24.3691
BTG2	-1.10021	7.68222	-8.30638	1.69145e-15	1.46499e-14	24.3669
GATA2	-1.27744	4.31012	-8.30283	1.73484e-15	1.49997e-14	24.342
VCAM1	1.14319	2.97889	8.29357	1.85344e-15	1.59628e-14	24.277
CCL5	1.65141	5.45969	8.27888	2.0582e-15	1.76577e-14	24.1739
CTSE	-2.06729	2.83631	-8.27527	2.11184e-15	1.8079e-14	24.1486
GNG4	1.29376	1.5742	8.26727	2.23575e-15	1.91069e-14	24.0926
TUBA1A	1.18291	6.25819	8.25725	2.40114e-15	2.04502e-14	24.0224
CXCR4	1.03152	5.22025	8.25217	2.48947e-15	2.11754e-14	23.9869
ANGPTL2	1.14755	4.71406	8.251	2.51021e-15	2.13335e-14	23.9787
CELSR1	1.07901	3.23401	8.23724	2.76826e-15	2.34169e-14	23.8825
KLF15	-1.01228	2.06027	-8.23585	2.79572e-15	2.36091e-14	23.8728
FGF7	1.13216	1.68519	8.2324	2.86503e-15	2.41841e-14	23.8487
OSR2	1.11908	2.99234	8.20819	3.40218e-15	2.85011e-14	23.6797
PDZRN3	1.02737	2.07617	8.19373	3.76904e-15	3.14291e-14	23.5791
CYP3A5	-1.14865	2.61362	-8.1903	3.86178e-15	3.21622e-14	23.5552
EGR1	1.2322	6.87614	8.18616	3.97643e-15	3.30755e-14	23.5264
ABAT	-1.06006	2.77246	-8.1813	4.1156e-15	3.41761e-14	23.4926
CSDC2	1.08688	1.55957	8.17528	4.29441e-15	3.55721e-14	23.4508
ASPN	1.45817	3.37441	8.17058	4.43964e-15	3.67292e-14	23.4181
NES	1.01008	4.13571	8.1653	4.60822e-15	3.80421e-14	23.3814
MECOM	-1.12878	4.32178	-8.16259	4.69726e-15	3.8732e-14	23.3626
BCAT1	1.21834	2.76581	8.15468	4.96716e-15	4.08225e-14	23.3077
MSMB	-1.70529	2.03088	-8.15025	5.12491e-15	4.20669e-14	23.277
ADAMDEC1	1.23315	2.02523	8.14599	5.28121e-15	4.32964e-14	23.2474
CTSH	-1.04414	6.14719	-8.14475	5.32744e-15	4.36574e-14	23.2389
TSPAN12	-1.20672	3.75666	-8.14258	5.40972e-15	4.42771e-14	23.2238
S100A16	1.15604	8.96023	8.13586	5.6721e-15	4.63485e-14	23.1773
CSF2RB	1.06137	2.5877	8.13419	5.73923e-15	4.68586e-14	23.1657
GSDME	1.03463	2.49498	8.13004	5.90928e-15	4.82076e-14	23.137
ENTPD3	-1.39502	3.85005	-8.12917	5.94584e-15	4.84661e-14	23.1309
RAPGEFL1	-1.2683	5.50881	-8.10256	7.16988e-15	5.81347e-14	22.9469
IFI44L	1.34468	2.98705	8.09779	7.41375e-15	5.99904e-14	22.9141
MYCN	-1.42113	2.04784	-8.0975	7.42897e-15	6.00887e-14	22.912
TMEM171	1.0445	2.03541	8.09063	7.79608e-15	6.2956e-14	22.8646
SLC16A3	1.00991	4.99352	8.07983	8.40998e-15	6.76394e-14	22.7901
SLC24A3	1.03459	2.35054	8.07586	8.64715e-15	6.94069e-14	22.7628
MYEOV	1.72741	2.91595	8.07455	8.72729e-15	6.99939e-14	22.7537
ITGA11	1.14297	2.39622	8.07214	8.876e-15	7.11105e-14	22.7371
ADORA2B	1.08031	3.25459	8.0569	9.87555e-15	7.86023e-14	22.6323
IFI6	1.57382	8.97266	8.04467	1.07578e-14	8.53858e-14	22.5482
LTB	1.15588	3.48682	8.03575	1.14496e-14	9.07325e-14	22.4869
MMP3	1.67563	2.88882	8.03432	1.15651e-14	9.15745e-14	22.4771
PLA2G4F	-1.11328	2.92969	-8.02726	1.21491e-14	9.58938e-14	22.4287
MT1H	1.07617	1.5782	8.01489	1.32443e-14	1.03881e-13	22.3439
WASH6P	-1.22329	3.70257	-8.01189	1.35245e-14	1.05912e-13	22.3233
CXADR	-1.0947	5.50047	-8.00465	1.42248e-14	1.11047e-13	22.2737
C3	1.63567	5.60692	7.99963	1.47307e-14	1.14861e-13	22.2394
SHH	-1.69326	1.99917	-7.98211	1.66417e-14	1.28955e-13	22.1195
LUM	1.49481	7.46196	7.98137	1.67269e-14	1.29515e-13	22.1145
MARCO	1.39943	2.05716	7.96858	1.82825e-14	1.40958e-13	22.0271
DUSP1	1.14926	7.56318	7.95243	2.04506e-14	1.56946e-13	21.917
DPT	1.23438	1.61263	7.94947	2.08746e-14	1.59953e-13	21.8969
CALB2	1.34993	1.88126	7.93161	2.36261e-14	1.80344e-13	21.7752
HLA-DOA	1.29445	3.53709	7.92378	2.49415e-14	1.89875e-13	21.722
TNNI2	-1.93814	4.83798	-7.91599	2.63222e-14	1.99852e-13	21.6691
B3GNT7	1.01801	2.72578	7.90385	2.86266e-14	2.16442e-13	21.5867
CERCAM	1.03418	5.11996	7.89868	2.96661e-14	2.2401e-13	21.5516
PMAIP1	1.0429	4.23834	7.89696	3.002e-14	2.26376e-13	21.54
CXCL3	1.04934	1.57782	7.88926	3.16582e-14	2.38459e-13	21.4878
HLA-DQB2	1.28605	3.36856	7.88565	3.24569e-14	2.44014e-13	21.4633
LY6E	1.29245	8.16964	7.88439	3.27402e-14	2.45959e-13	21.4548
RNASE1	1.08492	7.60117	7.88031	3.3676e-14	2.52703e-13	21.4271
CPA3	1.27247	2.76993	7.87898	3.3984e-14	2.54918e-13	21.4182
KRT16	2.48906	6.13048	7.87885	3.40146e-14	2.55052e-13	21.4173
CXCL5	1.4465	1.73473	7.83966	4.45435e-14	3.3052e-13	21.1525
MYL9	1.31828	7.30736	7.83274	4.67103e-14	3.44674e-13	21.1058
P2RX1	1.0448	1.39364	7.83243	4.68105e-14	3.45286e-13	21.1037
COL12A1	1.25677	5.00211	7.82303	4.99291e-14	3.67203e-13	21.0404
ROBO1	1.08973	3.25244	7.80725	5.56315e-14	4.07188e-13	20.9342
MCM2	1.00483	4.40223	7.80178	5.77566e-14	4.21814e-13	20.8974
ISYNA1	-1.06932	6.30115	-7.79008	6.25687e-14	4.55789e-13	20.8188
CD69	1.06663	2.21454	7.78437	6.50603e-14	4.73421e-13	20.7805
PVALB	-1.75717	1.90776	-7.77542	6.91622e-14	5.02352e-13	20.7205
BARX2	1.43603	2.30606	7.7677	7.29035e-14	5.27898e-13	20.6688
MOGAT2	-1.063	1.14529	-7.75506	7.94706e-14	5.73465e-13	20.5841
CDH26	-1.22831	2.43068	-7.75242	8.09125e-14	5.83448e-13	20.5664
RHCG	1.85072	3.22521	7.74565	8.47294e-14	6.09209e-13	20.5212
IL11	1.07329	2.14692	7.73833	8.9062e-14	6.39207e-13	20.4722
PRRX2	1.02276	2.85157	7.72765	9.57751e-14	6.86647e-13	20.4009
OR2I1P	1.35796	2.03499	7.71926	1.01392e-13	7.25093e-13	20.345
CPXM2	1.16906	2.54835	7.71825	1.02091e-13	7.29569e-13	20.3382
C6orf141	1.09307	1.96789	7.71187	1.06615e-13	7.60806e-13	20.2957
B3GNT3	-1.32182	5.89247	-7.7113	1.07027e-13	7.632e-13	20.2919
CCND2	1.04724	3.2712	7.70732	1.09958e-13	7.82145e-13	20.2654
PLN	1.32005	2.03085	7.70435	1.12201e-13	7.97813e-13	20.2455
CES1	1.82443	2.70601	7.70428	1.12254e-13	7.97906e-13	20.2451
ANXA9	-1.27865	5.06182	-7.7032	1.13079e-13	8.02622e-13	20.2379
SLC7A5	1.17964	6.50806	7.70058	1.15102e-13	8.15528e-13	20.2205
PLAC8	1.13967	2.20076	7.69479	1.19712e-13	8.46993e-13	20.1819
DHRS9	1.35409	1.82281	7.68877	1.24701e-13	8.80103e-13	20.1419
SERPINF1	1.23971	5.76217	7.68285	1.298e-13	9.13826e-13	20.1025
ITM2C	-1.04783	7.5806	-7.66294	1.48517e-13	1.03987e-12	19.9704
ACTA2	1.33963	5.92644	7.66033	1.51163e-13	1.05714e-12	19.953
HSPB7	1.32706	2.04524	7.64943	1.62712e-13	1.13392e-12	19.8808
SFRP4	2.03761	3.52273	7.64604	1.66479e-13	1.15936e-12	19.8583
GBP6	1.3236	1.88863	7.63817	1.75559e-13	1.22089e-12	19.8062
MXRA5	1.24072	4.2697	7.63468	1.79735e-13	1.24906e-12	19.7832
EHF	-1.19701	6.34093	-7.58328	2.53978e-13	1.74014e-12	19.4439
COL11A1	1.39398	2.25291	7.5268	3.70642e-13	2.50249e-12	19.0732
EPS8L3	-1.17287	1.44175	-7.52625	3.71999e-13	2.5108e-12	19.0696
CA4	-1.1248	1.13254	-7.5231	3.7991e-13	2.55987e-12	19.0489
MMP12	1.7828	3.98649	7.51823	3.92463e-13	2.6391e-12	19.0171
CD3D	1.20664	3.79131	7.51652	3.96944e-13	2.66743e-12	19.0059
KLK7	1.40481	1.13251	7.50215	4.36827e-13	2.92362e-12	18.912
MOXD1	1.1066	2.46959	7.50159	4.3847e-13	2.93185e-12	18.9084
HCAR1	-1.12924	3.08443	-7.50158	4.38498e-13	2.93185e-12	18.9083
ANKRD65	-1.25332	5.67419	-7.49744	4.50766e-13	3.00581e-12	18.8812
LGALS7B	1.74715	1.90254	7.49496	4.58246e-13	3.05263e-12	18.8651
C5orf46	1.03643	1.42881	7.48233	4.98418e-13	3.30698e-12	18.7827
SPRR2A	1.99935	2.33522	7.47914	5.09106e-13	3.3734e-12	18.7619
KLK5	1.78161	1.34966	7.45121	6.12749e-13	4.01874e-12	18.5802
KRT75	1.11446	0.735768	7.3964	8.80247e-13	5.68341e-12	18.2251
SDR16C5	1.22687	1.46497	7.39557	8.85085e-13	5.7128e-12	18.2197
SYT8	-1.77918	4.87623	-7.38477	9.50367e-13	6.11042e-12	18.1499
HAS3	-1.3843	5.67515	-7.36922	1.05273e-12	6.73385e-12	18.0497
C12orf75	1.16571	3.77313	7.36123	1.10952e-12	7.08574e-12	17.9982
MAN1C1	-1.35924	3.10872	-7.35931	1.1236e-12	7.16877e-12	17.9858
PCP4L1	-1.78503	4.00701	-7.35456	1.15916e-12	7.37206e-12	17.9553
ATOH8	-1.00673	1.58356	-7.34495	1.23459e-12	7.82432e-12	17.8935
C1orf116	-1.14264	4.94891	-7.32483	1.40862e-12	8.86804e-12	17.7643
KRT81	1.53239	1.7342	7.32393	1.41694e-12	8.91481e-12	17.7585
CSF3	1.27987	1.52326	7.29558	1.70534e-12	1.06453e-11	17.577
CXCL8	1.55312	4.60464	7.28699	1.80371e-12	1.12242e-11	17.522
SLC44A4	-1.78191	4.42923	-7.27678	1.92781e-12	1.1948e-11	17.4568
TSPAN2	1.02247	2.70974	7.26008	2.14918e-12	1.32787e-11	17.3503
TMEM125	-1.0178	3.70585	-7.25636	2.20185e-12	1.35873e-11	17.3266
KCNN4	-1.14441	5.71404	-7.24378	2.38929e-12	1.46803e-11	17.2466
MX1	1.0862	5.00063	7.24083	2.43552e-12	1.4946e-11	17.2278
SPRR2D	1.74288	2.08723	7.24048	2.44104e-12	1.49706e-11	17.2256
TAC3	-1.94282	1.96292	-7.23699	2.49693e-12	1.52899e-11	17.2034
HEPHL1	1.01356	1.00166	7.22976	2.61691e-12	1.59657e-11	17.1575
PDE9A	-1.04772	2.90183	-7.21329	2.91161e-12	1.77149e-11	17.0529
MMP2	1.209	7.13428	7.20981	2.97797e-12	1.80911e-11	17.0309
EPDR1	1.00764	2.74062	7.2075	3.02272e-12	1.83517e-11	17.0163
DIO2	1.01114	2.05954	7.20174	3.13755e-12	1.90083e-11	16.9798
PKIA	-1.10071	4.03135	-7.19394	3.29969e-12	1.99422e-11	16.9304
S100A9	2.10462	10.2665	7.18775	3.43436e-12	2.07121e-11	16.8912
IGFBP5	1.45693	5.78279	7.18012	3.60756e-12	2.1678e-11	16.843
FBLN2	1.25887	4.33594	7.17769	3.66462e-12	2.19745e-11	16.8277
FBLN1	-1.27217	7.46979	-7.16659	3.93642e-12	2.35406e-11	16.7576
EPHB6	-1.32491	4.85442	-7.16202	4.0542e-12	2.41797e-11	16.7288
WNT7B	-1.02646	5.12827	-7.15649	4.20094e-12	2.50117e-11	16.6939
CNN1	1.73157	4.43974	7.15648	4.20123e-12	2.50117e-11	16.6939
CPE	1.01782	4.1316	7.14097	4.64211e-12	2.75214e-11	16.5962
TPSAB1	1.14019	3.06448	7.13778	4.73818e-12	2.80409e-11	16.5761
AZGP1	-1.27214	1.96693	-7.1372	4.75583e-12	2.8137e-11	16.5725
ID1	-1.15026	8.67928	-7.13603	4.79159e-12	2.83402e-11	16.5651
KCNJ15	-1.13132	3.84402	-7.13319	4.87999e-12	2.88544e-11	16.5472
CAMK2N1	-1.21543	6.87533	-7.1322	4.91083e-12	2.90282e-11	16.5411
CHI3L2	1.04724	1.99929	7.12886	5.01753e-12	2.96326e-11	16.52
SBK1	-1.23936	2.90125	-7.12007	5.30839e-12	3.12947e-11	16.4649
FBXO27	-1.11301	4.13332	-7.10259	5.93731e-12	3.48069e-11	16.3552
ZNF486	-1.37714	3.86665	-7.10227	5.9498e-12	3.48698e-11	16.3532
OVOL1	-1.0417	3.95952	-7.09801	6.11406e-12	3.57694e-11	16.3265
ITLN1	-1.53711	1.44072	-7.09475	6.24306e-12	3.64706e-11	16.3061
UGT2B15	-1.08831	0.965179	-7.07622	7.02757e-12	4.08381e-11	16.1902
CAPN13	-1.07555	1.99967	-7.06978	7.32234e-12	4.24521e-11	16.15
FOSL1	1.11625	5.27044	7.0624	7.67533e-12	4.43825e-11	16.1039
NPIPB15	-1.16153	2.41507	-7.06225	7.68281e-12	4.44128e-11	16.103
KRT8	-1.09937	9.17823	-7.04431	8.61244e-12	4.94781e-11	15.9912
KLK6	1.47823	1.42514	7.03989	8.85777e-12	5.07781e-11	15.9637
FAT2	1.36576	2.85562	7.01356	1.04703e-11	5.9458e-11	15.8001
COL7A1	1.217	5.27437	7.01133	1.06194e-11	6.02874e-11	15.7862
MMRN2	-1.02975	4.73385	-6.99815	1.15439e-11	6.52015e-11	15.7046
OAS2	1.07558	5.2047	6.96149	1.45531e-11	8.12546e-11	15.4779
MSLN	1.6282	2.15968	6.9584	1.48394e-11	8.26762e-11	15.4589
PGLYRP3	1.2351	1.55539	6.95723	1.49499e-11	8.32368e-11	15.4516
GSTM4	-1.12163	4.26969	-6.95505	1.51566e-11	8.42936e-11	15.4382
SLC7A4	-1.15794	2.31046	-6.93241	1.7478e-11	9.64242e-11	15.2988
GSTM2	-1.17246	1.93958	-6.93129	1.76014e-11	9.70512e-11	15.2919
SPON1	1.13784	3.07697	6.90739	2.04512e-11	1.12113e-10	15.1452
MT1A	1.12612	1.81036	6.90499	2.07619e-11	1.1367e-10	15.1304
MMP7	1.71043	4.1484	6.9045	2.08249e-11	1.13974e-10	15.1275
NRARP	1.00049	4.191	6.89246	2.24566e-11	1.223e-10	15.0537
SP6	-1.1006	4.3147	-6.88686	2.3258e-11	1.26285e-10	15.0194
MEX3A	-1.01093	3.81312	-6.88671	2.32803e-11	1.26372e-10	15.0185
WNT11	1.04176	1.70402	6.87163	2.55811e-11	1.38333e-10	14.9263
SCEL	1.22796	1.73049	6.86916	2.59783e-11	1.40291e-10	14.9112
TTR	-1.11253	0.915358	-6.8602	2.7473e-11	1.48042e-10	14.8566
PLIN4	-1.10616	3.10159	-6.85986	2.75321e-11	1.48321e-10	14.8545
DES	2.37745	4.82295	6.8575	2.79401e-11	1.50397e-10	14.8401
HLA-DQA2	1.44924	3.93557	6.85562	2.82688e-11	1.52002e-10	14.8286
RAB25	-1.04891	7.87488	-6.83728	3.16905e-11	1.69553e-10	14.7169
IL36G	1.0928	1.09712	6.81754	3.58294e-11	1.90498e-10	14.597
APOL4	-1.07647	4.66809	-6.80638	3.83972e-11	2.03453e-10	14.5293
S100A3	1.07554	3.47564	6.79209	4.19528e-11	2.21401e-10	14.4427
MMP1	1.73388	5.02844	6.77688	4.60945e-11	2.42297e-10	14.3507
HOXD13	1.03594	1.52403	6.76271	5.03082e-11	2.62751e-10	14.2653
ACTG2	1.66718	5.24941	6.76028	5.10689e-11	2.66408e-10	14.2506
SCARA3	1.11156	4.11624	6.75874	5.15571e-11	2.68814e-10	14.2413
AREG	1.55072	4.3616	6.72221	6.45627e-11	3.32709e-10	14.0215
FGFR3	-1.60771	5.98977	-6.71499	6.74873e-11	3.46884e-10	13.9782
SOWAHB	-1.00008	3.90876	-6.68631	8.04586e-11	4.10592e-10	13.8065
CCL20	1.37624	2.58646	6.67532	8.6053e-11	4.37908e-10	13.7409
COL17A1	1.71243	4.06974	6.6737	8.69117e-11	4.4194e-10	13.7312
DDIT4	1.00679	6.47326	6.62645	1.15915e-10	5.80096e-10	13.45
ACTC1	1.56362	2.0415	6.59822	1.37581e-10	6.83211e-10	13.2827
THBS2	1.31916	3.64354	6.59503	1.40267e-10	6.96203e-10	13.2638
ERP27	-1.33094	4.55613	-6.5921	1.42774e-10	7.07586e-10	13.2465
NIPAL4	-1.15072	4.37431	-6.57353	1.59752e-10	7.86063e-10	13.1368
IL33	1.1952	2.78215	6.56342	1.698e-10	8.33655e-10	13.0773
CYP1A2	-1.03289	0.581963	-6.56063	1.7269e-10	8.46592e-10	13.0608
TPSB2	1.08727	3.16944	6.55918	1.74209e-10	8.53199e-10	13.0523
SFRP1	1.17693	2.01252	6.54722	1.87222e-10	9.14463e-10	12.982
S100A7	2.52581	4.30605	6.53528	2.01178e-10	9.78793e-10	12.9118
SOD3	1.13023	4.67519	6.51652	2.25179e-10	1.08813e-09	12.8019
TEAD2	1.0218	4.11896	6.51611	2.25742e-10	1.09025e-09	12.7994
EREG	1.29813	1.79808	6.48317	2.74981e-10	1.31634e-09	12.6069
ZNF626	-1.05248	2.25661	-6.45003	3.35111e-10	1.58553e-09	12.414
GJB2	1.45588	6.77947	6.44644	3.42355e-10	1.61827e-09	12.3932
NPTXR	-1.12151	3.26989	-6.4419	3.51727e-10	1.65825e-09	12.3668
COMP	1.65369	3.69287	6.43932	3.57159e-10	1.68266e-09	12.3519
TRNP1	-1.03625	4.59086	-6.43784	3.60327e-10	1.697e-09	12.3433
BST2	1.21745	8.35538	6.42351	3.92357e-10	1.8372e-09	12.2602
GUCA2A	-1.40242	1.65306	-6.42122	3.97712e-10	1.86097e-09	12.247
SPRR2E	1.42429	1.42709	6.40793	4.30324e-10	2.00557e-09	12.1702
CLDN4	-1.16863	8.22123	-6.39946	4.5247e-10	2.10582e-09	12.1212
ADGRF1	-1.2061	2.95311	-6.3871	4.86797e-10	2.25821e-09	12.05
CCL11	1.20021	3.23742	6.37185	5.32685e-10	2.45906e-09	11.9621
OLR1	1.26543	3.14596	6.35764	5.7921e-10	2.66151e-09	11.8805
MUC20	-1.18374	3.7042	-6.331	6.77439e-10	3.08726e-09	11.7278
MMP13	1.49718	3.021	6.31436	7.46898e-10	3.38063e-09	11.6327
PTK6	-1.02205	5.85502	-6.28882	8.67289e-10	3.89723e-09	11.4871
FOXJ1	-1.41688	2.65818	-6.27444	9.43183e-10	4.22114e-09	11.4054
CASQ2	1.05544	1.40414	6.26661	9.87263e-10	4.40864e-09	11.3609
KLHDC7B	1.64087	4.33942	6.24587	1.11383e-09	4.95264e-09	11.2434
FAM83A	1.54301	4.46794	6.24182	1.14038e-09	5.0605e-09	11.2205
CLCA2	1.87623	4.00607	6.23825	1.16426e-09	5.15961e-09	11.2003
SFN	1.0415	10.1347	6.19847	1.46583e-09	6.41475e-09	10.976
DKK4	-1.11687	1.84027	-6.18869	1.55101e-09	6.76973e-09	10.921
BNIPL	-1.0244	3.04457	-6.16234	1.80515e-09	7.81904e-09	10.7733
WNT7A	1.06445	1.75219	6.145	1.99427e-09	8.59715e-09	10.6763
TSPAN8	-1.10094	1.7561	-6.13893	2.06491e-09	8.88244e-09	10.6425
GPNMB	1.23346	5.95427	6.11161	2.41433e-09	1.03011e-08	10.4903
ARL14	-1.18719	3.2095	-6.10652	2.48567e-09	1.05896e-08	10.462
PTGIS	1.24059	2.75725	6.08114	2.87257e-09	1.21316e-08	10.3213
KLK11	1.01087	1.15781	6.06885	3.08044e-09	1.29492e-08	10.2533
LRATD1	-1.17152	4.57034	-6.05981	3.24273e-09	1.3597e-08	10.2034
MUC2	-1.00077	1.05606	-6.05591	3.31531e-09	1.3878e-08	10.1819
KCNG1	-1.17517	3.18913	-6.04061	3.6157e-09	1.50815e-08	10.0975
TNNT3	-1.5332	3.04093	-6.03768	3.67623e-09	1.53148e-08	10.0814
SPRR1B	1.9642	4.61921	6.02726	3.89922e-09	1.61728e-08	10.0241
SULT2B1	1.00163	2.1887	5.99608	4.64905e-09	1.90765e-08	9.85311
SERPINB5	1.3347	5.63911	5.9824	5.02098e-09	2.05182e-08	9.7783
ERN2	-1.22219	1.98471	-5.96785	5.4484e-09	2.2174e-08	9.69889
LMOD1	1.12193	3.24983	5.95063	6.0001e-09	2.43447e-08	9.60516
CXCL6	1.08578	2.12791	5.91566	7.29396e-09	2.93732e-08	9.41544
FDCSP	1.48126	2.04938	5.9145	7.341e-09	2.95507e-08	9.40919
PADI3	-1.81706	4.98752	-5.89798	8.04786e-09	3.224e-08	9.31989
MAL	-1.55913	3.93002	-5.89686	8.09818e-09	3.2422e-08	9.31384
AKR1C2	-1.535	4.90093	-5.89606	8.13417e-09	3.25595e-08	9.30953
NMU	1.12304	3.2532	5.88985	8.41952e-09	3.3641e-08	9.27605
VSTM2L	1.04634	1.9558	5.86461	9.68344e-09	3.83681e-08	9.14022
GABBR2	-1.11321	1.75793	-5.78531	1.49818e-08	5.80579e-08	8.71659
RARRES2	1.01601	5.60645	5.77078	1.62202e-08	6.25651e-08	8.63953
CCL19	1.32281	3.07281	5.76035	1.71709e-08	6.6015e-08	8.58427
S100A4	-1.01614	8.8068	-5.71409	2.20813e-08	8.39865e-08	8.34031
RPL39L	1.04015	2.87626	5.70723	2.29173e-08	8.70169e-08	8.30428
IGF2	-1.32176	1.80964	-5.61697	3.72486e-08	1.38324e-07	7.83349
PRR15L	-1.12765	3.80858	-5.61384	3.78767e-08	1.40526e-07	7.81729
UPK1B	-1.9496	6.24851	-5.59007	4.29996e-08	1.58647e-07	7.6944
ANXA10	-1.67527	2.7111	-5.57891	4.56316e-08	1.67829e-07	7.63686
PKP1	1.30147	5.00213	5.54972	5.32774e-08	1.9423e-07	7.48686
PCP4	1.37838	2.36866	5.53729	5.68991e-08	2.0664e-07	7.42318
IRX3	1.09323	3.23269	5.43112	9.93119e-08	3.50705e-07	6.88427
KRT19	-1.05993	11.3087	-5.34979	1.51276e-07	5.22453e-07	6.47748
KRT1	1.30825	1.74487	5.27854	2.17812e-07	7.37683e-07	6.12543
CD79A	1.06845	2.82458	5.2777	2.18742e-07	7.4058e-07	6.12132
TFF1	-1.53783	3.06941	-5.23872	2.66562e-07	8.94732e-07	5.93049
SLC38A4	-1.02755	1.85179	-5.22475	2.86053e-07	9.55971e-07	5.8624
MGP	1.01216	5.53592	5.22363	2.87676e-07	9.6091e-07	5.85694
CCR7	-1.09159	3.31366	-5.1884	3.43474e-07	1.13569e-06	5.68594
CALML5	1.68907	3.30008	5.12093	4.81002e-07	1.55939e-06	5.36131
CASP14	1.57794	3.24894	5.10736	5.14497e-07	1.66311e-06	5.29645
LAMB3	1.0667	6.82207	5.09538	5.45932e-07	1.75731e-06	5.23932
CAPN8	-1.02629	2.13679	-5.09257	5.53567e-07	1.78017e-06	5.22594
AKR1C3	-1.12465	5.49641	-4.94341	1.14701e-06	3.55166e-06	4.52488
LGALS4	-1.10344	2.21386	-4.87719	1.5761e-06	4.79103e-06	4.21951
SBSN	1.31671	2.56474	4.87111	1.62246e-06	4.92144e-06	4.19167
TFF2	-1.06058	1.98789	-4.76108	2.72851e-06	8.06659e-06	3.69286
MYH11	1.15159	3.6402	4.72844	3.17736e-06	9.32307e-06	3.54688
OLFM4	1.32302	2.26047	4.63713	4.84345e-06	1.3849e-05	3.14316
LTF	1.02247	1.93436	4.5619	6.82029e-06	1.91068e-05	2.81584
S100A2	1.40677	8.51743	4.48917	9.45402e-06	2.59942e-05	2.50395
CAPNS2	-1.14299	4.36904	-4.24188	2.77817e-05	7.17596e-05	1.47741
DEFB1	1.08604	4.73298	4.0396	6.46241e-05	0.000158465	0.677178
AQP3	-1.01899	7.69193	-4.0162	7.10972e-05	0.000173335	0.586924
IGFL1	-1.23246	3.88239	-3.99317	7.80652e-05	0.000189581	0.498575
SPRR1A	-1.19206	6.21646	-3.95921	8.95374e-05	0.000215942	0.369102
KRT4	1.20688	3.13062	3.88937	0.000118334	0.00028074	0.106129
KRTDAP	1.14665	2.51726	3.79583	0.000170825	0.000397237	-0.239358
CLCA4	-1.01179	2.94498	-3.61402	0.000341402	0.000761565	-0.888428
AKR1B10	1.08787	3.54308	3.58699	0.000377527	0.000836906	-0.982413
KRT13	-1.22108	6.77151	-3.02793	0.00262776	0.00512434	-2.77648

## Sheet: Table S9
GO Enrichment Analysis Results for Cluster DEGs
ONTOLOGY	ID	Description	GeneRatio	BgRatio	RichFactor	FoldEnrichment	zScore	pvalue	p.adjust	qvalue	geneID	Count
BP	GO:0007159	leukocyte cell-cell adhesion	109/1341	419/18888	0.260143	3.66412	15.2452	6.27541e-34	3.44645e-30	2.30407e-30	MSN/SIRPA/TMEM131L/ITGA5/PDCD1LG2/CD44/CD86/PLA2G2F/RUNX3/ICAM1/GATA3/CAV1/HAVCR2/ITGB2/CD300A/AIF1/VSIG4/NLRP3/IL7R/LILRB2/NCKAP1L/EXT1/SELPLG/FGL2/IL2RA/CD209/NT5E/TNFSF13B/NOD2/SASH3/KITLG/LILRB4/FERMT3/CD47/TNFAIP8L2/IDO1/PTPRC/SLC39A8/PRNP/LAG3/IL12RB1/GCNT1/ADA/CD274/ANXA1/CEBPB/RHOH/LAPTM5/LGALS1/DPP4/HLA-DQB1/LILRB1/SLC7A1/TNFSF4/HLA-DMB/HLA-DRA/HLA-DQA1/CTLA4/B2M/HLA-DPB1/HLA-DPA1/LYN/CD…	109
BP	GO:0045229	external encapsulating structure organization	93/1341	334/18888	0.278443	3.92187	14.894	1.50734e-31	4.13917e-28	2.76717e-28	TGFBI/PPARG/ANXA2/SULF2/LOX/CAV1/MELTF/CCDC80/EXT1/FAP/COL16A1/SOX9/MMP9/CAV2/COL6A1/BMP1/COL8A2/ADAMTS12/ADAMTS2/SLC39A8/COL5A3/COL5A2/POSTN/TGFBR1/LRP1/TGFB2/PDPN/FMOD/ADAMTS14/COL5A1/AEBP1/SFRP2/DPP4/SULF1/ZNF469/GAS6/TGFB1/COL1A1/ELF3/COL18A1/PXDN/GREM1/COL1A2/MMP14/COL3A1/OLFML2B/ADAMTS15/OLFML2A/LOXL2/DDR2/ADAMTS4/LCP1/HAS2/NID1/FKBP10/PTX3/COL15A1/ANTXR1/IL6/ADAMTSL4/EMILIN1/CTSK/CREB3L1/C…	93
BP	GO:0030198	extracellular matrix organization	92/1341	332/18888	0.277108	3.90308	14.753	4.84612e-31	8.58314e-28	5.73811e-28	TGFBI/PPARG/ANXA2/SULF2/LOX/CAV1/MELTF/CCDC80/EXT1/FAP/COL16A1/SOX9/MMP9/CAV2/COL6A1/BMP1/COL8A2/ADAMTS12/ADAMTS2/SLC39A8/COL5A3/COL5A2/POSTN/TGFBR1/LRP1/TGFB2/PDPN/FMOD/ADAMTS14/COL5A1/AEBP1/SFRP2/DPP4/SULF1/ZNF469/GAS6/TGFB1/COL1A1/ELF3/COL18A1/PXDN/GREM1/COL1A2/MMP14/COL3A1/OLFML2B/ADAMTS15/OLFML2A/LOXL2/DDR2/ADAMTS4/LCP1/HAS2/NID1/FKBP10/PTX3/COL15A1/ANTXR1/IL6/ADAMTSL4/EMILIN1/CTSK/CREB3L1/C…	92
BP	GO:0043062	extracellular structure organization	92/1341	333/18888	0.276276	3.89135	14.7159	6.25138e-31	8.58314e-28	5.73811e-28	TGFBI/PPARG/ANXA2/SULF2/LOX/CAV1/MELTF/CCDC80/EXT1/FAP/COL16A1/SOX9/MMP9/CAV2/COL6A1/BMP1/COL8A2/ADAMTS12/ADAMTS2/SLC39A8/COL5A3/COL5A2/POSTN/TGFBR1/LRP1/TGFB2/PDPN/FMOD/ADAMTS14/COL5A1/AEBP1/SFRP2/DPP4/SULF1/ZNF469/GAS6/TGFB1/COL1A1/ELF3/COL18A1/PXDN/GREM1/COL1A2/MMP14/COL3A1/OLFML2B/ADAMTS15/OLFML2A/LOXL2/DDR2/ADAMTS4/LCP1/HAS2/NID1/FKBP10/PTX3/COL15A1/ANTXR1/IL6/ADAMTSL4/EMILIN1/CTSK/CREB3L1/C…	92
BP	GO:0045785	positive regulation of cell adhesion	113/1341	485/18888	0.23299	3.28166	14.0725	1.89192e-30	2.07809e-27	1.38927e-27	FLNA/SIRPA/CDK6/ADAM19/PLAUR/ITGA5/PDCD1LG2/CSF1/CD44/CD86/RUNX3/GATA3/CAV1/HAVCR2/ITGB2/AIF1/CCDC80/NLRP3/IL7R/LILRB2/NCKAP1L/S100A10/FN1/IL2RA/CD209/PTPRJ/COL16A1/RRAS/TNFSF13B/NOD2/SASH3/KITLG/LILRB4/CD47/NRP1/PTPRC/RIN2/FOXA1/TNFRSF18/TGM2/IL12RB1/GCNT1/ADA/CD274/MYADM/ANXA1/RHOH/TGFB2/TPM1/PDPN/SFRP2/LGALS1/DPP4/FERMT2/HLA-DQB1/LILRB1/SLC7A1/TNFSF4/HLA-DMB/HLA-DRA/HLA-DQA1/CXCL13/B2M/HLA-DPB…	113
BP	GO:0022407	regulation of cell-cell adhesion	112/1341	496/18888	0.225806	3.18049	13.6042	6.5453e-29	5.99113e-26	4.00526e-26	SIRPA/TMEM131L/ADAM19/PLAUR/PDCD1LG2/CD44/CD86/PLA2G2F/RUNX3/GATA3/CAV1/HAVCR2/ITGB2/SPI1/CD300A/AIF1/VSIG4/NLRP3/IL7R/LILRB2/NCKAP1L/FGL2/IL2RA/SH2B3/CD209/TNFSF13B/NOD2/SASH3/KITLG/LILRB4/FERMT3/SERPINE2/CD47/TNFAIP8L2/IDO1/PTPRC/FOXA1/PRNP/LAG3/IL12RB1/GCNT1/ADA/CD274/MYADM/ANXA1/CEBPB/RHOH/PDPN/LAPTM5/LGALS1/DPP4/HLA-DQB1/LILRB1/SLC7A1/TGFB1/TENM3/TNFSF4/HLA-DMB/HLA-DRA/HLA-DQA1/CTLA4/CXCL13/…	112
BP	GO:0050900	leukocyte migration	98/1341	396/18888	0.247475	3.48568	13.8196	1.06002e-28	7.43193e-26	4.96848e-26	MSN/SIRPA/PIK3CD/MPP1/CSF1/CSF1R/HCK/ROR2/ICAM1/C3AR1/GATA3/FCER1G/ITGB2/C5AR1/TNFAIP6/CD300A/AIF1/NCKAP1L/PDE4B/CCL4/EXT1/SELPLG/MYO1G/GPR183/SLAMF8/NOD2/KITLG/CMKLR1/TREM2/CD47/CXCL10/ECM1/TNFRSF18/GCNT1/CCL3/ADA/ANXA1/IL27RA/TGFB2/CXCL9/CCL8/CXCL11/TREM1/DPP4/THBS1/GAS6/CCR5/CXCL13/GREM1/MMP14/LYN/CXCL16/SAA1/ASB2/ITGA2/ST3GAL4/CCL13/CCR1/CXCL12/CCL24/PLA2G7/PTAFR/VEGFC/RAC2/CD74/CXCL1/CXCL2/C…	98
BP	GO:1903037	regulation of leukocyte cell-cell adhesion	96/1341	382/18888	0.251309	3.53969	13.8628	1.08258e-28	7.43193e-26	4.96848e-26	SIRPA/TMEM131L/PDCD1LG2/CD44/CD86/PLA2G2F/RUNX3/GATA3/CAV1/HAVCR2/ITGB2/CD300A/AIF1/VSIG4/NLRP3/IL7R/LILRB2/NCKAP1L/FGL2/IL2RA/CD209/TNFSF13B/NOD2/SASH3/KITLG/LILRB4/CD47/TNFAIP8L2/IDO1/PTPRC/PRNP/LAG3/IL12RB1/GCNT1/ADA/CD274/ANXA1/CEBPB/RHOH/LAPTM5/LGALS1/DPP4/HLA-DQB1/LILRB1/SLC7A1/TNFSF4/HLA-DMB/HLA-DRA/HLA-DQA1/CTLA4/B2M/HLA-DPB1/HLA-DPA1/LYN/CD4/HLA-DRB1/IL20RB/IL2RG/CD70/ST3GAL4/CD3E/CARD11…	96
BP	GO:0006935	chemotaxis	107/1341	466/18888	0.229614	3.23411	13.4997	2.68859e-28	1.64063e-25	1.09682e-25	PIK3CD/NRP2/MPP1/PLAUR/CSF1/CSF1R/LOX/TYMP/C3AR1/FCER1G/ITGB2/C5AR1/TNFAIP6/F3/AIF1/FPR1/NCKAP1L/PDE4B/CCL4/DOCK2/FPR3/PTPRJ/GPR183/SLAMF8/NOD2/CMKLR1/TREM2/BIN2/NRP1/CXCL10/RNASE2/CCL3/ANXA1/TGFB2/CXCL9/CCL8/SEMA3A/CXCL11/TREM1/DPP4/PDGFRB/THBS1/GAS6/PLAU/CCR5/TGFB1/SEMA5A/CXCL13/L1CAM/TPBG/GREM1/LYN/SEMA6A/CXCL16/SAA1/NTN1/ITGA2/CCL13/CCR1/CXCL12/CCL24/PLA2G7/PTAFR/MET/VEGFC/RAC2/CD74/CXCL1/HBE…	107
BP	GO:0042330	taxis	107/1341	468/18888	0.228632	3.22029	13.4457	3.94294e-28	2.16546e-25	1.44768e-25	PIK3CD/NRP2/MPP1/PLAUR/CSF1/CSF1R/LOX/TYMP/C3AR1/FCER1G/ITGB2/C5AR1/TNFAIP6/F3/AIF1/FPR1/NCKAP1L/PDE4B/CCL4/DOCK2/FPR3/PTPRJ/GPR183/SLAMF8/NOD2/CMKLR1/TREM2/BIN2/NRP1/CXCL10/RNASE2/CCL3/ANXA1/TGFB2/CXCL9/CCL8/SEMA3A/CXCL11/TREM1/DPP4/PDGFRB/THBS1/GAS6/PLAU/CCR5/TGFB1/SEMA5A/CXCL13/L1CAM/TPBG/GREM1/LYN/SEMA6A/CXCL16/SAA1/NTN1/ITGA2/CCL13/CCR1/CXCL12/CCL24/PLA2G7/PTAFR/MET/VEGFC/RAC2/CD74/CXCL1/HBE…	107
BP	GO:0050863	regulation of T cell activation	95/1341	382/18888	0.248691	3.50282	13.6615	5.0364e-28	2.51454e-25	1.68105e-25	SIRPA/TMEM131L/PDCD1LG2/CD86/PLA2G2F/RUNX3/GATA3/CAV1/HAVCR2/CD300A/AIF1/VSIG4/NLRP3/IL7R/LILRB2/NCKAP1L/FGL2/IL2RA/CD209/TNFSF13B/NOD2/SASH3/KITLG/LILRB4/CGAS/CD47/PRDM1/TNFAIP8L2/IDO1/PTPRC/PRNP/LAG3/IL12RB1/ADA/CD274/ANXA1/CEBPB/RHOH/LAPTM5/LGALS1/DPP4/HLA-DQB1/LILRB1/SLC7A1/TNFSF4/HLA-DMB/HLA-DRA/HLA-DQA1/CTLA4/B2M/HLA-DPB1/HLA-DPA1/LYN/CD4/HLA-DRB1/IL20RB/IL2RG/CYP26B1/CD70/CD2/CD3E/CARD11/S…	95
BP	GO:0050867	positive regulation of cell activation	94/1341	380/18888	0.247368	3.48419	13.5236	1.50458e-27	6.88596e-25	4.60349e-25	FLNA/SIRPA/TLR6/PDCD1LG2/CD86/IL15RA/RUNX3/GATA3/CAV1/HAVCR2/AXL/FCGR3A/SPI1/AIF1/TYROBP/NLRP3/IL7R/LILRB2/PLEK/NCKAP1L/IL2RA/CD209/LILRA5/TNFSF13B/GPR183/NOD2/SASH3/KITLG/LILRB4/TREM2/CD47/BTK/PTPRC/CD38/IL12RB1/CCL3/ADA/CD274/ANXA1/RHOH/CLCF1/CEBPA/LGALS1/DPP4/THBS1/CTSC/GAS6/HLA-DQB1/LILRB1/SLC7A1/TGFB1/TNFSF4/HLA-DMB/HLA-DRA/HLA-DQA1/B2M/HLA-DPB1/HLA-DPA1/MMP14/LYN/CD4/HLA-DRB1/CLEC7A/IL2RG/C…	94
BP	GO:0002696	positive regulation of leukocyte activation	89/1341	362/18888	0.245856	3.46289	13.0799	6.29815e-26	2.64663e-23	1.76936e-23	SIRPA/TLR6/PDCD1LG2/CD86/IL15RA/RUNX3/GATA3/CAV1/HAVCR2/AXL/FCGR3A/SPI1/AIF1/TYROBP/NLRP3/IL7R/LILRB2/NCKAP1L/IL2RA/CD209/TNFSF13B/GPR183/NOD2/SASH3/KITLG/LILRB4/TREM2/CD47/BTK/PTPRC/CD38/IL12RB1/CCL3/ADA/CD274/ANXA1/RHOH/CLCF1/CEBPA/LGALS1/DPP4/THBS1/CTSC/GAS6/HLA-DQB1/LILRB1/SLC7A1/TGFB1/TNFSF4/HLA-DMB/HLA-DRA/HLA-DQA1/B2M/HLA-DPB1/HLA-DPA1/MMP14/LYN/CD4/HLA-DRB1/CLEC7A/IL2RG/CD70/CD2/CD3E/CARD…	89
BP	GO:0070663	regulation of leukocyte proliferation	75/1341	267/18888	0.280899	3.95646	13.45	6.74668e-26	2.64663e-23	1.76936e-23	TMEM131L/PDCD1LG2/CSF1/CSF1R/CD86/PLA2G2F/HAVCR2/FCGR3A/CD300A/MNDA/AIF1/VSIG4/TYROBP/LILRB2/NCKAP1L/IL2RA/CD209/TNFSF13B/GPR183/SASH3/KITLG/LILRB4/LST1/BTK/IDO1/PTPRC/CD38/PRNP/IL12RB1/ADA/CD274/ANXA1/CEBPB/CLCF1/CCL8/LILRB1/SLC7A1/TNFSF4/HLA-DMB/CTLA4/HLA-DPB1/HLA-DPA1/GREM1/LYN/HLA-DRB1/IL20RB/CD70/CD3E/CARD11/TNFAIP3/IRF1/RAC2/CD74/CSF2RA/TNFSF9/CORO1A/HLA-A/IL6/LRRC32/ST6GAL1/IL18/TNFRSF1B/I…	75
BP	GO:0022409	positive regulation of cell-cell adhesion	83/1341	325/18888	0.255385	3.5971	13.0557	1.91474e-25	7.0105e-23	4.68675e-23	SIRPA/ADAM19/PLAUR/PDCD1LG2/CD44/CD86/RUNX3/GATA3/CAV1/HAVCR2/ITGB2/AIF1/NLRP3/IL7R/LILRB2/NCKAP1L/IL2RA/CD209/TNFSF13B/NOD2/SASH3/KITLG/LILRB4/CD47/PTPRC/FOXA1/IL12RB1/GCNT1/ADA/CD274/ANXA1/RHOH/PDPN/LGALS1/DPP4/HLA-DQB1/LILRB1/SLC7A1/TNFSF4/HLA-DMB/HLA-DRA/HLA-DQA1/CXCL13/B2M/HLA-DPB1/HLA-DPA1/FSTL3/LYN/CD4/HLA-DRB1/IL2RG/CD70/ST3GAL4/CD3E/CARD11/SOCS1/PTAFR/CD74/TNFSF9/HAS2/CORO1A/HLA-A/MYO10/…	83
BP	GO:0001819	positive regulation of cytokine production	106/1341	500/18888	0.212	2.98602	12.4422	4.92061e-25	1.689e-22	1.12915e-22	TLR6/PIK3CD/SPHK1/FCGR2A/TLR1/CD14/CSF1R/STING1/CD86/SULF2/C3AR1/GATA3/HAVCR2/HPSE/FCER1G/C5AR1/FCGR3A/F3/CYBB/AIF1/TYROBP/NLRP3/LILRB2/IFI16/IL1RAP/PDE4B/NFAM1/LY96/HEG1/PTPRJ/LILRA5/NOD2/SASH3/GBP5/TMEM106A/STAT1/IRF8/CLEC5A/IFIH1/CGAS/TREM2/SPON2/CD84/BTK/IDO1/PTPRC/IL12RB2/SLC11A1/IL12RB1/POSTN/CCL3/CD274/ANXA1/CEBPB/IL27RA/OSM/LAPTM5/SULF1/THBS1/GATA6/LILRB1/CASP1/TGFB1/TNFSF4/SORL1/TLR2/B2M…	106
BP	GO:1903039	positive regulation of leukocyte cell-cell adhesion	75/1341	277/18888	0.270758	3.81363	13.0412	8.44488e-25	2.72819e-22	1.82388e-22	SIRPA/PDCD1LG2/CD44/CD86/RUNX3/GATA3/CAV1/HAVCR2/ITGB2/AIF1/NLRP3/IL7R/LILRB2/NCKAP1L/IL2RA/CD209/TNFSF13B/NOD2/SASH3/KITLG/LILRB4/CD47/PTPRC/IL12RB1/GCNT1/ADA/CD274/ANXA1/RHOH/LGALS1/DPP4/HLA-DQB1/LILRB1/SLC7A1/TNFSF4/HLA-DMB/HLA-DRA/HLA-DQA1/B2M/HLA-DPB1/HLA-DPA1/LYN/CD4/HLA-DRB1/IL2RG/CD70/ST3GAL4/CD3E/CARD11/SOCS1/PTAFR/CD74/TNFSF9/HAS2/CORO1A/HLA-A/IL6/HLA-DRB5/IL18/CCL21/IL4I1/EGR3/LCK/THY1…	75
BP	GO:0097529	myeloid leukocyte migration	69/1341	239/18888	0.288703	4.06638	13.1884	1.10985e-24	3.38627e-22	2.26383e-22	SIRPA/PIK3CD/MPP1/CSF1/CSF1R/ROR2/C3AR1/FCER1G/ITGB2/C5AR1/TNFAIP6/CD300A/AIF1/NCKAP1L/PDE4B/CCL4/SLAMF8/NOD2/KITLG/CMKLR1/TREM2/CD47/CXCL10/CCL3/ANXA1/TGFB2/CXCL9/CCL8/CXCL11/TREM1/DPP4/THBS1/CXCL13/GREM1/MMP14/LYN/SAA1/CCL13/CCR1/CXCL12/CCL24/PLA2G7/VEGFC/RAC2/CD74/CXCL1/CXCL2/CCL18/IL6/EMILIN1/SERPINE1/CCL21/S100A8/CCL2/CCL5/CXADR/DUSP1/CXCL3/CXCL5/CXCL8/MMP2/S100A9/CCL20/S100A7/CCL11/CXCL6/RA…	69
BP	GO:1903131	mononuclear cell differentiation	103/1341	484/18888	0.21281	2.99743	12.3064	1.74293e-24	5.038e-22	3.36806e-22	DHRS2/PIK3CD/TMEM131L/CDK6/PPARG/NFIL3/CSF1/CSF1R/CD86/IL15RA/RUNX3/GATA3/AXL/FCER1G/GPR68/SPI1/NLRP3/IL7R/LILRB2/IFI16/NCKAP1L/FGL2/NFAM1/DOCK2/IL2RA/PTPRJ/TNFSF13B/GPR183/SLAMF8/SASH3/NOTCH2/IRF8/INHBA/LILRB4/LRRC8A/TREM2/PRDM1/BTK/PTPRC/LAG3/IL12RB1/ADA/ANXA1/CEBPB/RHOH/SOCS3/CLCF1/BATF2/LGALS1/DOCK11/MYC/GAS6/LILRB1/TGFB1/TNFSF4/HLA-DRA/CTLA4/MFNG/B2M/CD8A/MMP14/LYN/TMEM176B/CD4/HLA-DRB1/CTSL…	103
BP	GO:0030595	leukocyte chemotaxis	68/1341	237/18888	0.28692	4.04127	13.0248	3.60575e-24	9.90138e-22	6.61939e-22	PIK3CD/MPP1/CSF1/CSF1R/C3AR1/FCER1G/ITGB2/C5AR1/TNFAIP6/AIF1/NCKAP1L/PDE4B/CCL4/GPR183/SLAMF8/NOD2/CMKLR1/CXCL10/CCL3/ANXA1/TGFB2/CXCL9/CCL8/CXCL11/TREM1/DPP4/THBS1/GAS6/CCR5/CXCL13/GREM1/LYN/CXCL16/SAA1/CCL13/CCR1/CXCL12/CCL24/PLA2G7/VEGFC/RAC2/CD74/CXCL1/CXCL2/CORO1A/CCL18/IL6/SERPINE1/CCL21/S100A8/ALOX5/CCL2/CCL5/CXCR4/CXADR/DUSP1/CXCL3/CXCL5/CXCL8/MMP2/S100A9/CCL20/S100A7/CCL11/CXCL6/RARRES2/…	68
BP	GO:0071621	granulocyte chemotaxis	49/1341	128/18888	0.382812	5.39192	13.7828	6.51297e-24	1.7033e-21	1.13871e-21	PIK3CD/MPP1/CSF1/CSF1R/C3AR1/FCER1G/ITGB2/C5AR1/TNFAIP6/NCKAP1L/PDE4B/CCL4/NOD2/CMKLR1/CXCL10/CCL3/ANXA1/TGFB2/CXCL9/CCL8/CXCL11/TREM1/DPP4/THBS1/CXCL13/SAA1/CCL13/CCL24/RAC2/CD74/CXCL1/CXCL2/CCL18/CCL21/S100A8/CCL2/CCL5/CXADR/CXCL3/CXCL5/CXCL8/S100A9/CCL20/S100A7/CCL11/CXCL6/RARRES2/CCL19/CCR7	49
BP	GO:0051251	positive regulation of lymphocyte activation	81/1341	328/18888	0.246951	3.47831	12.5169	7.99128e-24	1.90818e-21	1.27568e-21	SIRPA/PDCD1LG2/CD86/IL15RA/RUNX3/GATA3/CAV1/HAVCR2/AXL/FCGR3A/SPI1/AIF1/TYROBP/NLRP3/IL7R/LILRB2/NCKAP1L/IL2RA/CD209/TNFSF13B/GPR183/NOD2/SASH3/KITLG/LILRB4/CD47/BTK/PTPRC/CD38/IL12RB1/ADA/CD274/ANXA1/RHOH/CLCF1/LGALS1/DPP4/GAS6/HLA-DQB1/LILRB1/SLC7A1/TGFB1/TNFSF4/HLA-DMB/HLA-DRA/HLA-DQA1/B2M/HLA-DPB1/HLA-DPA1/MMP14/LYN/CD4/HLA-DRB1/CLEC7A/IL2RG/CD70/CD3E/CARD11/SOCS1/CD74/TNFSF9/CORO1A/HLA-A/IL6…	81
BP	GO:1902105	regulation of leukocyte differentiation	81/1341	328/18888	0.246951	3.47831	12.5169	7.99128e-24	1.90818e-21	1.27568e-21	TMEM131L/CDK6/CSF1/CD86/IL15RA/ROR2/RUNX3/C1QC/GATA3/AXL/TNFAIP6/GPR68/SPI1/TYROBP/NLRP3/IL7R/LILRB2/NCKAP1L/FGL2/NFAM1/IL2RA/LILRB3/KLF10/SLAMF8/SASH3/NOTCH2/EVI2B/INHBA/KITLG/LILRB4/TREM2/PRDM1/BTK/TESC/PTPRC/LAG3/IL12RB1/FBN1/CCL3/ADA/ANXA1/CEBPB/RHOH/MYC/GAS6/LILRB1/TGFB1/TNFSF4/HLA-DRA/CTLA4/MMP14/FSTL3/LYN/TMEM176B/CD4/HLA-DRB1/IL2RG/CYP26B1/CD2/MAFB/CARD11/CCR1/SOCS1/IRF1/CD74/TNFSF9/TMEM1…	81
BP	GO:0060326	cell chemotaxis	80/1341	322/18888	0.248447	3.49938	12.5053	1.00308e-23	2.29537e-21	1.53453e-21	PIK3CD/MPP1/CSF1/CSF1R/LOX/C3AR1/FCER1G/ITGB2/C5AR1/TNFAIP6/AIF1/NCKAP1L/PDE4B/CCL4/GPR183/SLAMF8/NOD2/CMKLR1/BIN2/NRP1/CXCL10/CCL3/ANXA1/TGFB2/CXCL9/CCL8/CXCL11/TREM1/DPP4/PDGFRB/THBS1/GAS6/CCR5/SEMA5A/CXCL13/TPBG/GREM1/LYN/CXCL16/SAA1/CCL13/CCR1/CXCL12/CCL24/PLA2G7/MET/VEGFC/RAC2/CD74/CXCL1/HBEGF/CXCL2/CORO1A/CCL18/IL6/FGFR1/SERPINE1/CXCR3/CCL21/S100A8/EGR3/ALOX5/CCL2/VCAM1/CCL5/CXCR4/CXADR/DUS…	80
BP	GO:0032944	regulation of mononuclear cell proliferation	67/1341	241/18888	0.278008	3.91575	12.5936	5.56384e-23	1.22226e-20	8.17123e-21	TMEM131L/PDCD1LG2/CSF1/CD86/PLA2G2F/HAVCR2/FCGR3A/CD300A/MNDA/AIF1/VSIG4/TYROBP/LILRB2/NCKAP1L/IL2RA/CD209/TNFSF13B/GPR183/SASH3/KITLG/LILRB4/LST1/BTK/IDO1/PTPRC/CD38/PRNP/IL12RB1/ADA/CD274/ANXA1/CEBPB/CLCF1/LILRB1/SLC7A1/TNFSF4/HLA-DMB/CTLA4/HLA-DPB1/HLA-DPA1/LYN/HLA-DRB1/IL20RB/CD70/CD3E/CARD11/IRF1/RAC2/CD74/TNFSF9/CORO1A/HLA-A/IL6/LRRC32/ST6GAL1/IL18/TNFRSF1B/IL4I1/TNFRSF21/ERBB2/VCAM1/CCL5/S…	67
BP	GO:0050870	positive regulation of T cell activation	68/1341	253/18888	0.268775	3.78569	12.3317	2.13506e-22	4.50991e-20	3.01502e-20	SIRPA/PDCD1LG2/CD86/RUNX3/GATA3/CAV1/HAVCR2/AIF1/NLRP3/IL7R/LILRB2/NCKAP1L/IL2RA/CD209/TNFSF13B/NOD2/SASH3/KITLG/LILRB4/CD47/PTPRC/IL12RB1/ADA/CD274/ANXA1/RHOH/LGALS1/DPP4/HLA-DQB1/LILRB1/SLC7A1/TNFSF4/HLA-DMB/HLA-DRA/HLA-DQA1/B2M/HLA-DPB1/HLA-DPA1/LYN/CD4/HLA-DRB1/IL2RG/CD70/CD3E/CARD11/SOCS1/CD74/TNFSF9/CORO1A/HLA-A/IL6/HLA-DRB5/IL18/CCL21/IL4I1/EGR3/LCK/THY1/CCL2/VCAM1/CCL5/SHH/HLA-DOA/HLA-DQB…	68
BP	GO:0002237	response to molecule of bacterial origin	84/1341	369/18888	0.227642	3.20634	11.8324	3.78513e-22	7.69923e-20	5.14718e-20	SIRPA/TLR6/TLR1/CAPN2/PDCD1LG2/CD14/HMGCS2/HCK/CD86/HAVCR2/AXL/C5AR1/NLRP3/LILRB2/TAP2/PDE4B/LY96/SOD2/MMP9/NOD2/PLSCR4/IL10RA/GBP5/COL6A1/MRC1/IRF8/VIM/TREM2/SPON2/CXCL10/BTK/IDO1/IL12RB2/SLC11A1/CD274/HPGD/CEBPB/LY86/CXCL9/CXCL11/LILRB1/CCR5/CASP1/TNFSF4/CXCL13/TLR2/MAOB/B2M/CARD16/LYN/F2R/KCNJ8/TNFAIP3/CYP1A1/PTAFR/CXCL1/CXCL2/UGT1A1/IL6/SSC5D/C4B/TH/SERPINE1/TNFRSF1B/S100A8/PALM3/SLPI/CCL2/VC…	84
BP	GO:0050670	regulation of lymphocyte proliferation	65/1341	237/18888	0.274262	3.86298	12.2613	5.56979e-22	1.09247e-19	7.30354e-20	TMEM131L/PDCD1LG2/CD86/PLA2G2F/HAVCR2/FCGR3A/CD300A/MNDA/AIF1/VSIG4/TYROBP/LILRB2/NCKAP1L/IL2RA/CD209/TNFSF13B/GPR183/SASH3/KITLG/LILRB4/LST1/BTK/IDO1/PTPRC/CD38/PRNP/IL12RB1/ADA/CD274/ANXA1/CEBPB/CLCF1/LILRB1/SLC7A1/TNFSF4/HLA-DMB/CTLA4/HLA-DPB1/HLA-DPA1/LYN/HLA-DRB1/IL20RB/CD70/CD3E/CARD11/IRF1/RAC2/CD74/TNFSF9/CORO1A/HLA-A/IL6/LRRC32/IL18/TNFRSF1B/IL4I1/TNFRSF21/ERBB2/VCAM1/CCL5/SHH/FOXJ1/GPNM…	65
BP	GO:0070661	leukocyte proliferation	81/1341	352/18888	0.230114	3.24115	11.7335	1.03401e-21	1.9582e-19	1.30912e-19	MSN/TMEM131L/PDCD1LG2/CSF1/CSF1R/CD86/PLA2G2F/HAVCR2/FCGR3A/CD300A/MNDA/AIF1/VSIG4/TYROBP/IL7R/LILRB2/NCKAP1L/DOCK2/IL2RA/CD209/TNFSF13B/GPR183/SASH3/KITLG/LILRB4/TREM2/LST1/BTK/IDO1/PTPRC/CD38/PRNP/SLC11A1/IL12RB1/ADA/CD274/ANXA1/CEBPB/CLCF1/CCL8/LILRB1/SLC7A1/TNFSF4/HLA-DMB/CTLA4/HLA-DPB1/HLA-DPA1/GREM1/LYN/HLA-DRB1/IL20RB/CD70/CD3E/CARD11/TNFAIP3/IRF1/RAC2/CD74/CSF2RA/TNFSF9/CORO1A/HLA-A/IL6/L…	81
BP	GO:0042060	wound healing	91/1341	430/18888	0.211628	2.98078	11.4861	1.45086e-21	2.65605e-19	1.77565e-19	CD109/FLNA/ANXA5/RAB27A/PPARG/PLAUR/ITGA5/ANXA2/CD44/CAV1/AXL/HPSE/FCER1G/ELK3/F3/GRHL3/PLEK/EXT1/FAP/S100A10/FN1/TMEM97/SH2B3/SERPING1/PAPSS2/MSX2/KRT6A/SERPINA1/NOTCH2/FERMT3/SERPINE2/CCN4/SLC11A1/WAS/TGFBR1/ANXA1/TGFB2/TPM1/PDPN/COL5A1/ITGB5/EVPL/DCBLD2/THBS1/STXBP1/GAS6/FERMT2/PLAU/TGFB1/LYN/COL3A1/SYT11/F13A1/SAA1/CLEC7A/TFPI2/F2R/ERBB3/MYLK/DDR2/ITGA2/ST3GAL4/C1QTNF1/AHNAK/TNFAIP3/HBEGF/TNF…	91
BP	GO:0050866	negative regulation of cell activation	61/1341	215/18888	0.283721	3.99621	12.2146	1.56798e-21	2.77785e-19	1.85708e-19	TMEM131L/PDCD1LG2/CD86/PLA2G2F/RUNX3/HAVCR2/AXL/CD300A/MNDA/SAMSN1/VSIG4/TYROBP/LILRB2/FGL2/FN1/IL2RA/SH2B3/INHBA/LILRB4/CD300LF/SERPINE2/TREM2/TNFAIP8L2/LST1/CD84/BTK/IDO1/PTPRC/PRNP/LAG3/CD274/ANXA1/CEBPB/CST7/LAPTM5/LILRB1/MILR1/TNFSF4/CTLA4/LYN/SYT11/HLA-DRB1/IL20RB/C1QTNF1/TNFAIP3/SOCS1/IRF1/LDLR/CD74/EMILIN1/LRRC32/IL4I1/TNFRSF21/ERBB2/APOE/SHH/PGLYRP3/NRARP/SFRP1/FOXJ1/GPNMB	61
BP	GO:0097530	granulocyte migration	51/1341	154/18888	0.331169	4.66452	12.6228	1.63759e-21	2.81052e-19	1.87892e-19	PIK3CD/MPP1/CSF1/CSF1R/C3AR1/FCER1G/ITGB2/C5AR1/TNFAIP6/CD300A/NCKAP1L/PDE4B/CCL4/SLAMF8/NOD2/CMKLR1/CXCL10/CCL3/ANXA1/TGFB2/CXCL9/CCL8/CXCL11/TREM1/DPP4/THBS1/CXCL13/SAA1/CCL13/CCL24/RAC2/CD74/CXCL1/CXCL2/CCL18/CCL21/S100A8/CCL2/CCL5/CXADR/CXCL3/CXCL5/CXCL8/S100A9/CCL20/S100A7/CCL11/CXCL6/RARRES2/CCL19/CCR7	51
BP	GO:1903706	regulation of hemopoiesis	90/1341	424/18888	0.212264	2.98974	11.4554	1.96777e-21	3.27484e-19	2.18934e-19	TMEM131L/CDK6/CSF1/CD86/IL15RA/LOX/ROR2/RUNX3/C1QC/GATA3/AXL/KLF13/TNFAIP6/SIGLEC15/GPR68/SPI1/TYROBP/NLRP3/IL7R/LILRB2/NCKAP1L/FGL2/NFAM1/IL2RA/LILRB3/KLF10/SLAMF8/SASH3/STAT1/NOTCH2/EVI2B/INHBA/KITLG/LILRB4/TREM2/PRDM1/BTK/TESC/PTPRC/LAG3/IL12RB1/FBN1/CCL3/ADA/ANXA1/CEBPB/RHOH/CEBPA/MYC/GAS6/LILRB1/TGFB1/TNFSF4/HLA-DRA/CTLA4/B2M/SNAI2/MMP14/FSTL3/LYN/TMEM176B/CD4/HLA-DRB1/IL2RG/CYP26B1/CD2/MAFB…	90
BP	GO:0030593	neutrophil chemotaxis	42/1341	107/18888	0.392523	5.5287	12.9867	3.52186e-21	5.68884e-19	3.80317e-19	PIK3CD/MPP1/C3AR1/FCER1G/ITGB2/C5AR1/TNFAIP6/NCKAP1L/PDE4B/CCL4/NOD2/CXCL10/CCL3/TGFB2/CXCL9/CCL8/CXCL11/TREM1/DPP4/CXCL13/SAA1/CCL13/CCL24/RAC2/CD74/CXCL1/CXCL2/CCL18/CCL21/S100A8/CCL2/CCL5/CXADR/CXCL3/CXCL5/CXCL8/S100A9/CCL20/CCL11/CXCL6/CCL19/CCR7	42
BP	GO:0061448	connective tissue development	71/1341	288/18888	0.246528	3.47235	11.6881	5.61254e-21	8.80688e-19	5.88768e-19	CHST11/TGFBI/PPARG/CSF1/HMGCS2/CD44/SULF2/LOX/RUNX3/GATA3/SLC39A14/EFEMP1/SPI1/TRPS1/PRRX1/EXT1/SOX9/MSX2/COL6A1/MAF/BMP1/SNAI1/ADAMTS12/CCN4/ECM1/FOXA1/DGAT2/TGFBR1/GDF7/COL5A1/SFRP2/BMP3/SULF1/PDGFRB/HMGA2/TGFB1/COL1A1/SORL1/FOXD1/SNAI2/PTHLH/GREM1/COL3A1/WNT5B/PITX1/LOXL2/ITGB8/PKDCC/CHI3L1/RUNX2/EVC/BGN/SELENOM/CCN2/SERPINB7/FGFR1/CTSK/CCN1/CHRDL2/OSR2/EGR1/BARX2/ACTA2/COL11A1/WNT7B/WNT11/FGF…	71
BP	GO:0002274	myeloid leukocyte activation	64/1341	241/18888	0.26556	3.74042	11.8363	7.51701e-21	1.14676e-18	7.66647e-19	TLR6/DHRS2/PIK3CD/SPHK1/TLR1/CSF1/SCNN1B/HAVCR2/FCER1G/ITGB2/C5AR1/LAT2/FCGR3A/SPI1/CD300A/AIF1/VSIG4/C1QA/TYROBP/LCP2/DOCK2/FN1/TMEM106A/ITGAM/NOTCH2/LILRB4/CD300LF/MFHAS1/TREM2/CD84/BTK/PTPRC/SLC11A1/CCL3/ANXA1/CST7/RHOH/CEBPA/BATF2/THBS1/STXBP1/CTSC/MILR1/TLR2/ANXA3/LYN/SYT11/CD2/KCNJ8/MT1G/ITGB8/PTAFR/RAC2/LDLR/CD74/IL6/IFI35/IL18/GATA2/CCL5/ADORA2B/CXCL8/IL33/CXCL6	64
BP	GO:0002685	regulation of leukocyte migration	61/1341	230/18888	0.265217	3.73559	11.5392	6.68432e-20	9.9217e-18	6.63298e-18	MSN/MPP1/CSF1/CSF1R/ICAM1/C3AR1/C5AR1/TNFAIP6/CD300A/AIF1/NCKAP1L/CCL4/SLAMF8/NOD2/KITLG/CMKLR1/TREM2/CD47/CXCL10/ECM1/TNFRSF18/GCNT1/CCL3/ADA/ANXA1/IL27RA/CCL8/DPP4/THBS1/GAS6/CXCL13/GREM1/MMP14/LYN/ITGA2/ST3GAL4/CCR1/CXCL12/CCL24/PLA2G7/PTAFR/VEGFC/RAC2/CD74/CORO1A/IL6/EMILIN1/SERPINE1/CXCR3/CCL21/THY1/CCL2/CCL5/DUSP1/CXCL8/CCL20/IL33/S100A7/RARRES2/CCL19/CCR7	61
BP	GO:0006909	phagocytosis	62/1341	237/18888	0.261603	3.68469	11.4977	7.07532e-20	1.02257e-17	6.83621e-18	CORO1C/NCF2/SIRPA/SPHK1/RAB27A/FCGR2A/CD14/HCK/IL15RA/AXL/FCER1G/ITGB2/RAB31/CD300A/AIF1/TYROBP/NCKAP1L/MSR1/DOCK2/MYO1G/SRPX/PTPRJ/NOD2/ITGAM/IRF8/CD300LF/TREM2/SPON2/CD47/BIN2/BTK/FCGR1A/PTPRC/SLC11A1/TGM2/MFGE8/ANXA1/LRP1/IL2RB/GSN/THBS1/GAS6/TLR2/ANXA3/P2RY6/LYN/SYT11/CLEC7A/IL2RG/ITGA2/COLEC12/MET/LDLR/CORO1A/PTX3/RAB7B/PLPP4/C4B/CCL2/GATA2/C3/MARCO	62
BP	GO:0030199	collagen fibril organization	32/1341	66/18888	0.484848	6.8291	13.114	8.05536e-20	1.13436e-17	7.58356e-18	ANXA2/LOX/EXT1/COL6A1/BMP1/ADAMTS12/ADAMTS2/COL5A3/COL5A2/TGFBR1/TGFB2/FMOD/ADAMTS14/COL5A1/AEBP1/SFRP2/COL1A1/COL18A1/PXDN/GREM1/COL1A2/COL3A1/LOXL2/DDR2/FKBP10/EMILIN1/MMP11/LUM/DPT/COL12A1/COL11A1/COMP	32
BP	GO:0002695	negative regulation of leukocyte activation	55/1341	192/18888	0.286458	4.03477	11.6841	9.40657e-20	1.29152e-17	8.63424e-18	TMEM131L/PDCD1LG2/CD86/PLA2G2F/RUNX3/HAVCR2/AXL/CD300A/MNDA/SAMSN1/VSIG4/TYROBP/LILRB2/FGL2/FN1/IL2RA/INHBA/LILRB4/CD300LF/TNFAIP8L2/LST1/CD84/BTK/IDO1/PTPRC/PRNP/LAG3/CD274/ANXA1/CEBPB/CST7/LAPTM5/LILRB1/MILR1/TNFSF4/CTLA4/LYN/SYT11/HLA-DRB1/IL20RB/TNFAIP3/SOCS1/IRF1/LDLR/CD74/LRRC32/IL4I1/TNFRSF21/ERBB2/SHH/PGLYRP3/NRARP/SFRP1/FOXJ1/GPNMB	55
BP	GO:0032496	response to lipopolysaccharide	77/1341	348/18888	0.221264	3.11651	11.0167	1.29395e-19	1.73326e-17	1.15874e-17	SIRPA/CAPN2/PDCD1LG2/CD14/HMGCS2/HCK/CD86/HAVCR2/AXL/NLRP3/LILRB2/PDE4B/LY96/SOD2/MMP9/NOD2/PLSCR4/IL10RA/GBP5/COL6A1/MRC1/IRF8/VIM/TREM2/SPON2/CXCL10/BTK/IDO1/IL12RB2/SLC11A1/CD274/HPGD/CEBPB/LY86/CXCL9/CXCL11/LILRB1/CCR5/CASP1/TNFSF4/CXCL13/TLR2/MAOB/CARD16/LYN/F2R/KCNJ8/TNFAIP3/CYP1A1/PTAFR/CXCL1/CXCL2/UGT1A1/IL6/TH/SERPINE1/TNFRSF1B/S100A8/PALM3/SLPI/CCL2/VCAM1/CSF2RB/MMP3/CXCL3/CXCL5/SLC7A5/…	77
BP	GO:0042129	regulation of T cell proliferation	53/1341	181/18888	0.292818	4.12434	11.6759	1.48132e-19	1.937e-17	1.29495e-17	TMEM131L/PDCD1LG2/CD86/PLA2G2F/HAVCR2/AIF1/VSIG4/LILRB2/NCKAP1L/IL2RA/CD209/TNFSF13B/SASH3/KITLG/LILRB4/IDO1/PTPRC/PRNP/IL12RB1/CD274/ANXA1/CEBPB/LILRB1/SLC7A1/TNFSF4/HLA-DMB/CTLA4/HLA-DPB1/HLA-DPA1/HLA-DRB1/IL20RB/CD70/CD3E/CARD11/IRF1/RAC2/TNFSF9/CORO1A/HLA-A/IL6/LRRC32/IL18/TNFRSF1B/IL4I1/TNFRSF21/ERBB2/VCAM1/CCL5/SHH/FOXJ1/GPNMB/CCL19/IGF2	53
BP	GO:0019882	antigen processing and presentation	42/1341	117/18888	0.358974	5.05616	12.1663	1.88685e-19	2.40991e-17	1.6111e-17	RAB27A/ICAM1/FCER1G/LILRB2/TAP2/EXT1/FGL2/MPEG1/CD209/TAP1/NOD2/TREM2/FCGR1A/SLC11A1/WAS/THBS1/HLA-DQB1/HLA-DMB/HLA-DRA/HLA-DQA1/B2M/HLA-DPB1/CD8A/HLA-DPA1/RAB32/HLA-F/HLA-DRB1/CTSL/CD74/HLA-A/HLA-B/HLA-DRB5/CTSV/RAET1L/CCL21/CTSE/CTSH/HLA-DOA/HLA-DQB2/HLA-DQA2/CCL19/CCR7	42
BP	GO:0031589	cell-substrate adhesion	78/1341	359/18888	0.21727	3.06025	10.8952	2.35798e-19	2.94319e-17	1.96762e-17	CORO1C/FLNA/ACTN1/CDK6/ITGA5/ANXA2/CSF1/CD44/AXL/HPSE/ITGB2/PARVB/MELTF/CCDC80/ZYX/S100A10/ITGAX/SRCIN1/FN1/SIGLEC1/MYO1G/PTPRJ/COL16A1/RRAS/ITGAM/ACER2/FERMT3/NRP1/ADAMTS12/RIN2/COL5A3/POSTN/MYADM/PDPN/PARVG/ITGB5/THBS1/GBP1/GAS6/FERMT2/PLAU/COL1A1/L1CAM/GREM1/MMP14/COL3A1/ITGA2/RHOD/CD3E/ITGB8/THSD1/RAC2/HAS2/CORO1A/NID1/ANTXR1/CCN2/EMILIN1/CCN1/ST6GAL1/SERPINE1/CCL21/NID2/CDH11/THY1/AGR2/VCAM1…	78
BP	GO:0032943	mononuclear cell proliferation	72/1341	315/18888	0.228571	3.21943	10.9812	2.97449e-19	3.6302e-17	2.42691e-17	MSN/TMEM131L/PDCD1LG2/CSF1/CD86/PLA2G2F/HAVCR2/FCGR3A/CD300A/MNDA/AIF1/VSIG4/TYROBP/IL7R/LILRB2/NCKAP1L/DOCK2/IL2RA/CD209/TNFSF13B/GPR183/SASH3/KITLG/LILRB4/LST1/BTK/IDO1/PTPRC/CD38/PRNP/SLC11A1/IL12RB1/ADA/CD274/ANXA1/CEBPB/CLCF1/LILRB1/SLC7A1/TNFSF4/HLA-DMB/CTLA4/HLA-DPB1/HLA-DPA1/LYN/HLA-DRB1/IL20RB/CD70/CD3E/CARD11/IRF1/RAC2/CD74/TNFSF9/CORO1A/HLA-A/IL6/LRRC32/ST6GAL1/IL18/TNFRSF1B/IL4I1/TNFR…	72
BP	GO:0046651	lymphocyte proliferation	70/1341	308/18888	0.227273	3.20114	10.767	1.31199e-18	1.5664e-16	1.04719e-16	MSN/TMEM131L/PDCD1LG2/CD86/PLA2G2F/HAVCR2/FCGR3A/CD300A/MNDA/AIF1/VSIG4/TYROBP/IL7R/LILRB2/NCKAP1L/DOCK2/IL2RA/CD209/TNFSF13B/GPR183/SASH3/KITLG/LILRB4/LST1/BTK/IDO1/PTPRC/CD38/PRNP/SLC11A1/IL12RB1/ADA/CD274/ANXA1/CEBPB/CLCF1/LILRB1/SLC7A1/TNFSF4/HLA-DMB/CTLA4/HLA-DPB1/HLA-DPA1/LYN/HLA-DRB1/IL20RB/CD70/CD3E/CARD11/IRF1/RAC2/CD74/TNFSF9/CORO1A/HLA-A/IL6/LRRC32/IL18/TNFRSF1B/IL4I1/TNFRSF21/ERBB2/VC…	70
BP	GO:1990266	neutrophil migration	43/1341	129/18888	0.333333	4.695	11.6412	1.80311e-18	2.10696e-16	1.40857e-16	PIK3CD/MPP1/C3AR1/FCER1G/ITGB2/C5AR1/TNFAIP6/NCKAP1L/PDE4B/CCL4/SLAMF8/NOD2/CXCL10/CCL3/TGFB2/CXCL9/CCL8/CXCL11/TREM1/DPP4/CXCL13/SAA1/CCL13/CCL24/RAC2/CD74/CXCL1/CXCL2/CCL18/CCL21/S100A8/CCL2/CCL5/CXADR/CXCL3/CXCL5/CXCL8/S100A9/CCL20/CCL11/CXCL6/CCL19/CCR7	43
BP	GO:0008544	epidermis development	80/1341	387/18888	0.206718	2.91163	10.504	1.90909e-18	2.18432e-16	1.46029e-16	CD109/CLIC4/PALLD/MYCL/HPSE/GRHL3/EXT1/KRTAP5-9/SOX9/MSX2/EMP1/KRT6A/ZBED2/COL6A1/INHBA/SNAI1/LAMA3/KRT6B/WAS/CDH23/BNC1/ANXA1/FOXQ1/TGFB2/EVPL/GATA6/PTHLH/LAMC2/HLA-DRB1/KRT5/NGFR/CYP26B1/MAFB/MET/SLITRK6/KRT14/KRT6C/KRT7/CCN2/FGFR1/PLAAT4/FA2H/IL18/TGM1/CDH3/DSP/EGFR/FGF7/GSDME/SHH/KRT16/SFRP4/KLK7/KLK5/KRT75/KRT81/SLC44A4/SPRR2D/IGFBP5/OVOL1/COL7A1/SCEL/COL17A1/S100A7/EREG/SPRR2E/CLDN4/SFN/DKK…	80
BP	GO:0042098	T cell proliferation	56/1341	213/18888	0.262911	3.7031	10.9677	3.46866e-18	3.88773e-16	2.59907e-16	MSN/TMEM131L/PDCD1LG2/CD86/PLA2G2F/HAVCR2/AIF1/VSIG4/LILRB2/NCKAP1L/DOCK2/IL2RA/CD209/TNFSF13B/SASH3/KITLG/LILRB4/IDO1/PTPRC/PRNP/SLC11A1/IL12RB1/CD274/ANXA1/CEBPB/LILRB1/SLC7A1/TNFSF4/HLA-DMB/CTLA4/HLA-DPB1/HLA-DPA1/HLA-DRB1/IL20RB/CD70/CD3E/CARD11/IRF1/RAC2/TNFSF9/CORO1A/HLA-A/IL6/LRRC32/IL18/TNFRSF1B/IL4I1/TNFRSF21/ERBB2/VCAM1/CCL5/SHH/FOXJ1/GPNMB/CCL19/IGF2	56
BP	GO:0030098	lymphocyte differentiation	85/1341	432/18888	0.196759	2.77136	10.2961	4.03157e-18	4.42828e-16	2.96045e-16	PIK3CD/TMEM131L/CDK6/NFIL3/CD86/IL15RA/RUNX3/GATA3/AXL/FCER1G/SPI1/NLRP3/IL7R/LILRB2/NCKAP1L/FGL2/NFAM1/DOCK2/IL2RA/PTPRJ/TNFSF13B/GPR183/SLAMF8/SASH3/NOTCH2/IRF8/INHBA/LILRB4/LRRC8A/PRDM1/BTK/PTPRC/LAG3/IL12RB1/ADA/ANXA1/RHOH/SOCS3/CLCF1/LGALS1/DOCK11/GAS6/TGFB1/TNFSF4/HLA-DRA/CTLA4/MFNG/B2M/CD8A/MMP14/CD4/HLA-DRB1/CTSL/IL2RG/CYP26B1/CD2/MAFB/CD3E/CARD11/SOCS1/IRF1/RUNX2/CD74/TNFSF9/IL6/SLAMF6/I…	85
BP	GO:0051216	cartilage development	55/1341	209/18888	0.263158	3.70658	10.8771	6.62757e-18	7.13699e-16	4.77131e-16	CHST11/TGFBI/CD44/SULF2/RUNX3/GATA3/SLC39A14/EFEMP1/TRPS1/PRRX1/EXT1/SOX9/MSX2/COL6A1/MAF/BMP1/SNAI1/ADAMTS12/CCN4/ECM1/TGFBR1/SFRP2/BMP3/SULF1/HMGA2/TGFB1/COL1A1/SNAI2/PTHLH/GREM1/COL3A1/WNT5B/PITX1/LOXL2/ITGB8/PKDCC/CHI3L1/RUNX2/EVC/BGN/CCN2/FGFR1/CTSK/CCN1/CHRDL2/OSR2/BARX2/COL11A1/WNT7B/WNT11/FGFR3/COMP/MMP13/WNT7A/MGP	55
BP	GO:0002443	leukocyte mediated immunity	89/1341	469/18888	0.189765	2.67285	10.1416	7.17655e-18	7.57955e-16	5.06717e-16	PIK3CD/RAB27A/FCGR2A/SCNN1B/ICAM1/C1QC/GATA3/HAVCR2/FCER1G/ITGB2/C1R/LAT2/FCGR3A/C1QB/SPI1/CD300A/C1QA/TYROBP/RNF19B/NLRP3/IL7R/C1S/SERPINB9/NCKAP1L/TAP2/MYO1G/SERPING1/NOD2/SASH3/ITGAM/LILRB4/PRF1/TREM2/SPON2/CD84/BTK/FCGR1A/PTPRC/LAG3/WAS/IL12RB1/CCL3/IL27RA/CLCF1/IL2RB/GZMB/TREM1/STXBP1/CTSC/LILRB1/MILR1/TGFB1/TNFSF4/HLA-DRA/B2M/SLA2/CD8A/ANXA3/NKG7/LYN/HLA-F/HLA-DRB1/IL20RB/CLEC7A/SERPINB4/CD…	89
BP	GO:0070665	positive regulation of leukocyte proliferation	48/1341	164/18888	0.292683	4.12244	11.1023	7.91222e-18	8.19885e-16	5.4812e-16	PDCD1LG2/CSF1/CSF1R/CD86/HAVCR2/FCGR3A/AIF1/LILRB2/NCKAP1L/IL2RA/CD209/TNFSF13B/GPR183/SASH3/KITLG/BTK/PTPRC/CD38/IL12RB1/ADA/CD274/ANXA1/CLCF1/SLC7A1/TNFSF4/HLA-DMB/HLA-DPB1/HLA-DPA1/LYN/CD70/CD3E/CARD11/RAC2/CD74/CSF2RA/TNFSF9/CORO1A/HLA-A/IL6/ST6GAL1/IL18/VCAM1/CCL5/CSF2RB/SHH/BST2/CCL19/IGF2	48
BP	GO:0002573	myeloid leukocyte differentiation	59/1341	239/18888	0.246862	3.47705	10.6537	1.12908e-17	1.14832e-15	7.67687e-16	CD109/DHRS2/PIK3CD/NR3C1/CDK6/PPARG/ANXA2/CSF1/CSF1R/ROR2/C1QC/GATA3/TNFAIP6/SIGLEC15/GPR68/SPI1/TYROBP/FAM20C/IFI16/OSCAR/LILRB3/KLF10/GPR183/MMP9/NOTCH2/EVI2B/INHBA/KITLG/LILRB4/TREM2/TESC/CCN4/FBN1/CCL3/CEBPB/CEBPA/BATF2/MYC/LILRB1/TGFB1/TLR2/FSTL3/LYN/CD4/HLA-DRB1/MAFB/MT1G/ITGB8/CCR1/SOCS1/CD74/GATA2/CSF3/TSPAN2/IL33/SFRP1/CCL19/CCR7/LTF	59
[truncated: 1,675 more rows]

## Sheet: Table S10
KEGG Enrichment Analysis Results for Cluster DEGs
category	subcategory	ID	Description	GeneRatio	BgRatio	RichFactor	FoldEnrichment	zScore	pvalue	p.adjust	qvalue	geneID	Count
[truncated: 61 more rows]

[truncated: 2 more sheets: Table S11, Table S12]
